# Supplementary material for: The ArcA regulon and oxidative stress resistance in Haemophilus influenzae
Source: Mol Microbiol. 2007 Jun 1;64(5):1375–90. doi: 10.1111/j.1365-2958.2007.05747.x (PMC1974803; doi:10.1111/j.1365-2958.2007.05747.x)
Supplement: Table S1 — Microarray data of parent vs. ΔarcA mutant in H. influenzae Rd. Microarray data was analyzed using the Cyber T statistics program. Input for the Cyber T program is the corrected signal intensity values from 1697 genes representing the genome of H. influenzae and control probes (see Col. 1 definitions in table) hybridized with cDNA from quadruplicate cultures of the RdV parental strain, ΔarcA mutant, RAA6V, and complemented strain, RAA6C grown anaerobically. In this table, the Cyber T analysis represents the comparison between the parent strain and ΔarcA mutant. The column heading definitions are listed at the end of the data file. [file mmi0064-1375-ts1.xls]

## Sheet: Sheet1
Table 1S. Microarray data of parent vs. ∆arcA mutant in H. influenzae Rd
Microarray data was analyzed using the Cyber T statistics program.
Input for the Cyber T program is the corrected signal intensity values from 1697 genes
representing the genome of H. influenzae and control probes (see Col. 1 definitions below)
hybridized with cDNA from quadruplicate cultures of the RdV parental strain, ∆arcA
mutant, RAA6V, and complemented strain, RAA6C grown anaerobically.
In this table, the Cyber T analysis represents the comparison between the parent strain and ∆arcA mutant.
The column heading definitions are listed at the end of the data file:
1	2	3	4	5	6	7	8	9	10	11	12	13	14	15	16	17	18	19	20	21	22	23	24	25	26	27	28	29	30	31	32	33	34	35
Gene name	C_1	C_2	C_3	C_4	E_5	E_6	E_7	E_8	C#obs	E#obs	C.Mn	E.Mn	C.SD	E.SD	ClnMn	ElnMn	ClnSD	ElnSD	CBySD	EBySD	CBylnSD	EBylnSD	Bayes.t	Bayes.t.df	Bayes.t.var	Bayes.lnt	Bayes.lnt.df	Bayes.lnt.var	Bayes.p	Bayes.lnp	fold	PPDE(<p)	PPDE(p)	function
E >1	0	0.000563	0	0	0.0002	0.000478	0.00246909	0.00583255	1	4	0.000563	0.00224491	NA	0.00259647	-7.48223	-6.82782	NA	1.53148	NA	0.00219492	NA	1.04607	1.53255	21	NA	1.25117	21	NA	0.140314	0.224633	3.98741	0.535116	0.187127
E >10	0.000438	0	0	0	0.0025481	0.00318097	0	0.00640312	1	3	0.000438	0.00404406	NA	0.00206736	-7.73329	-5.59132	NA	0.480919	NA	0.00239629	NA	0.665563	NA	NA	NA	NA	NA	NA	NA	NA	9.23301	NA	NA
E >11	0.00166756	0	0.00295551	0	0	0	0	0.00727212	2	1	0.00231153	0.00727212	0.00091072	NA	-6.11024	-4.92371	0.404685	NA	0.00274864	NA	0.9075	NA	NA	NA	NA	NA	NA	NA	NA	NA	3.14601	NA	NA
E >12	0.00111902	0	0.00153529	0	0	0	0	0	2	0	0.00132716	NA	0.000294347	NA	-6.63717	NA	0.223633	NA	0.00151831	NA	0.988239	NA	NA	NA	NA	NA	NA	NA	NA	NA	-3.70391	NA	NA
E >13	0	0	0	0.00123846	0	0.00179457	0	0.00146947	1	2	0.00123846	0.00163202	NA	0.00022988	-6.69389	-6.42292	NA	0.141325	NA	0.00182927	NA	0.716767	NA	NA	NA	NA	NA	NA	NA	NA	1.31778	NA	NA
E >14	0.00035	0	0	0	0	0.00256285	0.0011108	0.000883	1	3	0.00035	0.00151888	NA	0.000911249	-7.95758	-6.6005	NA	0.560808	NA	0.00158223	NA	0.752581	NA	NA	NA	NA	NA	NA	NA	NA	4.33967	NA	NA
E >15	0.00044	0	0	0	0.00627652	0.0031401	0	0.000104	1	3	0.00044	0.00317354	NA	0.0030864	-7.72874	-6.66852	NA	2.1948	NA	0.00243137	NA	1.16874	NA	NA	NA	NA	NA	NA	NA	NA	7.2126	NA	NA
E >16	0.0032094	0	0	0	0.00422299	0	0.00229153	0	1	2	0.0032094	0.00325726	NA	0.00136574	-5.74167	-5.77287	NA	0.43227	NA	0.00226832	NA	0.691256	NA	NA	NA	NA	NA	NA	NA	NA	1.01491	NA	NA
E >17	0.00659986	0.00085	0.000109	0	0	0.0010992	0.00139937	0.00191362	3	3	0.00251962	0.00147073	0.00355296	0.000411871	-7.07171	-6.54789	2.05173	0.277974	0.00310625	0.00147191	1.31502	0.712828	NA	NA	NA	NA	NA	NA	NA	NA	-1.71318	NA	NA
E >18	0	0.000452	0.00208723	0	0	0.00125509	0.00187068	0	2	2	0.00126962	0.00156289	0.00115628	0.000435287	-6.93687	-6.481	1.08181	0.282202	0.0014808	0.00161877	1.07317	0.732283	NA	NA	NA	NA	NA	NA	NA	NA	1.23099	NA	NA
E >19	0.00385358	0	0	0.00408965	0.00300186	0	0	0	2	1	0.00397161	0.00300186	0.00016693	NA	-5.52902	-5.80852	0.0420432	NA	0.00304861	NA	0.794639	NA	NA	NA	NA	NA	NA	NA	NA	NA	-1.32305	NA	NA
E >2	0.00189511	0.00274461	0	0	0	0	0.00281365	0	2	1	0.00231986	0.00281365	0.000600684	NA	-6.0833	-5.87327	0.261884	NA	0.0028143	NA	0.893016	NA	NA	NA	NA	NA	NA	NA	NA	NA	1.21285	NA	NA
E >20	0.001606	0.000768	0.00230852	0.00290983	0.00062	0.000657	0.000516	0	4	3	0.00189809	0.000597667	0.000922764	7.31049e-05	-6.37913	-7.42767	0.582263	0.126117	0.00212508	0.00126377	0.912226	0.78276	-1.22388	21	NA	-2.29886	21	NA	0.234551	0.0318784	-3.17583	0.840825	0.548178
E >21	0.00271259	0	0.00228532	0	0.00128984	0	0	0.00235119	2	2	0.00249896	0.00182052	0.000302126	0.000750488	-5.99555	-6.35303	0.121197	0.424549	0.00283253	0.00190551	0.873671	0.722978	NA	NA	NA	NA	NA	NA	NA	NA	-1.37266	NA	NA
E >22	0.000796	0	0.00168623	0.0057833	0	0.000407	0	0.000154	3	2	0.00275518	0.0002805	0.00265994	0.000178898	-6.22465	-8.29263	1.00127	0.687209	0.00297653	0.00134599	0.977174	0.879178	NA	NA	NA	NA	NA	NA	NA	NA	-9.82238	NA	NA
E >23	0.00039	0	0.000145	0.00499933	0	4.62e-05	8.24e-05	0	3	2	0.00184478	6.43e-05	0.00273467	2.55973e-05	-7.32886	-9.69323	1.82665	0.409136	0.00214578	0.00132691	1.29052	0.880415	NA	NA	NA	NA	NA	NA	NA	NA	-28.6902	NA	NA
E >24	0.000281	0.00035	0	0	0.00134457	0.000793	0	0	2	2	0.0003155	0.00106878	4.87904e-05	0.000390017	-8.06737	-6.87568	0.155265	0.373356	0.00125241	0.0014306	1.15093	0.794983	NA	NA	NA	NA	NA	NA	NA	NA	3.38759	NA	NA
E >25	0.000477	0.00166519	0.000743	0.00459166	0.00404159	0	0	0.00305704	4	2	0.00186921	0.00354932	0.00188503	0.00069618	-6.65854	-5.65071	0.995172	0.197417	0.0019964	0.00232232	1.03843	0.675178	1.68314	21	NA	1.94105	21	NA	0.107158	0.0657927	1.89883	0.751128	0.404117
E >26	0.00127075	0	0.000292	0.000415	0.00014	0.00292222	0	0.00179452	3	3	0.000659251	0.00161891	0.000533135	0.0013994	-7.53138	-7.01077	0.767965	1.63181	0.00126478	0.0017403	1.10032	1.03342	NA	NA	NA	NA	NA	NA	NA	NA	2.45568	NA	NA
E >27	0	0	0	0	0.000359	0.0026056	0.00234907	0.00531232	0	4	NA	0.0026565	NA	0.00203543	NA	-6.29344	NA	1.15114	NA	0.00213323	NA	0.860103	2.15465	21	NA	3.82398	21	NA	0.0429506	0.000988849	7.4139	0.986982	0.946668
E >28	0	0	0	0	0.00276302	0	0	0	0	1	NA	0.00276302	NA	NA	NA	-5.89143	NA	NA	NA	NA	NA	NA	NA	NA	NA	NA	NA	NA	NA	NA	7.71119	NA	NA
E >29	0.00149607	0.00351048	0	0.000818	0.000906	0.00167099	0	0	3	2	0.00194152	0.00128849	0.00140042	0.000540928	-6.42185	-6.70041	0.731866	0.432842	0.00226472	0.00149216	0.963454	0.756605	NA	NA	NA	NA	NA	NA	NA	NA	-1.50681	NA	NA
E >3	0.00405275	1.78e-05	0.00339161	0	0	0	0.00340039	0.000512	3	2	0.00248739	0.0019562	0.00216412	0.0020424	-7.37704	-6.63053	3.08371	1.33878	0.00284264	0.00202157	1.67877	0.871667	NA	NA	NA	NA	NA	NA	NA	NA	-1.27154	NA	NA
E >30	0.000275	0	0.00143178	0	0	0.00195451	0	0	2	1	0.000853388	0.00195451	0.000817964	NA	-7.37379	-6.23761	1.16666	NA	0.00137285	NA	1.15232	NA	NA	NA	NA	NA	NA	NA	NA	NA	2.2903	NA	NA
E >31	0.00121085	0	0	0	0	0.000628	0	0	1	1	0.00121085	0.000628	NA	NA	-6.71644	-7.37297	NA	NA	NA	NA	NA	NA	NA	NA	NA	NA	NA	NA	NA	NA	-1.9281	NA	NA
E >32	0	0	0	0.00183671	0	0	0	0	1	0	0.00183671	NA	NA	NA	-6.29978	NA	NA	NA	NA	NA	NA	NA	NA	NA	NA	NA	NA	NA	NA	NA	-5.12599	NA	NA
E >33	0	0.000488	0.0225549	0.00303934	0.0184726	0	0	0	3	1	0.00869409	0.0184726	0.0120714	NA	-5.7377	-3.99146	1.91736	NA	0.00658758	NA	1.14915	NA	NA	NA	NA	NA	NA	NA	NA	NA	2.12473	NA	NA
E >34	0	0	0.015378	0	0.00301135	0	0.0122648	0	1	2	0.015378	0.00763807	NA	0.00654317	-4.17482	-5.10319	NA	0.993021	NA	0.00395582	NA	0.661885	NA	NA	NA	NA	NA	NA	NA	NA	-2.01333	NA	NA
E >35	0	0	0	0.0106761	0	0.00526012	0	0.006028	1	2	0.0106761	0.00564406	NA	0.000542979	-4.53975	-5.17947	NA	0.0963524	NA	0.00263881	NA	0.620178	NA	NA	NA	NA	NA	NA	NA	NA	-1.89157	NA	NA
E >36	0.0301734	1.07e-05	0.00893432	0	0	0	0	0.00267076	3	1	0.0130395	0.00267076	0.0154947	NA	-6.55464	-5.92539	4.2789	NA	0.0080084	NA	2.0456	NA	NA	NA	NA	NA	NA	NA	NA	NA	-4.88231	NA	NA
E >37	0.00218617	0.00381469	0.000226	0.00330709	0	0	0.00200274	0	4	1	0.00238349	0.00200274	0.00159113	NA	-6.45029	-6.21324	1.31778	NA	0.00272434	NA	1.10012	NA	-0.279513	21	NA	0.430961	21	NA	0.782585	0.670888	-1.19011	0.316283	0.0496836
E >38	0.00190927	0	0.00023	0	0	5.32e-05	0.00205396	0	2	2	0.00106964	0.00105358	0.00118742	0.00141475	-7.31923	-8.01472	1.49652	2.58339	0.00146278	0.0014817	1.16689	1.17764	NA	NA	NA	NA	NA	NA	NA	NA	-1.01524	NA	NA
E >39	0	0	4.44e-05	0.00353975	0.00103969	0	0	0	2	1	0.00179207	0.00103969	0.00247158	NA	-7.83299	-6.86883	3.09612	NA	0.00204312	NA	1.48831	NA	NA	NA	NA	NA	NA	NA	NA	NA	-1.72365	NA	NA
E >4	0.000138	0	0	0.00406709	0	0	0.00128644	0.000694	2	2	0.00210255	0.000990219	0.00277829	0.000418917	-7.19654	-6.96446	2.39245	0.436398	0.00265909	0.00138042	1.27781	0.804871	NA	NA	NA	NA	NA	NA	NA	NA	-2.12331	NA	NA
E >40	0.00193816	0	0.00217928	0	0.000129	0.00569299	0.00187171	0	2	3	0.00205872	0.00256456	0.0001705	0.00284597	-6.18739	-6.80171	0.0829132	1.94656	0.00236088	0.00228508	0.907533	1.11095	NA	NA	NA	NA	NA	NA	NA	NA	1.24571	NA	NA
E >41	0	0	0	0	0.000361	0	0	0.00565361	0	2	NA	0.00300731	NA	0.00374244	NA	-6.55105	NA	1.94537	NA	0.00243193	NA	0.959208	NA	NA	NA	NA	NA	NA	NA	NA	8.39296	NA	NA
E >42	0	0.000165	0.000784	0	0	0	0.00249771	8.44e-05	2	2	0.0004745	0.00129105	0.000437699	0.00170647	-7.93033	-7.68616	1.102	2.39537	0.00128481	0.00159174	1.193	1.12704	NA	NA	NA	NA	NA	NA	NA	NA	2.72087	NA	NA
E >43	2.47e-05	0	0.00281782	0	0	0	0	0.011333	2	1	0.00142126	0.011333	0.00197504	NA	-8.24025	-4.48004	3.34951	NA	0.0018189	NA	1.55254	NA	NA	NA	NA	NA	NA	NA	NA	NA	7.97388	NA	NA
E >44	0	0	0	0	0	0	0	0	0	0	NA	NA	NA	NA	NA	NA	NA	NA	NA	NA	NA	NA	NA	NA	NA	NA	NA	NA	NA	NA	0	NA	NA
E >45	0	0.00155328	0	0	0	0.00039	0.000982	0	1	2	0.00155328	0.000686	NA	0.000418607	-6.46739	-7.38764	NA	0.652974	NA	0.00136535	NA	0.837193	NA	NA	NA	NA	NA	NA	NA	NA	-2.26426	NA	NA
E >46	0.00186792	0	0	0.00359607	0	0.00237679	0	0	2	1	0.002732	0.00237679	0.00122199	NA	-5.95542	-6.04201	0.463166	NA	0.00288943	NA	0.882818	NA	NA	NA	NA	NA	NA	NA	NA	NA	-1.14945	NA	NA
E >47	0.000175	0.00643638	0	0.00125183	0	0.00293268	0.00026	0	3	2	0.00262107	0.00159634	0.00334774	0.00188987	-6.79322	-7.04333	1.80499	1.71331	0.00309561	0.00181813	1.22159	0.964686	NA	NA	NA	NA	NA	NA	NA	NA	-1.64193	NA	NA
E >48	0.00092	0	0	0.0010865	0.000558	0.00221017	0.00143354	0	2	3	0.00100325	0.00140057	0.000117737	0.000826581	-6.90796	-6.71781	0.117626	0.703842	0.00140447	0.00148836	1.0071	0.784064	NA	NA	NA	NA	NA	NA	NA	NA	1.39603	NA	NA
E >49	0.00245089	0.00286022	0	0	0.00224499	0	0.00115449	0	2	2	0.00265556	0.00169974	0.000289444	0.000771098	-5.93408	-6.43157	0.109212	0.470254	0.00286936	0.00187081	0.864127	0.729127	NA	NA	NA	NA	NA	NA	NA	NA	-1.56233	NA	NA
E >5	0.00254621	0.000369	0	0.00270991	0	0	0.015248	0	3	1	0.00187504	0.015248	0.00130683	NA	-6.59623	-4.1833	1.1336	NA	0.00195249	NA	1.04832	NA	NA	NA	NA	NA	NA	NA	NA	NA	8.13211	NA	NA
E >50	0.0021954	0	0	0.0016459	0	0.000978	0	0	2	1	0.00192065	0.000978	0.000388558	NA	-6.26543	-6.93	0.203702	NA	0.00228469	NA	0.938644	NA	NA	NA	NA	NA	NA	NA	NA	NA	-1.96386	NA	NA
E >51	0.00311909	0.00543093	0	0	0.00612958	0	0.0011061	0.00652609	2	3	0.00427501	0.00458726	0.00163472	0.00302128	-5.49293	-5.6445	0.39214	1.00717	0.00321449	0.00261472	0.769681	0.76458	NA	NA	NA	NA	NA	NA	NA	NA	1.07304	NA	NA
E >52	0.00171083	0.000921	0	3.33e-05	0.000393	0.00338899	0.00121106	0	3	3	0.000888376	0.00166435	0.00083924	0.00154858	-7.89026	-6.74839	2.11827	1.0776	0.0013481	0.00187912	1.40418	0.87084	NA	NA	NA	NA	NA	NA	NA	NA	1.87347	NA	NA
E >53	0.00199505	0	0.00183092	0.000235	0	0	0	0	3	0	0.00135365	NA	0.000972253	NA	-6.95865	NA	1.21084	NA	0.0016173	NA	1.10264	NA	NA	NA	NA	NA	NA	NA	NA	NA	-3.77785	NA	NA
E >54	0.00194674	0	0	0	0	0.000881	0.000255	0	1	2	0.00194674	0.000568	NA	0.000442649	-6.2416	-7.65435	NA	0.876667	NA	0.0013544	NA	0.874434	NA	NA	NA	NA	NA	NA	NA	NA	-3.42736	NA	NA
E >55	0	0	0	0	0	0	0	0.0119564	0	1	NA	0.0119564	NA	NA	NA	-4.42649	NA	NA	NA	NA	NA	NA	NA	NA	NA	NA	NA	NA	NA	NA	33.3686	NA	NA
E >56	0.000868	0	8.17e-05	0.00172434	0	0	0	0	3	0	0.000891348	NA	0.000821571	NA	-7.60823	NA	1.59976	NA	0.00134206	NA	1.26354	NA	NA	NA	NA	NA	NA	NA	NA	NA	-2.48762	NA	NA
E >57	0.000898	0	0.00113758	0.000342	0.00147659	0	0	0	3	1	0.000792526	0.00147659	0.000408142	NA	-7.2583	-6.51802	0.636695	NA	0.00126125	NA	1.03967	NA	NA	NA	NA	NA	NA	NA	NA	NA	1.86314	NA	NA
E >58	0.000216	0	0.000547	2.36e-05	0.00160091	0.00152545	0	0	3	2	0.0002622	0.00156318	0.000264741	5.3359e-05	-8.86852	-6.46132	1.61478	0.0341415	0.00117807	0.00168066	1.30787	0.720492	NA	NA	NA	NA	NA	NA	NA	NA	5.96178	NA	NA
E >59	0.000285	0	0	0	0	0.00193301	0	0.000714	1	2	0.000285	0.0013235	NA	0.000861969	-8.16302	-6.74665	NA	0.704243	NA	0.00153749	NA	0.79455	NA	NA	NA	NA	NA	NA	NA	NA	4.64387	NA	NA
E >6	0.000225	0.00286885	0.00252827	2.59e-06	0	0	0.00109075	0.000267	4	2	0.00140618	0.000678874	0.00150153	0.000582479	-8.27433	-7.52458	3.27623	0.995162	0.00173274	0.00136617	1.94866	0.886692	-0.839482	21	NA	0.76951	21	NA	0.410654	0.45016	-2.07134	0.394763	0.094526
E >7	0.0026037	0	0.000892	0.00131004	0.0026234	0	0.00282547	0	3	2	0.00160191	0.00272443	0.0008924	0.000142884	-6.53685	-5.90618	0.542686	0.0524693	0.00180224	0.00206601	0.949684	0.685656	NA	NA	NA	NA	NA	NA	NA	NA	1.70074	NA	NA
E >8	0.00126967	0.00170743	0.00170426	0	0.001439	0.000827	0.00270082	0	3	3	0.00156045	0.00165561	0.000251831	0.000955504	-6.47213	-6.51857	0.170496	0.592156	0.00178405	0.00180696	0.928492	0.742815	NA	NA	NA	NA	NA	NA	NA	NA	1.06098	NA	NA
E >9	0.000911	0.00185237	0.00197118	0.00104753	0.00452309	0	0.000392	0	4	2	0.00144552	0.00245755	0.000543431	0.00292112	-6.59568	-6.6214	0.392361	1.72936	0.00158938	0.00221536	0.911293	0.933173	1.27349	21	NA	-0.0564646	21	NA	0.21676	0.955506	1.70011	0.250204	0.00877589
HI0001	2.93485	5.25495	4.04876	5.0037	2.52439	2.27369	3.04237	2.8555	4	4	4.31057	2.67399	1.05411	0.342182	1.4361	0.977322	0.265005	0.12965	0.830083	0.462518	0.198979	0.16408	-3.44455	24	3.22097	-3.55776	24	1.47062	0.00211274	0.00159667	-1.61204	0.981318	0.924775	glyceraldehyde-3-phosphate dehydrogenase (gapdH)
HI0002	0.0765148	0.0835669	0.113392	0.113202	0.0707433	0.125583	0.120049	0.111916	4	4	0.096669	0.107073	0.0194153	0.0248617	-2.35197	-2.25834	0.204372	0.264524	0.0227378	0.020845	0.247108	0.20608	0.674564	24	1.18986	0.581984	24	1.43781	0.5064	0.566005	1.10763	0.349278	0.068314	long chain fatty acid coA ligase, putative
HI0003	0.506523	0.619123	0.611841	0.851251	0.490138	0.6441	0.576452	0.481884	4	4	0.647185	0.548143	0.145448	0.0769501	-0.452992	-0.608472	0.215263	0.138392	0.124096	0.0909858	0.179315	0.172873	-1.28728	24	1.86023	-1.24845	24	1.07591	0.210274	0.223907	-1.18069	0.53576	0.187611	conserved hypothetical protein
HI0004	0.977074	1.06672	0.907344	1.23442	0.882528	1.03077	1.00025	1.00817	4	4	1.04639	0.98043	0.14131	0.066537	0.0386894	-0.0215675	0.132322	0.0700964	0.176389	0.15407	0.179503	0.1566	-0.563257	24	1.3107	-0.50591	24	1.31389	0.578485	0.617535	-1.06727	0.332272	0.0587085	conserved hypothetical protein
HI0005	1.13089	1.42912	1.17799	1.64866	1.11186	1.86567	1.38919	1.2327	4	4	1.34666	1.39986	0.240146	0.330644	0.285958	0.316895	0.175431	0.223814	0.235595	0.266607	0.171072	0.185601	0.299005	24	1.28059	0.245128	24	1.17708	0.76751	0.808441	1.0395	0.281009	0.0292843	fdhD protein (fdhD)
HI0007	0.719975	0.676888	0.660338	1.05266	4.63985	6.08885	7.49401	6.05431	4	4	0.777466	6.06926	0.185179	1.16529	-0.270617	1.789	0.217685	0.196462	0.153285	1.09343	0.189252	0.177528	9.58549	24	50.8842	15.8747	24	1.13644	1.11634e-09	3.14193e-14	7.80645	1	1	formate dehydrogenase, beta subunit (fdxH)
HI0008	0.339496	0.38941	0.38472	0.423755	2.60732	4.49384	4.08401	3.7784	4	4	0.384345	3.7409	0.0345946	0.810569	-0.959314	1.29935	0.0913928	0.238158	0.0657673	0.75858	0.181553	0.200979	8.81649	24	133.04	16.679	24	1.22545	5.418e-09	1.05471e-14	9.73316	1	1	formate dehydrogenase, gamma subunit (fdxI)
HI0009	0.0269738	0	0.0389943	0.0631447	0.322066	0.412551	0.48299	0.460842	3	4	0.0430376	0.419612	0.0184213	0.0713719	-3.20652	-0.880213	0.426541	0.181019	0.0133244	0.0718281	0.325271	0.171921	10.4854	21	NA	27.0626	21	NA	8.39395e-10	0	9.7499	1	1	fdhE protein (fdhE)
HI0010	0.485268	0.583744	0.535978	0.596024	0.445472	0.443697	0.47019	0.396901	4	4	0.550253	0.439065	0.0504761	0.0305999	-0.600621	-0.82498	0.0936645	0.0711566	0.0839219	0.0652943	0.162074	0.159205	-2.09137	24	1.65196	-1.9751	24	1.03636	0.0472559	0.0598674	-1.25324	0.764546	0.422794	ribosomal-protein-alanine acetyltransferase (rimI)
HI0011	1.02668	1.10488	0.899338	1.11039	1.13986	1.35907	0.943854	0.898104	4	4	1.03532	1.08522	0.0983867	0.210537	0.0311719	0.0681132	0.0982771	0.18938	0.166445	0.194133	0.174051	0.173879	0.390266	24	1.36037	0.300306	24	1.00197	0.699782	0.766529	1.0482	0.290975	0.0351821	DNA polymerase III, psi subunit (holD)
HI0012	0.115753	0.120033	0.16289	0.171746	0.136644	0.16034	0.149676	0.120941	4	4	0.142606	0.1419	0.0288168	0.0170038	-1.96318	-1.95814	0.203727	0.121953	0.0287729	0.0237382	0.210256	0.169037	-0.0378111	24	1.46917	0.0373192	24	1.54715	0.970151	0.970539	-1.00497	0.247354	0.00637492	conserved hypothetical protein
HI0013	0.238752	0.209823	0.209853	0.21004	0.221401	0.196113	0.173756	0.256073	4	4	0.217117	0.211836	0.0144239	0.035335	-1.52891	-1.56231	0.0643874	0.166035	0.0378639	0.037624	0.192209	0.183088	-0.197871	24	1.01279	-0.251663	24	1.10213	0.844812	0.803444	-1.02493	0.282165	0.0299777	GTP-binding protein (era)
HI0014	1.26542	1.56737	1.24586	1.6436	1.16274	1.60276	1.02862	1.35558	4	4	1.43056	1.28743	0.20452	0.249403	0.35038	0.23874	0.143215	0.19203	0.238118	0.234678	0.155924	0.177061	-0.856266	24	1.02954	-0.946378	24	1.28948	0.400319	0.353388	-1.11118	0.443661	0.124301	ribonuclease III (rnc)
HI0015	0.545831	0.473356	0.49187	0.694428	0.376298	0.459412	0.616291	0.605556	4	4	0.551371	0.514389	0.100205	0.1166	-0.60689	-0.685206	0.172335	0.236724	0.0949649	0.100255	0.180213	0.208858	-0.535615	24	1.11452	-0.567798	24	1.34316	0.597154	0.575446	-1.0719	0.346035	0.0664781	signal peptidase I (lepB)
HI0016	0.511896	0.599464	0.465817	0.758228	0.385888	0.505111	0.500718	0.55576	4	4	0.583851	0.486869	0.12879	0.0718045	-0.555522	-0.728579	0.212986	0.156391	0.112593	0.0823057	0.186665	0.184041	-1.39074	24	1.87139	-1.32036	24	1.02872	0.177067	0.199168	-1.19919	0.558901	0.205486	GTP-binding membrane protein (lepA)
HI0017	1.50597	1.72108	1.60416	1.25568	0.976375	1.50231	1.22848	0.953049	4	4	1.52172	1.16505	0.197961	0.257104	0.413167	0.135194	0.13515	0.214295	0.235557	0.219024	0.154781	0.191143	-2.21776	24	1.15667	-2.26037	24	1.52506	0.0362896	0.0331476	-1.30614	0.836758	0.540519	conserved hypothetical protein
HI0018	0.12702	0.0608418	0.148972	0.131052	0.213274	0.309748	0.3188	0.309279	4	4	0.116972	0.287775	0.0386171	0.0498605	-2.19976	-1.25847	0.405718	0.191647	0.0305228	0.0532893	0.298125	0.185264	5.56258	24	3.04812	5.36348	24	2.5895	1.00803e-05	1.6604e-05	2.46022	0.999424	0.997544	uracil DNA glycosylase (ung)
HI0019	0.84635	0.915177	0.950252	1.02257	0.881725	0.980914	1.25179	1.14701	4	4	0.933588	1.06536	0.0733603	0.165606	-0.0710419	0.0541475	0.0787414	0.156774	0.140718	0.182978	0.161032	0.174229	1.14173	24	1.69083	1.05534	24	1.17062	0.264831	0.301777	1.14115	0.475699	0.145087	conserved hypothetical protein
HI0020	2.86248	2.58187	2.54964	3.32396	2.48393	2.13054	2.35912	2.90269	4	4	2.82948	2.46907	0.358339	0.324009	1.03433	0.897536	0.122713	0.128941	0.447551	0.405385	0.150271	0.167561	-1.19371	24	1.21885	-1.21552	24	1.24336	0.244256	0.23599	-1.14597	0.525277	0.179808	transport protein, putative
HI0021	0.25431	0.318228	0.329993	0.362971	0.230934	0.288318	0.33194	0.350087	4	4	0.316375	0.30032	0.0455051	0.0530255	-1.15908	-1.21542	0.150668	0.185823	0.0562462	0.0564845	0.176077	0.189339	-0.402831	24	1.00849	-0.43584	24	1.15632	0.690639	0.666848	-1.05346	0.317443	0.0503394	citG protein (citG)
HI0022	0.884551	0.829222	0.948863	1.08291	1.26691	0.936996	0.942666	1.11598	4	4	0.936385	1.06564	0.109232	0.157814	-0.0706964	0.0555486	0.114347	0.145362	0.14936	0.179134	0.164671	0.171863	1.10836	24	1.43843	1.06079	24	1.08926	0.278691	0.299343	1.13803	0.477341	0.146184	citrate lyase, alpha chain (citF)
HI0023	2.71402	2.61213	2.80325	2.99535	3.00931	3.12552	3.30528	3.19898	4	4	2.78119	3.15977	0.16273	0.124527	1.02161	1.14992	0.0579925	0.0394829	0.400738	0.53374	0.139485	0.160534	1.13445	24	1.77394	1.20664	24	1.32458	0.267811	0.239328	1.13612	0.522467	0.177745	citrate lyase, beta chain (citE)
HI0024	1.91905	2.07315	1.15456	1.22357	1.44906	1.26775	1.47051	1.37986	4	4	1.59258	1.3918	0.47101	0.0912971	0.431599	0.328939	0.301486	0.0669084	0.322996	0.215267	0.206468	0.156073	-1.03456	24	2.25134	-0.79329	24	1.75004	0.311187	0.435382	-1.14426	0.40147	0.0984935	citrate lyase, gamma chain (citD)
HI0025	0.711627	0.571954	0.585314	0.573408	1.17775	0.641395	0.542024	0.520839	4	4	0.610576	0.720502	0.0676325	0.309329	-0.497666	-0.386316	0.105484	0.377555	0.101802	0.191452	0.159207	0.239716	1.01392	24	3.53678	0.773884	24	2.2671	0.320736	0.446556	1.18004	0.396377	0.0954778	citrate lyase ligase (citC)
HI0026	0.889948	0.753825	1.21742	0.864317	1.92536	2.44287	2.57624	2.71081	4	4	0.931378	2.41382	0.199634	0.343519	-0.0870664	0.872966	0.202566	0.151323	0.170798	0.395582	0.185689	0.170046	6.881	24	5.36422	7.62577	24	1.19244	4.07545e-07	7.29076e-08	2.59166	0.999991	0.999961	lipoate biosynthesis protein A (lipA)
HI0027	0.206153	0.149092	0.279587	0.216544	0.196345	0.138421	0.192754	0.22324	4	4	0.212844	0.18769	0.0534712	0.0355517	-1.57168	-1.6878	0.258231	0.203849	0.0452644	0.0357618	0.22221	0.198189	-0.872095	24	1.60205	-0.779941	24	1.25709	0.391798	0.44305	-1.13402	0.397961	0.0964133	lipoate biosynthesis protein B (lipB)
HI0028	0.598296	0.441916	0.505585	0.511852	0.587644	0.59643	0.590227	0.531634	4	4	0.514412	0.576484	0.0642306	0.0301264	-0.670516	-0.551869	0.123942	0.05365	0.0754341	0.0984195	0.14945	0.158422	1.00113	24	1.70227	1.08956	24	1.12367	0.32675	0.286728	1.12067	0.486063	0.15207	conserved hypothetical protein
HI0029	0.667062	0.519889	0.787464	0.726242	0.754035	0.825347	0.711657	0.730933	4	4	0.675164	0.755493	0.114595	0.0496875	-0.404456	-0.281965	0.179716	0.0644968	0.115355	0.119454	0.168944	0.153474	0.967461	24	1.07234	1.07332	24	1.21175	0.342963	0.293803	1.11898	0.481127	0.148727	penicillin-binding protein 5 (dacA)
HI0030	0.197875	0.14034	0.125694	0.140143	0.170091	0.126154	0.127763	0.118444	4	4	0.151013	0.135613	0.0319854	0.0233425	-1.9057	-2.00814	0.197265	0.161252	0.0302234	0.0234259	0.207243	0.173439	-0.805454	24	1.66454	-0.758134	24	1.42779	0.428466	0.455752	-1.11356	0.392287	0.0930691	lipoprotein, putative
HI0031	0.37729	0.236932	0.362441	0.287219	0.493116	0.156817	0.245274	0.26981	4	4	0.31597	0.291254	0.065811	0.143057	-1.16928	-1.31878	0.216856	0.471482	0.0606181	0.0857961	0.190572	0.284767	-0.470558	24	2.00323	-0.872572	24	2.23285	0.642205	0.391543	-1.08486	0.422884	0.111395	rod shape-determining protein (rodA)
HI0032	0.810906	0.620381	0.594856	0.678974	0.681013	0.772568	0.806242	0.652594	4	4	0.67628	0.728105	0.0964124	0.0730342	-0.398408	-0.321095	0.137434	0.10051	0.11178	0.119009	0.160571	0.156912	0.634828	24	1.13354	0.688732	24	1.04718	0.531547	0.497597	1.07663	0.374739	0.0828561	penicillin-binding protein 2 (pbp2)
HI0033	0.806218	0.875947	1.06513	0.988203	1.21927	0.874878	1.06658	1.00669	4	4	0.933876	1.04186	0.115228	0.142837	-0.0741539	0.0339283	0.123919	0.13756	0.147344	0.176031	0.16835	0.171089	0.94076	24	1.4273	0.900582	24	1.0328	0.356201	0.376759	1.11563	0.430676	0.116187	conserved hypothetical protein
HI0034	0.706742	0.51668	0.781623	0.595428	0.65514	0.85912	0.847896	0.604137	4	4	0.650118	0.741573	0.117327	0.130998	-0.44307	-0.310926	0.183291	0.179259	0.119608	0.1358	0.172602	0.176525	1.01076	24	1.28908	1.07048	24	1.04598	0.322216	0.295051	1.14067	0.480268	0.148149	conserved hypothetical protein
HI0035	1.49539	2.3196	1.9148	2.38709	1.64676	1.78148	1.79808	1.71859	4	4	2.02922	1.73623	0.412494	0.0687757	0.690867	0.55112	0.215789	0.0399564	0.346604	0.266188	0.173604	0.150766	-1.34084	24	1.69548	-1.21555	24	1.32591	0.192526	0.235979	-1.16875	0.525287	0.179815	conserved hypothetical protein
HI0036	0.437077	0.493467	0.418163	0.40138	0.447419	0.499093	0.478156	0.511613	4	4	0.437522	0.48407	0.040046	0.0280628	-0.829669	-0.726807	0.0893024	0.0587082	0.070324	0.074693	0.154398	0.164465	0.907478	24	1.12811	0.91197	24	1.13466	0.373177	0.370854	1.10639	0.433877	0.118172	ABC transporter, ATP-binding protein
HI0037	2.24035	3.37626	2.29995	3.13606	2.68185	3.02632	2.22433	2.10588	4	4	2.76315	2.50959	0.578168	0.424673	0.999814	0.909511	0.210353	0.167662	0.478534	0.447714	0.168172	0.175155	-0.773852	24	1.14241	-0.743789	24	1.08478	0.446574	0.464224	-1.10104	0.388597	0.0909054	rod shape-determining protein (mreB)
HI0038	0.065308	0.0697353	0.0709356	0.0714619	0.070694	0.0790419	0.0586006	0.0671419	4	4	0.0693602	0.0688696	0.00279645	0.00847037	-2.66907	-2.68128	0.0410163	0.124162	0.0153648	0.0127579	0.255544	0.192463	-0.0491291	24	1.45043	-0.0763712	24	1.76294	0.961223	0.939757	-1.00712	0.253241	0.0111369	rod shape-determining protein (mreC)
HI0039	0.106485	0.156607	0.15561	0.175876	0.0791076	0.115663	0.0914511	0.124069	4	4	0.148644	0.102573	0.0296137	0.0208787	-1.92304	-2.29322	0.218514	0.208364	0.0293722	0.0190301	0.2144	0.186346	-2.6328	24	2.38225	-2.60634	24	1.32376	0.0145795	0.0154809	-1.44916	0.902017	0.681147	rod shape-determining protein (mreD)
HI0040	1.10272	0.882552	0.958536	1.39267	0.96131	1.11365	1.10732	1.05405	4	4	1.08412	1.05908	0.225056	0.070449	0.065429	0.055692	0.199624	0.0680707	0.198183	0.168341	0.195398	0.157349	-0.192563	24	1.38597	-0.0776241	24	1.54211	0.848921	0.938771	-1.02364	0.253433	0.0112811	conserved hypothetical protein
HI0041	0.459188	0.729371	0.425117	0.503221	0.388565	0.457699	0.386941	0.417822	4	4	0.529224	0.412757	0.137208	0.033152	-0.658997	-0.887255	0.239104	0.0787988	0.100204	0.0629241	0.18806	0.151286	-1.96863	24	2.53595	-1.89144	24	1.54523	0.0606494	0.0706949	-1.28217	0.740563	0.389997	exodeoxyribonuclease III (xthA)
HI0042	0.112535	0.0863714	0.126016	0.170512	0.120435	0.143782	0.123173	0.130415	4	4	0.123859	0.129451	0.0351884	0.0104405	-2.11847	-2.04683	0.281696	0.0790357	0.0297079	0.0202997	0.24004	0.161618	0.310858	24	2.14172	0.495164	24	2.20592	0.758592	0.624988	1.04515	0.329946	0.057397	conserved hypothetical protein
HI0043	0.0971704	0.105732	0.127912	0.134591	0.11297	0.117471	0.112436	0.133424	4	4	0.116351	0.119075	0.0177672	0.0098291	-2.16002	-2.13045	0.154358	0.0799336	0.0246743	0.0182852	0.226648	0.162156	0.177382	24	1.82091	0.212196	24	1.9536	0.860697	0.833746	1.02341	0.275276	0.0258025	conserved hypothetical transmembrane protein
HI0044	1.59648	1.52046	2.17713	1.85956	1.93172	2.70302	2.3706	2.83207	4	4	1.78841	2.45935	0.297098	0.401896	0.571289	0.889233	0.162314	0.171317	0.283055	0.420908	0.157559	0.175068	2.64552	24	2.21122	2.69983	24	1.2346	0.0141639	0.0125116	1.37516	0.915547	0.715932	conserved hypothetical transmembrane protein
HI0045	0.534181	0.580028	0.693765	0.629093	0.427376	0.526417	0.634644	0.519175	4	4	0.609267	0.526903	0.0683761	0.084801	-0.5002	-0.65049	0.111836	0.161535	0.101759	0.0927978	0.160568	0.177375	-1.19612	24	1.20247	-1.25631	24	1.2203	0.243334	0.221096	-1.15632	0.538273	0.189508	conserved hypothetical protein
HI0046	0.936878	0.967402	1.10122	0.851075	0.745215	0.828643	0.91277	0.862242	4	4	0.964144	0.837218	0.103809	0.0704091	-0.0407945	-0.180385	0.106447	0.0855576	0.162494	0.124456	0.166274	0.14929	-1.24025	24	1.70469	-1.24935	24	1.24046	0.226872	0.223585	-1.15161	0.536047	0.187827	alkylphosphonate uptake protein (phnA)
HI0047	0.29591	0.222536	0.286307	0.438008	0.239213	0.314531	0.356513	0.323989	4	4	0.31069	0.308561	0.0909101	0.0496058	-1.19914	-1.18638	0.279716	0.171244	0.067818	0.0565236	0.215361	0.188851	-0.0482235	24	1.43956	0.0891496	24	1.30046	0.961937	0.929703	-1.0069	0.255209	0.0125926	4-hydroxy-2-oxoglutarate aldolase/2-deydro-3-deoxyphosphogluconate aldolase (eda)
HI0048	0.757116	0.691859	0.755685	0.784901	0.372301	0.647718	0.710553	0.72588	4	4	0.74739	0.614113	0.0393874	0.164717	-0.292235	-0.521108	0.053675	0.315199	0.114833	0.130174	0.158412	0.214913	-1.53558	24	1.28503	-1.71449	24	1.84057	0.13772	0.0993258	-1.21702	0.686614	0.324924	oxidoreductase
HI0049	0.844417	0.716181	0.987141	1.01266	0.699823	1.1283	1.05749	1.09121	4	4	0.8901	0.994206	0.137565	0.198375	-0.125823	-0.0232575	0.160245	0.224016	0.153315	0.182727	0.170194	0.189496	0.872911	24	1.42048	0.805369	24	1.23969	0.391362	0.428514	1.11696	0.40467	0.100398	2-dehydro-3-deoxygluconokinase (kdgK)
HI0050	0.22069	0.249577	0.283892	0.408313	0.16118	0.318158	0.250185	0.265476	4	4	0.290618	0.24875	0.0826066	0.0652374	-1.26347	-1.42056	0.265851	0.288503	0.0632551	0.0534652	0.213216	0.221021	-1.01103	24	1.39975	-1.02305	24	1.07455	0.322087	0.316485	-1.16832	0.466046	0.138701	Integral membrane protein, possible transporter
HI0051	0.264728	0.117148	0.342212	0.299089	0.139278	0.269487	0.309293	0.296829	4	4	0.255794	0.253722	0.0977158	0.078086	-1.43818	-1.41765	0.482297	0.373581	0.0634047	0.0572394	0.298297	0.252562	-0.0485158	24	1.22702	0.105069	24	1.39496	0.961707	0.917195	-1.00817	0.257689	0.0143658	conserved hypothetical transmembrane protein
HI0052	0.506617	0.573536	1.04657	0.757333	0.373467	0.691344	0.677802	0.683438	4	4	0.721015	0.606513	0.24154	0.155463	-0.367091	-0.530891	0.322371	0.302799	0.161509	0.125732	0.219281	0.216577	-1.11884	24	1.65007	-1.06293	24	1.02513	0.274281	0.298393	-1.18879	0.477985	0.146616	conserved hypothetical protein
HI0053	0.465321	0.636137	0.567784	0.841363	0.309243	0.408006	0.374185	0.415377	4	4	0.627651	0.376703	0.158829	0.0484173	-0.489029	-0.982919	0.247313	0.135069	0.124469	0.0608433	0.195326	0.159631	-3.62266	24	4.18499	-3.91574	24	1.49722	0.00135876	0.000651755	-1.66617	0.990506	0.960679	zinc-type alcohol dehydrogenase
HI0054	0.282679	0.279858	0.375786	0.350791	0.220392	0.298781	0.289609	0.320673	4	4	0.322279	0.282364	0.048455	0.0433211	-1.1408	-1.27424	0.150113	0.164365	0.0555215	0.0507233	0.177234	0.17731	-1.06153	24	1.19814	-1.06449	24	1.00086	0.299016	0.2977	-1.14136	0.478456	0.146932	uxu operon regulator (uxuR)
HI0055	0.124294	0.091018	0.130357	0.169474	0.115176	0.147369	0.129849	0.145643	4	4	0.128786	0.134509	0.0321692	0.0151085	-2.07359	-2.01102	0.254923	0.115304	0.0292102	0.021373	0.22702	0.164058	0.316263	24	1.86783	0.446722	24	1.91483	0.754537	0.659081	1.04444	0.319694	0.0516118	mannonate dehydratase (uxuA)
HI0056	1.62053	1.35204	1.73051	1.65187	1.53874	1.7526	1.68651	1.69025	4	4	1.58874	1.66703	0.164439	0.0907397	0.458673	0.509901	0.108274	0.0554985	0.234806	0.250601	0.148848	0.147992	0.455937	24	1.13906	0.488124	24	1.0116	0.652534	0.629892	1.04928	0.328432	0.0565434	conserved hypothetical transmembrane protein
HI0057	0.255021	0.175026	0.292064	0.252404	0.234232	0.225291	0.247936	0.299514	4	4	0.243629	0.251743	0.0491903	0.0331806	-1.42918	-1.3855	0.219411	0.126218	0.0465186	0.0453684	0.204509	0.177009	0.249758	24	1.05135	0.323046	24	1.33485	0.8049	0.749458	1.03331	0.295216	0.0376487	excinuclease ABC, subunit C (uvrC)
HI0058	0.24204	0.288397	0.287354	0.355532	0.305368	0.228096	0.231123	0.277013	4	4	0.293331	0.2604	0.046761	0.0374113	-1.23581	-1.35318	0.157359	0.142286	0.0531167	0.0481529	0.186973	0.175305	-0.91865	24	1.2168	-0.915864	24	1.13754	0.36742	0.368849	-1.12646	0.434976	0.118856	3-deoxy-D-manno-octulosonate cytidylyltransferase (kdsB)
HI0059	0.268327	0.14819	0.245933	0.286141	0.19253	0.207666	0.219567	0.252329	4	4	0.237147	0.218023	0.0615443	0.0254064	-1.4697	-1.52811	0.299542	0.114219	0.0497798	0.0359926	0.23009	0.174698	-0.622653	24	1.91285	-0.404411	24	1.73468	0.539385	0.689492	-1.08772	0.311047	0.0467159	conserved hypothetical protein
HI0060	0.81366	0.539907	0.907888	0.9744	0.928064	0.837817	0.948396	0.917293	4	4	0.808964	0.907892	0.19111	0.0484645	-0.236285	-0.0977304	0.264014	0.054594	0.156794	0.135791	0.200153	0.146223	0.953895	24	1.33326	1.11794	24	1.87366	0.349646	0.27466	1.12229	0.49476	0.158036	ABC transporter, ATP-binding protein (msbA)
HI0061	0.027646	0.0145784	0.0268385	0.0506398	0.0306367	0.0472114	0.0440816	0.0362132	4	4	0.0299257	0.0395357	0.0150482	0.0075236	-3.60436	-3.24468	0.508497	0.196013	0.0106208	0.010175	0.370117	0.235428	1.30675	24	1.08954	1.63993	24	2.4715	0.20368	0.114064	1.32113	0.662896	0.29952	recombination protein (rec2)
HI0062	0.100651	0.0846613	0.101015	0.0939373	0.141625	0.179268	0.194464	0.144908	4	4	0.0950662	0.165066	0.0076619	0.0259598	-2.3557	-1.81065	0.0826564	0.156798	0.0207546	0.0299247	0.228888	0.180105	3.84429	24	2.07888	3.7428	24	1.61508	0.000780214	0.00100653	1.73633	0.986806	0.945978	dnaK suppressor protein (dksA)
HI0063	0.998309	0.74966	0.765551	0.852955	1.43095	1.06499	0.979736	0.895865	4	4	0.841619	1.09289	0.113905	0.235718	-0.179009	0.0727165	0.131045	0.203088	0.143234	0.200158	0.162647	0.178947	2.04174	24	1.95278	2.08194	24	1.21047	0.0523159	0.0481822	1.29855	0.793431	0.466114	poly(A) polymerase (pcnB)
HI0064	0.180931	0.12213	0.163599	0.192902	0.268587	0.151446	0.162847	0.165526	4	4	0.16489	0.187102	0.030941	0.0546658	-1.81705	-1.70392	0.202125	0.26242	0.0312765	0.0414277	0.198239	0.216553	0.855786	24	1.75446	0.770711	24	1.19331	0.40058	0.448399	1.1347	0.39555	0.0949897	2-amino-4-hydroxy-6-hydroxymethyldihydropteridine-pyrophosphokinase (folK)
HI0065	0.908332	0.739092	0.495129	0.484895	0.595293	0.456374	0.543061	0.414629	4	4	0.656862	0.502339	0.204719	0.0818623	-0.45631	-0.698512	0.308661	0.163837	0.145408	0.0867097	0.213753	0.189461	-1.82544	24	2.81217	-1.6959	24	1.27288	0.0804049	0.10284	-1.30761	0.680744	0.318473	conserved hypothetical protein
HI0066	0.247106	0.228284	0.275538	0.252352	0.230552	0.254205	0.208126	0.203145	4	4	0.25082	0.224007	0.0194508	0.0233963	-1.38527	-1.50009	0.077324	0.102829	0.041827	0.0366139	0.187589	0.173229	-0.964694	24	1.30503	-0.899348	24	1.17266	0.344319	0.377403	-1.1197	0.43033	0.115974	N-acetylmuramoyl-L-alanine amidase, putative
HI0067	2.70782	2.57871	2.93308	2.56564	2.59507	2.4854	2.00164	2.04208	4	4	2.69631	2.28105	0.17039	0.303065	0.990423	0.817996	0.0620499	0.133094	0.366509	0.37729	0.13474	0.167252	-1.57895	24	1.0597	-1.60567	24	1.54082	0.127438	0.121426	-1.18205	0.651864	0.28828	DNA mismatch repair protein (mutL)
HI0068	0.0842753	0.107918	0.0929098	0.0983211	0.104824	0.0996547	0.0642808	0.0674238	4	4	0.0958561	0.0840458	0.00990562	0.0211528	-2.34892	-2.50069	0.103573	0.25554	0.0212337	0.0167358	0.231865	0.201336	-0.873662	24	1.60974	-0.988469	24	1.32626	0.390961	0.332784	-1.14052	0.455852	0.132076	tRNA delta(2)-isopentenylpyrophosphate transferase (trpX)
HI0069	0.0915735	0.10926	0.118171	0.190533	0.0902504	0.0780938	0.0618776	0.10522	4	4	0.127384	0.0838603	0.0435261	0.0183806	-2.09955	-2.49733	0.313131	0.225803	0.0326692	0.0160298	0.251417	0.190977	-2.39209	24	4.15355	-2.51979	24	1.73312	0.0249376	0.0188058	-1.51901	0.887991	0.647376	glutamate-ammonia-ligase adenylyltransferase (glnE)
HI0070	0.303773	0.390523	0.386128	0.463396	0.358709	0.409542	0.317099	0.417876	4	4	0.385955	0.375807	0.0652481	0.0470703	-0.963126	-0.984767	0.173605	0.128481	0.0726521	0.0609902	0.192861	0.159478	-0.213965	24	1.41898	-0.172954	24	1.46246	0.832382	0.864138	-1.027	0.268648	0.0216599	DNA repair protein (recN)
HI0071	0.715059	0.887698	0.892575	0.851134	0.789529	0.919586	0.787495	1.00556	4	4	0.836616	0.875543	0.0831217	0.106452	-0.182336	-0.138375	0.104223	0.120259	0.138984	0.143051	0.15947	0.162447	0.390343	24	1.05939	0.386234	24	1.03767	0.699726	0.702726	1.04653	0.30742	0.0446533	heat shock protein (grpE)
HI0072	0.0495185	0.0445532	0.0500608	0.0640893	0.0432381	0.0730825	0.0862594	0.0859259	4	4	0.0520555	0.0721265	0.00839666	0.0202124	-2.96462	-2.66547	0.154009	0.32632	0.01249	0.0157781	0.258785	0.239512	1.9948	24	1.59583	1.69677	24	1.16741	0.0575409	0.102674	1.38557	0.68102	0.318773	conserved hypothetical protein
HI0073	0.25882	0.216699	0.283442	0.317506	0.236544	0.308946	0.266439	0.231949	4	4	0.269117	0.26097	0.0424278	0.0354518	-1.32222	-1.35001	0.161363	0.13202	0.0483653	0.0477975	0.197706	0.173308	-0.239629	24	1.0239	-0.211446	24	1.30137	0.812653	0.834325	-1.03122	0.275147	0.0257233	H. influenzae predicted coding region HI0073
HI0074	0.399471	0.239948	0.322356	0.366415	0.429989	0.328659	0.337554	0.323102	4	4	0.332047	0.354826	0.0690491	0.0504609	-1.12026	-1.04314	0.222874	0.133976	0.0649686	0.0636104	0.20173	0.175448	0.501049	24	1.04316	0.576935	24	1.32205	0.620902	0.569356	1.0686	0.34812	0.0676582	H. influenzae predicted coding region HI0074
HI0075	1.12768	1.24358	0.952593	1.15476	0.959792	0.47601	0.429024	0.671252	4	4	1.11965	0.634019	0.121881	0.24118	0.108371	-0.507052	0.112618	0.364841	0.184608	0.160443	0.1718	0.233875	-3.97107	24	1.32392	-4.24146	24	1.8532	0.000566848	0.000285789	-1.76596	0.994928	0.978698	anaerobic ribonucleoside-triphosphate reductase (nrdD)
HI0076	0.322484	0.270739	0.3046	0.304815	0.27378	0.409309	0.350236	0.234618	4	4	0.300659	0.316986	0.0216359	0.0780605	-1.20378	-1.17192	0.0735763	0.248449	0.0505704	0.0662025	0.171598	0.206647	0.391955	24	1.71379	0.237243	24	1.45022	0.69855	0.814482	1.0543	0.279622	0.0284489	acyl-CoA thioesterase II (tesB)
HI0077	0.0908636	0.0910694	0.101343	0.139936	0.0916745	0.101822	0.10863	0.0766536	4	4	0.105803	0.0946952	0.0232752	0.0138997	-2.26259	-2.36557	0.203809	0.152264	0.0249071	0.0159357	0.240939	0.170526	-0.751315	24	2.4429	-0.697803	24	1.99632	0.459768	0.492006	-1.1173	0.376989	0.0841553	H. influenzae predicted coding region HI0077
HI0078	1.02646	0.919647	0.906613	1.20815	1.0315	1.22273	1.42211	1.29995	4	4	1.01522	1.24407	0.139379	0.163768	0.00835202	0.211643	0.13265	0.135457	0.171997	0.207571	0.173978	0.168721	1.69791	24	1.45644	1.67764	24	1.06328	0.102456	0.106396	1.22542	0.674947	0.312209	cysteinyl-tRNA synthetase (cysS)
HI0079	2.45222	2.44273	2.66177	2.92173	2.11817	3.14986	2.39892	2.37366	4	4	2.61961	2.51015	0.225355	0.444927	0.96032	0.909339	0.0844319	0.168386	0.359283	0.452185	0.138363	0.175491	-0.379068	24	1.58402	-0.45625	24	1.60867	0.70797	0.652312	-1.04361	0.32168	0.052734	peptidyl-prolyl cis-trans isomerase B (ppiB)
HI0080	0.638021	0.851486	0.87021	0.759189	0.810649	0.642439	0.766137	0.613483	4	4	0.779727	0.708177	0.106206	0.0951285	-0.25617	-0.35185	0.142045	0.134614	0.133536	0.117805	0.17011	0.158908	-0.803601	24	1.28488	-0.822044	24	1.14595	0.429515	0.419144	-1.10103	0.409125	0.103063	conserved hypothetical protein
HI0081	0.762666	0.882035	0.808848	1.02459	0.579244	0.823258	0.893828	0.991967	4	4	0.869534	0.822074	0.114458	0.17605	-0.146078	-0.215206	0.128326	0.23337	0.144283	0.144906	0.163725	0.183706	-0.464186	24	1.00866	-0.561844	24	1.25897	0.646698	0.579432	-1.05773	0.344683	0.0657139	conserved hypothetical protein
HI0082	0.0504212	0.0688903	0.0738711	0.0821299	0.0495537	0.0881044	0.0712613	0.0886871	4	4	0.0688281	0.0744016	0.0134312	0.0184311	-2.69187	-2.62449	0.209823	0.273077	0.0165052	0.0150993	0.272306	0.213005	0.498305	24	1.19489	0.389762	24	1.63431	0.622805	0.70015	1.08098	0.30812	0.0450518	H. influenzae predicted coding region HI0082
HI0083	0.0128569	0.0029959	0.0129586	0.00956882	0.00986025	0.0150821	0.0160188	0.0117139	4	4	0.00959506	0.0131688	0.00467272	0.00287788	-4.78991	-4.34862	0.694886	0.22569	0.00471086	0.00409957	0.62085	0.403071	1.14452	24	1.32046	1.19233	24	2.37252	0.263696	0.244789	1.37245	0.517946	0.174452	H. influenzae predicted coding region HI0083
HI0084	2.36351	2.01429	2.48304	2.01807	2.1314	2.69695	2.41498	2.88432	4	4	2.21973	2.53191	0.240053	0.329399	0.79301	0.92247	0.107907	0.132523	0.326402	0.438455	0.14423	0.169516	1.14226	24	1.80445	1.16331	24	1.38138	0.264615	0.256138	1.14064	0.50884	0.167913	thioredoxin (trxM)
HI0085	0.446031	0.614131	0.449681	0.542156	0.427703	0.395025	0.478794	0.515585	4	4	0.513	0.454277	0.0807705	0.0534689	-0.676583	-0.794267	0.154944	0.118105	0.0794899	0.0710471	0.155923	0.165881	-1.10161	24	1.25179	-1.03387	24	1.13182	0.281558	0.311505	-1.12927	0.469264	0.140818	D-lactate dehydrogenase, fermentative (ldhA)
HI0086	0.504563	0.543503	0.506968	0.65501	0.496485	0.688156	0.663922	0.731977	4	4	0.552511	0.645135	0.0706173	0.103025	-0.599049	-0.448885	0.122119	0.172324	0.0885687	0.119552	0.165658	0.180771	1.24507	24	1.82202	1.22485	24	1.19078	0.225127	0.232517	1.16764	0.528239	0.181995	cystathionine gamma-synthase (metB)
HI0087	0.0772234	0.0882731	0.101479	0.128797	0.120338	0.129329	0.15849	0.137176	4	4	0.098943	0.136333	0.0222355	0.0162947	-2.33145	-1.99785	0.218547	0.116853	0.0234316	0.0220637	0.24802	0.164072	2.32348	24	1.12785	2.2436	24	2.28509	0.0289473	0.0343537	1.37789	0.832961	0.533481	threonine synthase (thrC)
HI0088	0.518279	0.489986	0.473759	0.532533	0.696014	0.756436	0.734301	0.665146	4	4	0.503639	0.712974	0.0266358	0.0404923	-0.686947	-0.339527	0.0529923	0.0570538	0.0678977	0.11127	0.136291	0.146943	3.2119	24	2.68563	3.46695	24	1.16242	0.00373161	0.00199914	1.41565	0.977885	0.911866	homoserine kinase (thrB)
HI0089	0.164368	0.198671	0.226436	0.257181	0.272234	0.261893	0.305725	0.263163	4	4	0.211664	0.275754	0.0395632	0.0205045	-1.56626	-1.29024	0.19125	0.0722002	0.0416268	0.0469414	0.204532	0.161697	2.04303	24	1.27164	2.11726	24	1.59999	0.0521788	0.0447932	1.30279	0.802512	0.480701	aspartokinase I / homoserine dehydrogenase I (thrA)
HI0090	0.0636581	0.048361	0.0400988	0.0887732	0.065477	0.108531	0.10019	0.0968846	4	4	0.0602228	0.0927705	0.0213901	0.018844	-2.85534	-2.39543	0.345853	0.225505	0.0167816	0.0168483	0.302793	0.190003	2.7374	24	1.00797	2.57317	24	2.53963	0.0114765	0.0166842	1.54046	0.896817	0.668367	conserved hypothetical protein
HI0091	2.29841	3.19659	2.66335	2.73337	3.30463	2.50608	1.91627	2.87327	4	4	2.72293	2.65006	0.368884	0.588065	0.994855	0.95497	0.135109	0.232347	0.410983	0.518349	0.148722	0.191125	-0.220297	24	1.59073	-0.329398	24	1.65152	0.827503	0.744712	-1.0275	0.296415	0.0383424	conserved hypothetical protein
HI0092	1.24572	1.42413	1.3107	1.52056	1.57527	1.11726	0.865444	1.46683	4	4	1.37528	1.2562	0.121724	0.325661	0.31573	0.200973	0.0882646	0.273793	0.214417	0.24979	0.147152	0.206502	-0.723455	24	1.35716	-0.905131	24	1.96932	0.476393	0.374393	-1.09479	0.431952	0.116978	H. influenzae predicted coding region HI0092
HI0093	0.0340105	0.0384856	0.0386756	0.0467677	0.063868	0.0537289	0.0439145	0.0520164	4	4	0.0394849	0.053382	0.00531231	0.00819707	-3.23842	-2.93911	0.131456	0.153494	0.0095425	0.0111741	0.255568	0.210162	1.8915	24	1.37121	1.80913	24	1.47878	0.0706857	0.0829751	1.35196	0.71595	0.358939	conserved hypothetical protein
HI0094	0.02382	0	0.0337579	0.0212934	0.0247739	0.0355739	0.0370153	0.0368594	3	4	0.0262904	0.0335556	0.00658923	0.00588999	-3.65838	-3.40779	0.240315	0.194265	0.00774428	0.0091507	0.308658	0.258152	1.5879	21	NA	1.94135	21	NA	0.127253	0.0657538	1.27634	0.751214	0.404234	H. influenzae predicted coding region HI0094
HI0095	0.224567	0.148406	0.18952	0.179622	0.239839	0.213267	0.206841	0.199946	4	4	0.185529	0.214974	0.0313734	0.0174466	-1.69539	-1.53963	0.170627	0.0790761	0.0364143	0.0345486	0.200815	0.16725	1.17321	24	1.11092	1.19201	24	1.44165	0.252226	0.244911	1.15871	0.517846	0.17438	conserved hypothetical protein
HI0096	0.120876	0.125558	0.149788	0.16342	0.15743	0.215022	0.196736	0.164687	4	4	0.139911	0.183469	0.0201539	0.0270944	-1.97448	-1.70385	0.143338	0.147065	0.0262601	0.0332707	0.200414	0.187045	2.05533	24	1.60521	1.97446	24	1.14806	0.0508849	0.0599444	1.31133	0.764367	0.422538	H. influenzae predicted coding region HI0096
HI0097	3.93443	4.71107	2.07431	3.43129	3.21249	2.07233	1.17481	1.88495	4	4	3.53778	2.08614	1.10861	0.844562	1.22056	0.672682	0.352091	0.412611	0.775765	0.532185	0.225632	0.254591	-3.08608	24	2.12489	-3.22107	24	1.27317	0.00505341	0.00364953	-1.69585	0.965377	0.86698	iron(III) ABC transporter, periplasmic-binding protein (hitA)
HI0098	0.296694	0.357066	0.23415	0.194853	0.246296	0.143351	0.171313	0.219597	4	4	0.270691	0.195139	0.0712355	0.0464215	-1.33305	-1.65597	0.265484	0.24379	0.0562439	0.0393444	0.224076	0.206006	-2.2014	24	2.04354	-2.12185	24	1.18313	0.037566	0.0443685	-1.38717	0.803675	0.482606	iron(III) ABC transporter, permease protein (hitB)
HI0099	0.718614	0.679682	0.406907	0.56291	0.561271	0.442982	0.300794	0.464687	4	4	0.592028	0.442433	0.14003	0.107517	-0.547592	-0.839875	0.256625	0.261739	0.115638	0.0844809	0.203401	0.205466	-2.08916	24	1.87365	-2.02191	24	1.02041	0.0474712	0.0544698	-1.33812	0.777456	0.441603	iron(III) ABC transporter, ATP-binding protein (hitC)
HI0100	0.546245	0.639475	0.634313	0.7084	0.629115	0.747236	0.634663	0.657245	4	4	0.632108	0.667065	0.0664631	0.0548148	-0.462939	-0.407294	0.10704	0.0795561	0.101622	0.111444	0.157682	0.152485	0.463552	24	1.20263	0.507359	24	1.06933	0.647145	0.616534	1.0553	0.332587	0.0588861	H. influenzae predicted coding region HI0100
HI0101	0.0608122	0.062264	0.0449847	0.104202	0.0532325	0.0485582	0.0286419	0.0399822	4	4	0.0680656	0.0426037	0.0253299	0.0108048	-2.7348	-3.18257	0.348557	0.274199	0.0196712	0.0111126	0.3004	0.252307	-2.25396	24	3.13347	-2.28281	24	1.41756	0.0336037	0.0315945	-1.59765	0.841745	0.549929	H. influenzae predicted coding region HI0101
HI0102	0.724654	0.400401	0.523147	0.46574	0.56048	0.452432	0.45913	0.4107	4	4	0.528486	0.470686	0.140063	0.0635822	-0.662343	-0.760098	0.251888	0.13049	0.100862	0.079091	0.192201	0.176146	-0.901896	24	1.62631	-0.749927	24	1.1906	0.376075	0.460588	-1.1228	0.390172	0.0918278	succinyl-diaminopimelate desuccinylase (dapE)
HI0103	0.652587	0.59036	0.549318	0.569983	0.677363	0.555234	0.732043	0.632245	4	4	0.590562	0.649221	0.044616	0.0747734	-0.528765	-0.437077	0.0740635	0.11729	0.0941763	0.116177	0.157756	0.173186	0.784456	24	1.5218	0.782768	24	1.20518	0.440447	0.441419	1.09933	0.398701	0.0968517	conserved hypothetical protein
HI0104	0.71522	0.359336	0.543495	0.49833	0.844659	0.79363	0.405437	0.654089	4	4	0.529095	0.674454	0.146759	0.196603	-0.666222	-0.431816	0.283638	0.332319	0.103319	0.143833	0.197736	0.231836	1.64158	24	1.93801	1.53856	24	1.37465	0.113719	0.136994	1.27473	0.630082	0.267064	heat shock protein (htpG)
HI0105	0.213975	0.283436	0.224499	0.3103	0.259441	0.279259	0.178889	0.215325	4	4	0.258053	0.233229	0.0463423	0.045016	-1.36669	-1.47036	0.179534	0.199727	0.0481559	0.042691	0.199606	0.187862	-0.771482	24	1.2724	-0.756416	24	1.12894	0.447951	0.456762	-1.10644	0.391844	0.0928085	conserved hypothetical protein
HI0106	0.485682	0.488196	0.455284	0.558048	0.362586	0.432634	0.461619	0.494521	4	4	0.496802	0.43784	0.043484	0.0561798	-0.702346	-0.832384	0.0854751	0.133115	0.0698994	0.0685017	0.143838	0.165789	-1.20492	24	1.04122	-1.18492	24	1.32852	0.239983	0.247651	-1.13467	0.515613	0.172765	signal recognition particle protein (ffh)
HI0107	0.415036	0.544968	0.534056	0.705717	0.482747	0.641175	0.504308	0.598557	4	4	0.549944	0.556697	0.119363	0.0755027	-0.615554	-0.592629	0.216883	0.135535	0.098913	0.100831	0.188004	0.176315	0.0956171	24	1.03915	0.177886	24	1.13699	0.924619	0.860305	1.01228	0.269469	0.0221814	conserved hypothetical protein
HI0108	1.64094	1.81399	2.02395	2.13363	1.39294	2.56596	2.89617	2.76783	4	4	1.90313	2.40572	0.219408	0.688735	0.638418	0.8388	0.116947	0.341923	0.276555	0.492861	0.146439	0.230146	1.77864	24	3.17605	1.46916	24	2.46999	0.0879712	0.154777	1.26409	0.607416	0.246255	conserved hypothetical protein
HI0109	0.00258045	0	0.00305568	0	0.00567815	0.00552676	0	0.0046357	2	3	0.00281807	0.0052802	0.000336038	0.000563268	-5.87527	-5.24775	0.119528	0.11014	0.00288989	0.0023373	0.85716	0.619353	NA	NA	NA	NA	NA	NA	NA	NA	1.8737	NA	NA	H. influenzae predicted coding region HI0109
HI0110	0.863257	1.03099	0.973512	1.34036	0.714972	0.940191	0.916659	0.925525	4	4	1.05203	0.874337	0.20443	0.106685	0.0373926	-0.1404	0.185735	0.130494	0.189915	0.14206	0.191172	0.164698	-1.49846	24	1.7872	-1.40918	24	1.34733	0.147053	0.171607	-1.20323	0.587806	0.229197	seryl-tRNA synthetase (serS)
HI0111	0.990762	0.737548	1.00642	1.00619	0.683156	1.12109	0.992156	0.798501	4	4	0.935231	0.898725	0.131992	0.195524	-0.0752829	-0.124907	0.152937	0.221012	0.151607	0.164576	0.173707	0.18541	-0.326291	24	1.17841	-0.390636	24	1.13928	0.747033	0.699512	-1.04062	0.308294	0.0451506	glutathione transferase (bphH)
HI0112	0.0011251	0.00222601	0.00200596	0.00284985	0.00354592	0	0	0.000421	4	2	0.00205173	0.00198346	0.000713699	0.00220965	-6.24239	-6.70742	0.393583	1.50679	0.00217952	0.00204193	0.869369	0.890329	-0.0626497	21	NA	-1.06981	21	NA	0.950638	0.296845	-1.03442	0.479039	0.147323	H. influenzae predicted coding region HI0112
HI0113	0.396669	0.382205	0.373109	0.398303	0.318029	0.435287	0.306405	0.352051	4	4	0.387572	0.352943	0.0120538	0.0582124	-0.948219	-1.05105	0.0312218	0.157538	0.0657447	0.0645989	0.165596	0.178074	-0.751397	24	1.03579	-0.845716	24	1.15638	0.459719	0.406064	-1.09811	0.415523	0.106917	hemin receptor (hemR)
HI0114	0.121425	0.10578	0.135576	0.159826	0.160002	0.220754	0.15365	0.153042	4	4	0.130652	0.171862	0.0229429	0.0327465	-2.04669	-1.77335	0.17457	0.176245	0.0271084	0.0325983	0.20425	0.187254	1.94402	24	1.44605	1.97287	24	1.18976	0.0637062	0.0601351	1.31542	0.763924	0.421908	hypothetical protein
HI0118	0.630467	0.46759	0.62182	0.526651	0.603411	0.602736	0.637778	0.359558	4	4	0.561632	0.550871	0.0783761	0.128587	-0.584445	-0.621019	0.142854	0.269203	0.0913634	0.105783	0.171632	0.204177	-0.153974	24	1.34055	-0.274237	24	1.41519	0.878918	0.786249	-1.01953	0.286209	0.0323823	conserved hypothetical protein
HI0119	7.75072	11.0629	11.3424	10.4296	11.7585	13.87	10.8602	13.2915	4	4	10.1464	12.445	1.64214	1.38203	2.30615	2.51663	0.175795	0.112204	1.31775	1.30312	0.160522	0.148321	2.48063	24	1.02259	1.92617	24	1.17129	0.0205188	0.066007	1.22655	0.750657	0.403476	conserved hypothetical protein
HI0120	0.748844	0.642733	0.763676	0.932019	0.811914	0.813758	0.861735	0.945904	4	4	0.771818	0.858328	0.119612	0.0627745	-0.267816	-0.154719	0.152515	0.0715853	0.134519	0.130202	0.173054	0.1565	0.924195	24	1.06742	0.969447	24	1.22275	0.364584	0.341992	1.11209	0.450313	0.128524	H. influenzae predicted coding region HI0120
HI0121	0.380325	0.356426	0.396376	0.470374	0.355627	0.40458	0.431056	0.428757	4	4	0.400875	0.405005	0.049154	0.0350295	-0.919494	-0.906791	0.118537	0.0894525	0.0708495	0.059461	0.174797	0.149907	0.0892938	24	1.41974	0.110336	24	1.35964	0.929589	0.91306	1.0103	0.258517	0.0149449	conserved hypothetical protein
HI0122	0.56306	0.585329	0.61257	0.728701	0.442872	0.78701	0.767526	0.815462	4	4	0.622415	0.703218	0.0736931	0.174676	-0.479133	-0.380643	0.113767	0.290287	0.102134	0.138932	0.163186	0.206557	0.937198	24	1.85041	0.748291	24	1.60218	0.357993	0.461555	1.12982	0.389752	0.0915815	cystathionine beta-lyase (metC)
HI0123	1.56431	1.77557	1.41938	1.71083	1.10625	1.20782	1.01842	1.2585	4	4	1.61752	1.14775	0.158933	0.106963	0.477191	0.13449	0.0999621	0.094328	0.236712	0.174522	0.145324	0.164826	-3.19475	24	1.83967	-3.11911	24	1.2864	0.0038898	0.00466826	-1.4093	0.958487	0.843596	phosphatidylglycerophosphate synthase (pgsA)
HI0124	5.48694	5.94149	5.91749	5.07548	4.2463	5.58563	4.63146	5.49278	4	4	5.60535	4.98904	0.410367	0.65554	1.72167	1.60064	0.0744487	0.133356	0.877854	0.920262	0.145636	0.163427	-0.969178	24	1.09895	-1.10577	24	1.25925	0.342123	0.279786	-1.12353	0.491022	0.15546	inorganic pyrophosphatase (ppa)
HI0125	0.0262363	0.0243285	0.0247643	0.077971	0.0263278	0.0358203	0.0313969	0.047747	4	4	0.038325	0.035323	0.0264432	0.00914568	-3.40162	-3.36731	0.567718	0.250978	0.0157772	0.0099884	0.378927	0.2565	-0.321532	24	2.495	0.149956	24	2.18241	0.750591	0.882052	-1.08499	0.264865	0.0192189	conserved hypothetical protein
HI0126	1.18871	1.43296	1.62208	1.63468	1.02903	1.57415	1.50972	1.65879	4	4	1.46961	1.44292	0.208762	0.282603	0.376941	0.350086	0.148833	0.21775	0.237702	0.267188	0.159743	0.188395	-0.149231	24	1.26348	-0.217449	24	1.3909	0.882618	0.829696	-1.01849	0.276179	0.0263569	ferric ABC transporter, ATP-binding protein (afuC)
HI0129	0.740394	0.928165	1.28925	1.08321	0.675729	0.599873	1.05157	0.907344	4	4	1.01025	0.808628	0.232896	0.20817	-0.010283	-0.237488	0.235522	0.258955	0.195542	0.153021	0.19907	0.19221	-1.62406	24	1.63296	-1.64214	24	1.07266	0.117425	0.113602	-1.24934	0.663606	0.300256	H. influenzae predicted coding region HI0129
HI0131	3.1808	2.64611	3.21225	4.173	2.78888	2.66724	3.17066	3.2951	4	4	3.30304	2.98047	0.635498	0.299991	1.18146	1.08827	0.187363	0.100967	0.589985	0.493956	0.168765	0.162927	-0.838428	24	1.42661	-0.794556	24	1.07295	0.410063	0.434659	-1.10823	0.401805	0.0986923	afuA protein
HI0132	2.19172	2.1363	2.99936	2.08257	1.76124	1.67697	1.7777	2.18445	4	4	2.35249	1.85009	0.433544	0.22723	0.843941	0.609922	0.170916	0.117123	0.382385	0.302772	0.159997	0.157334	-2.06011	24	1.59503	-2.08578	24	1.03414	0.050389	0.0478028	-1.27155	0.794431	0.467695	uridine kinase (udk)
HI0133	1.35565	1.24241	1.02663	1.2581	1.10523	1.10241	1.08061	1.12571	4	4	1.2207	1.10349	0.13874	0.0184524	0.194305	0.0983726	0.11845	0.0167321	0.199614	0.162119	0.16281	0.147511	-0.911579	24	1.51605	-0.873313	24	1.21817	0.371056	0.391147	-1.10622	0.423088	0.11152	deoxycytidine triphosphate deaminase (dcd)
HI0134	2.29331	2.93658	3.22886	2.50167	2.69078	2.39823	2.25566	2.8913	4	4	2.7401	2.55899	0.421883	0.286151	0.999082	0.934928	0.15426	0.111757	0.422391	0.44346	0.15289	0.165832	-0.59145	24	1.10225	-0.568853	24	1.17646	0.559749	0.574741	-1.07077	0.346275	0.0666139	H. influenzae predicted coding region HI0134
HI0135	0.400659	0.349593	0.393772	0.343434	0.435229	0.164757	0.206826	0.280557	4	4	0.371865	0.271842	0.0295149	0.118976	-0.991593	-1.37051	0.0794915	0.420118	0.0629314	0.075252	0.174682	0.264824	-2.03924	24	1.42989	-2.38876	24	2.29836	0.0525839	0.0251197	-1.36794	0.863869	0.594114	conserved hypothetical transmembrane protein
HI0136	0.661193	0.598317	0.493546	0.526143	0.53539	0.5755	0.608852	0.575914	4	4	0.5698	0.573914	0.0750255	0.0300625	-0.568916	-0.556313	0.130822	0.0527121	0.091462	0.0975804	0.163244	0.159356	0.0615284	24	1.13827	0.110495	24	1.04939	0.951448	0.912935	1.00722	0.258542	0.0149623	GTP-binding protein
HI0137	0.577808	0.841581	0.546784	0.575956	0.608505	0.490994	0.543402	0.553956	4	4	0.635532	0.549215	0.138099	0.0481707	-0.469103	-0.602162	0.199364	0.087977	0.122277	0.0860673	0.182937	0.166359	-1.15452	24	2.01842	-1.07624	24	1.20923	0.259653	0.292522	-1.15717	0.482012	0.149324	DNA polymerase III, epsilon subunit (dnaQ)
HI0138	0.496932	0.448193	0.55593	0.451339	0.491815	0.461523	0.45963	0.402671	4	4	0.488098	0.45391	0.050408	0.0372059	-0.721121	-0.792461	0.100995	0.0840351	0.0703891	0.0686053	0.14807	0.161193	-0.695656	24	1.05268	-0.65187	24	1.18512	0.493326	0.52068	-1.07532	0.365736	0.0776828	ribonuclease H (rnh)
HI0139	7.54099	7.2686	5.94455	6.01776	9.95849	3.9488	5.87836	5.86067	4	4	6.69297	6.41158	0.829966	2.53204	1.89528	1.80284	0.124198	0.379564	0.978284	1.57761	0.153545	0.24079	-0.303175	24	2.60058	-0.647328	24	2.45928	0.764369	0.523564	-1.04389	0.364642	0.0770567	outer membrane protein P2 (ompP2)
HI0140	0.610121	0.588841	0.939602	0.709872	0.593397	0.647181	0.769154	0.723245	4	4	0.712109	0.683244	0.160577	0.0782168	-0.357167	-0.385873	0.212635	0.115447	0.132161	0.112612	0.179922	0.15816	-0.33248	24	1.37734	-0.239664	24	1.29412	0.742413	0.812626	-1.04225	0.280046	0.0287053	N-acetylglucosamine-6-phosphate deacetylase (nagA)
HI0141	0.928901	0.898929	0.777319	0.892803	0.7015	0.485977	0.538058	0.646796	4	4	0.874488	0.593083	0.0666718	0.0985546	-0.1364	-0.532911	0.0789227	0.167743	0.13632	0.111415	0.157609	0.175761	-3.19673	24	1.49703	-3.35916	24	1.24361	0.00387116	0.00260617	-1.47448	0.973038	0.894082	glucosamine-6-phosphate isomerase (nagB)
HI0142	1.62179	1.8159	1.65676	1.87991	1.31849	1.10519	1.00845	1.06696	4	4	1.74359	1.12477	0.124082	0.135132	0.554051	0.112432	0.0710817	0.115694	0.247204	0.176789	0.139487	0.162721	-4.07233	24	1.95524	-4.12104	24	1.36087	0.000438822	0.000387886	-1.55018	0.9936	0.973233	N-acetylneuraminate lyase (nanA)
HI0143	0.829764	0.542207	0.785947	0.821025	0.515961	0.457741	0.472505	0.484523	4	4	0.744736	0.482683	0.13634	0.0247421	-0.309197	-0.729368	0.2033	0.0507443	0.128443	0.074119	0.181692	0.167915	-3.53423	24	3.00304	-3.39668	24	1.17081	0.00169264	0.00237693	-1.54291	0.974828	0.900591	conserved hypothetical protein
HI0144	0.405429	0.289066	0.392545	0.388551	0.26986	0.221005	0.271749	0.298189	4	4	0.368898	0.265201	0.0537064	0.0321768	-1.00609	-1.33308	0.157721	0.12615	0.0662072	0.0491473	0.191602	0.173269	-2.51524	24	1.81473	-2.53163	24	1.22281	0.0189979	0.0183146	-1.39101	0.889998	0.652074	glucose kinase, putative
HI0145	1.52627	1.51284	1.22839	1.43269	0.860029	0.927924	0.920272	1.10433	4	4	1.42505	0.953138	0.137457	0.105267	0.350518	-0.0523607	0.100513	0.106643	0.220305	0.150185	0.149495	0.155522	-3.53983	24	2.15176	-3.73518	24	1.08226	0.00166931	0.00102592	-1.49511	0.986614	0.945226	conserved hypothetical protein
HI0146	1.36133	2.22366	2.31523	2.40214	1.04595	1.47704	1.21021	1.48884	4	4	2.07559	1.30551	0.481717	0.215624	0.705872	0.25594	0.266809	0.170226	0.372166	0.229772	0.190015	0.172377	-3.52131	24	2.62348	-3.50751	24	1.21511	0.00174769	0.00180844	-1.58987	0.979486	0.917854	conserved hypothetical protein
HI0147	1.22308	1.26856	1.38994	1.71919	0.653756	1.20293	1.38614	1.46546	4	4	1.4002	1.17707	0.224023	0.36579	0.327594	0.117108	0.152631	0.370852	0.232295	0.259222	0.159428	0.242085	-1.28204	24	1.24527	-1.4523	24	2.30572	0.212074	0.159368	-1.18956	0.601902	0.241373	conserved hypothetical transmembrane protein
HI0148	0.321552	0.540945	0.65612	0.884912	0.360283	0.529568	0.561305	0.550589	4	4	0.600882	0.500436	0.234764	0.0943611	-0.573178	-0.707705	0.425537	0.210174	0.150216	0.0900268	0.261956	0.193215	-1.14712	24	2.78411	-0.826575	24	1.83813	0.262639	0.416621	-1.20072	0.410343	0.103794	conserved hypothetical protein
HI0148.1	0.028459	0	0.0381978	0.0292757	0.0203125	0.0218643	0.0152445	0.0160053	3	4	0.0319775	0.0183567	0.00540237	0.0032323	-3.45175	-4.00945	0.162371	0.176618	0.00857353	0.00546211	0.283107	0.318873	-4.98739	21	NA	-3.49789	21	NA	6.17492e-05	0.00214297	-1.74201	0.976704	0.907487	H. influenzae predicted coding region HI0148.1
HI0149	0.0726074	0.0828869	0.116827	0.136538	0.065282	0.0735903	0.0760499	0.115919	4	4	0.102215	0.0827103	0.0296746	0.0226134	-2.31279	-2.51738	0.293516	0.250423	0.0254328	0.0170709	0.261778	0.200758	-1.27353	24	2.21961	-1.24029	24	1.70029	0.215027	0.226858	-1.23582	0.533154	0.185654	H. influenzae predicted coding region HI0149
HI0150	1.55174	2.1979	1.6338	1.9358	2.14441	1.99772	1.98343	2.85651	4	4	1.82981	2.24552	0.295785	0.413774	0.594578	0.797325	0.159585	0.171831	0.28019	0.392363	0.157686	0.169259	1.72443	24	1.96097	1.75287	24	1.15218	0.0974887	0.0923904	1.22718	0.69863	0.338488	hflC protein (hflC)
HI0151	1.15269	1.20492	1.20581	1.2936	1.69618	2.25156	1.46673	0.935296	4	4	1.21426	1.58744	0.0584366	0.545508	0.193273	0.414035	0.0476776	0.366698	0.192661	0.368588	0.152665	0.231857	1.79457	24	3.66012	1.59048	24	2.30656	0.0853291	0.124815	1.30734	0.646952	0.283384	hflK protein (hflK)
HI0152	0.0866207	0.0974007	0.12766	0.116919	0.0869731	0.112302	0.10709	0.121461	4	4	0.10715	0.106956	0.0185528	0.0145865	-2.24495	-2.24274	0.175218	0.142721	0.0246525	0.0181012	0.233582	0.172482	-0.0126928	24	1.85484	0.015171	24	1.83398	0.989978	0.988021	-1.00181	0.244095	0.00320603	H. influenzae predicted coding region HI0152
HI0154	0.168182	0.173756	0.122768	0.155199	0.114296	0.14163	0.102004	0.108324	4	4	0.154976	0.116563	0.0228363	0.0174486	-1.87333	-2.15722	0.156776	0.142891	0.0282628	0.0195158	0.198969	0.169393	-2.23682	24	2.09727	-2.17283	24	1.37969	0.0348518	0.0398924	-1.32955	0.816304	0.503835	acyl carrier protein (acpP)
HI0155	3.50406	3.19795	2.63236	3.56583	2.48351	2.92232	3.41559	3.09958	4	4	3.22505	2.98025	0.426614	0.388961	1.16393	1.08542	0.139147	0.133652	0.523889	0.518851	0.155973	0.167243	-0.664014	24	1.01951	-0.686623	24	1.14974	0.513011	0.498902	-1.08214	0.374218	0.0825556	3-ketoacyl-acyl carrier protein reductase (fabG)
HI0156	1.76207	2.14459	1.72064	1.99103	1.40666	1.49484	1.64339	1.77425	4	4	1.90458	1.57978	0.199351	0.162329	0.640196	0.453343	0.103852	0.10247	0.277951	0.256359	0.145327	0.154595	-1.71795	24	1.17554	-1.76127	24	1.13162	0.0986839	0.0909293	-1.2056	0.701238	0.341499	malonyl CoA-acyl carrier protein transacylase (fabD)
HI0157	1.11658	1.00616	0.935314	1.22416	0.71536	1.07922	1.2933	1.17632	4	4	1.07055	1.06605	0.126687	0.249639	0.0629487	0.0402152	0.117935	0.260812	0.176771	0.20379	0.178092	0.204915	-0.0333834	24	1.32906	-0.167472	24	1.32392	0.973645	0.868402	-1.00422	0.26774	0.0210796	beta-ketoacyl-ACP synthase III (fabH)
HI0158	6.73981	8.01654	10.7142	7.39963	6.21103	8.46801	8.91569	8.79943	4	4	8.21754	8.09854	1.74415	1.27256	2.09063	2.08128	0.200256	0.171369	1.2711	1.18079	0.166567	0.168017	-0.137179	24	1.15881	-0.07907	24	1.01749	0.892034	0.937632	-1.01469	0.253655	0.0114472	ribosomal protein L32 (rpL32)
HI0159	5.05378	5.22719	5.21487	5.69843	4.45823	4.00234	5.56049	5.40155	4	4	5.29857	4.85565	0.278034	0.748529	1.66643	1.571	0.0515228	0.15709	0.83693	0.900603	0.144834	0.171952	-0.720511	24	1.15795	-0.848925	24	1.40953	0.47817	0.404311	-1.09122	0.416397	0.107447	conserved hypothetical protein
HI0160	2.51299	2.91546	2.66893	2.72893	2.34132	3.45474	3.30574	3.40334	4	4	2.70658	3.12629	0.166357	0.526946	0.994273	1.12772	0.0613459	0.185575	0.3719	0.587751	0.135771	0.184105	1.20687	24	2.49766	1.16673	24	1.83872	0.239243	0.254781	1.15507	0.509909	0.168675	phosphatidylserine decarboxylase proenzyme (psd)
HI0161	0.681589	0.858466	0.974968	0.944259	0.66633	1.13655	0.993352	1.00295	4	4	0.864821	0.949796	0.131729	0.19996	-0.15466	-0.0704241	0.161743	0.231955	0.148366	0.1731	0.170517	0.188551	0.745451	24	1.36122	0.662703	24	1.2227	0.463238	0.513835	1.09826	0.368359	0.0791859	glutathione reductase (gor)
HI0162	2.79857	3.17431	3.11272	3.83619	2.30642	4.01307	3.6145	3.43393	4	4	3.23045	3.34198	0.436062	0.731545	1.16604	1.18598	0.131204	0.24236	0.531952	0.683736	0.154091	0.198985	0.257494	24	1.65209	0.158414	24	1.66756	0.798992	0.875456	1.03453	0.266248	0.0201188	lipoprotein, putative
HI0163	0.150988	0.129193	0.17964	0.177997	0.129757	0.251288	0.181197	0.159759	4	4	0.159455	0.1805	0.0240743	0.0516927	-1.84495	-1.74138	0.156264	0.276819	0.0294156	0.0395384	0.194377	0.219918	0.854124	24	1.80669	0.705752	24	1.28007	0.401482	0.487137	1.13199	0.378971	0.0853022	transcriptional regulator, putative (bolA)
HI0164	2.33676	2.04793	1.7234	1.93816	2.16505	1.75924	3.26487	3.22258	4	4	2.01156	2.60293	0.255276	0.758439	0.692908	0.922681	0.126384	0.305358	0.30214	0.567451	0.150638	0.217837	1.83977	24	3.52729	1.73513	24	2.09118	0.0782043	0.0955439	1.29399	0.693093	0.332177	NADH:ubiquinone oxidoreducatase subunit A, Na translocating
HI0166	2.71514	3.20302	2.81674	2.72044	5.67123	3.88773	4.19818	4.09188	4	4	2.86383	4.46225	0.230896	0.816211	1.04983	1.48422	0.0780252	0.170474	0.440382	0.878626	0.143627	0.179995	3.25275	24	3.9806	3.77281	24	1.57053	0.00337933	0.000933617	1.55814	0.987535	0.948849	NADH:ubiquinone oxidoreductase, subunit B (nqrB)
HI0167	2.4728	2.27737	1.57666	1.69059	4.98414	1.96272	2.86244	3.03522	4	4	2.00435	3.21113	0.437932	1.27209	0.67719	1.11064	0.220374	0.382745	0.347649	0.841624	0.171454	0.248174	2.65051	24	5.86078	2.87395	24	2.09516	0.014004	0.00835577	1.60208	0.936615	0.774982	NADH:ubiquinone oxidoreductase, Na translocating
HI0168	2.28815	2.59203	3.13337	2.18391	3.65849	3.09231	4.29651	4.19535	4	4	2.54936	3.81066	0.426092	0.554741	0.925852	1.32944	0.161293	0.151286	0.393142	0.709596	0.15223	0.181448	3.10962	24	3.25779	3.40795	24	1.4207	0.00477599	0.00231197	1.49475	0.975344	0.902479	NADH:ubiquinone oxidoreductase, Na translocating
HI0170	3.47564	2.37655	3.13716	3.25583	6.7811	2.88517	4.66025	5.1395	4	4	3.06129	4.8665	0.477548	1.60296	1.1088	1.53744	0.167541	0.355975	0.513083	1.14765	0.162837	0.234721	2.87196	24	5.00319	3.00088	24	2.07777	0.00839466	0.0061927	1.58969	0.94896	0.812707	NADH:ubiquinone oxidoreductase, Na translocating
HI0171	2.53714	2.5092	2.10239	2.98634	3.14814	3.00351	3.33454	3.43616	4	4	2.53377	3.23059	0.361256	0.192724	0.922031	1.17132	0.143411	0.0599491	0.377561	0.573109	0.147933	0.158725	2.03067	24	2.30409	2.29788	24	1.15122	0.0535087	0.0305883	1.27501	0.845037	0.556248	Nqr6 subunit of Na-translocating NADH-quinone reductase complex beta-subunit (nqr6)
HI0172	1.2338	1.64572	1.29531	1.83955	1.98211	1.43884	1.60387	2.09749	4	4	1.50359	1.78058	0.288233	0.310408	0.394136	0.56529	0.190974	0.177127	0.255219	0.315082	0.169857	0.171887	1.3662	24	1.52412	1.41652	24	1.02405	0.184542	0.169473	1.18421	0.590203	0.231238	lipoprotein, putative
HI0173	0.932496	0.991507	0.895693	1.05066	1.37648	1.44294	1.44888	1.36737	4	4	0.96759	1.40892	0.0680056	0.0429472	-0.0347887	0.342472	0.0699853	0.0304951	0.157688	0.219105	0.161714	0.154143	3.2697	24	1.93066	3.37731	24	1.10065	0.00324279	0.00249268	1.45611	0.973919	0.897276	H. influenzae predicted coding region HI0173
HI0174	0.233286	0.180166	0.161135	0.188731	0.337961	0.474402	0.571477	0.352863	4	4	0.190829	0.434176	0.0305639	0.110059	-1.66558	-0.857933	0.154976	0.249587	0.0377388	0.0829247	0.192209	0.198885	5.34192	24	4.82828	5.84011	24	1.07067	1.7529e-05	5.05493e-06	2.2752	0.999768	0.99901	conserved hypothetical protein
HI0175	0.502565	0.564066	0.560152	0.450462	0.621509	0.59932	0.497009	0.481379	4	4	0.519311	0.549804	0.0538257	0.0708585	-0.65941	-0.604453	0.106144	0.12931	0.0746837	0.0900084	0.152663	0.171929	0.52143	24	1.45249	0.478044	24	1.26833	0.606846	0.636945	1.05872	0.326279	0.0553292	conserved hypothetical protein
HI0176	0.897188	0.623928	0.585155	0.590481	0.948891	0.790393	0.703245	0.714521	4	4	0.674188	0.789262	0.149654	0.113237	-0.410727	-0.24397	0.203476	0.137755	0.124939	0.130898	0.17801	0.157123	1.27187	24	1.09765	1.40466	24	1.28353	0.215605	0.172934	1.17069	0.586328	0.227944	sfhB protein (sfhB)
HI0177	2.01714	1.91519	2.28882	2.58709	1.90775	1.61534	2.03893	2.03882	4	4	2.20206	1.90021	0.301258	0.199717	0.782518	0.637566	0.134717	0.109907	0.336423	0.308347	0.148645	0.157176	-1.3229	24	1.1904	-1.34008	24	1.11808	0.198337	0.192769	-1.15885	0.565294	0.210593	lipoprotein, putative
HI0178	0.506252	0.371705	0.410008	0.510046	0.602352	0.487984	0.580289	0.553486	4	4	0.449503	0.556028	0.0695183	0.0495681	-0.808802	-0.590034	0.157415	0.0917425	0.0791547	0.0936707	0.166646	0.16379	1.73725	24	1.40041	1.87252	24	1.03518	0.0951624	0.0733684	1.23698	0.734989	0.382745	H. influenzae predicted coding region HI0178
HI0179	0.557104	0.392086	0.424279	0.448485	0.529909	0.31525	0.432012	0.435067	4	4	0.455489	0.428059	0.0715745	0.0878711	-0.79513	-0.865249	0.150548	0.214752	0.0761373	0.0761715	0.164862	0.183624	-0.509366	24	1.0009	-0.568283	24	1.24057	0.615147	0.575122	-1.06408	0.346145	0.0665405	pyruvate formate-lyase activating enzyme (act)
HI0180	7.7128	10.9455	11.3375	10.4398	11.7188	8.65708	10.7367	13.2154	4	4	10.1089	11.082	1.63911	1.91107	2.30239	2.39366	0.176274	0.178474	1.29694	1.42387	0.159757	0.164792	1.0105	24	1.20531	0.795316	24	1.06401	0.322334	0.434225	1.09626	0.402006	0.0988116	formate acetyltransferase (pfl)
HI0181	7.5255	8.06045	9.32705	8.46044	7.01627	5.50191	8.8384	8.8348	4	4	8.34336	7.54785	0.759452	1.61144	2.1184	2.00278	0.0902076	0.226296	1.00367	1.28124	0.139487	0.185176	-0.977557	24	1.62961	-0.997382	24	1.76239	0.338045	0.328529	-1.1054	0.458465	0.133763	formate transporter
HI0182	2.54686	2.10347	1.96214	1.96572	1.80956	1.98597	2.5438	2.24372	4	4	2.14455	2.14576	0.276163	0.319686	0.757085	0.755246	0.122858	0.147992	0.324486	0.3668	0.148939	0.166597	0.0049701	24	1.27781	-0.016458	24	1.25117	0.996076	0.987005	1.00057	0.244283	0.00341049	sugar kinase, putative
HI0183	0.199202	0.285316	0.330477	0.395573	0.212309	0.4002	0.327463	0.416236	4	4	0.302642	0.339052	0.0824843	0.0929059	-1.22556	-1.1146	0.291066	0.308513	0.0644137	0.0706311	0.225496	0.224279	0.761785	24	1.20236	0.69779	24	1.01088	0.45361	0.492014	1.12031	0.376985	0.0841534	amino acid carrier protein, putative
HI0184	0.295461	0.289251	0.164951	0.279797	0.138182	0.140729	0.128812	0.164838	4	4	0.257365	0.14314	0.0619453	0.015346	-1.38387	-1.94807	0.279726	0.104095	0.0516095	0.0238142	0.230021	0.16597	-4.01926	24	4.69663	-3.97823	24	1.92078	0.00050188	0.000556703	-1.79799	0.991576	0.964996	esterase
HI0185	0.519428	0.805143	0.518731	0.657336	0.476913	0.377909	0.333665	0.351592	4	4	0.625159	0.38502	0.136547	0.0639003	-0.486923	-0.964106	0.211747	0.157619	0.117303	0.0666188	0.183505	0.167092	-3.56026	24	3.10045	-3.84545	24	1.2061	0.00158683	0.000777944	-1.62371	0.989143	0.955224	alcohol dehydrogenase, class III (adhC)
HI0186	0.181411	0.197147	0.180927	0.217593	0.164523	0.171471	0.174029	0.183666	4	4	0.194269	0.173423	0.0172785	0.00792274	-1.6414	-1.7528	0.08716	0.0454844	0.0358537	0.0294864	0.188883	0.168642	-0.898157	24	1.47852	-0.879931	24	1.25445	0.378025	0.387623	-1.12021	0.42492	0.112642	transcriptional regulator, putative
HI0188	0.546054	0.731819	0.579494	0.714031	0.527161	0.399758	0.466036	0.575373	4	4	0.64285	0.492082	0.0937475	0.0760924	-0.449922	-0.718344	0.147158	0.158099	0.1097	0.0846743	0.160878	0.177529	-2.17593	24	1.67845	-2.24078	24	1.21771	0.0396337	0.0345602	-1.30639	0.832318	0.532299	conserved hypothetical protein
HI0189	0.401021	0.395479	0.576634	0.544519	0.332046	0.989892	0.757757	0.348909	4	4	0.479413	0.607151	0.094659	0.322255	-0.74995	-0.610744	0.198629	0.550506	0.0816895	0.189289	0.171829	0.31819	1.23919	24	5.36933	0.769899	24	3.42909	0.227258	0.448872	1.26645	0.395339	0.094865	glutamate dehydrogenase (gdhA)
HI0190	0.266126	0.218483	0.305625	0.225855	0.261461	0.304825	0.2577	0.221752	4	4	0.254022	0.261434	0.0402732	0.0340165	-1.37952	-1.34791	0.155519	0.130034	0.0448615	0.0471546	0.198014	0.174583	0.227769	24	1.10484	0.239498	24	1.28643	0.821755	0.812753	1.02918	0.280017	0.0286877	ferric uptake regulation protein (fur)
HI0191	1.58777	2.05777	1.75919	2.02277	1.36593	2.30037	1.80686	1.83354	4	4	1.85688	1.82668	0.223488	0.381711	0.613319	0.585686	0.122725	0.213424	0.270593	0.332132	0.148705	0.183798	-0.140992	24	1.50657	-0.23376	24	1.52766	0.889053	0.817154	-1.01653	0.279012	0.0280804	flavodoxin (fldA)
HI0192	1.49832	1.66233	1.81736	1.90935	1.61124	2.08757	2.00874	1.94854	4	4	1.72184	1.91402	0.180539	0.209729	0.539179	0.644398	0.106614	0.115104	0.254967	0.320248	0.143829	0.157589	0.938953	24	1.57763	0.986313	24	1.20049	0.357109	0.333819	1.11161	0.455222	0.13167	seqA protein (seqA)
HI0193	0.103847	0.0513417	0.0890402	0.132086	0.0984134	0.115785	0.135606	0.122355	4	4	0.0940789	0.11804	0.0336246	0.0154647	-2.41926	-2.14336	0.400971	0.133915	0.0262533	0.0193448	0.308076	0.167112	1.46952	24	1.84179	1.57444	24	3.39861	0.154679	0.128477	1.25469	0.641753	0.278275	esterase/lipase, putative
HI0194	0.5814	0.503753	0.561252	0.6641	0.4866	0.662493	0.555091	0.627876	4	4	0.577626	0.583015	0.0663759	0.0783259	-0.553723	-0.546524	0.11396	0.1375	0.0938379	0.105361	0.165398	0.172852	0.0763866	24	1.26067	0.0601887	24	1.09217	0.939745	0.952504	1.00933	0.250779	0.00923552	O-succinylbenzoate--CoA ligase (menE)
HI0195.1	1.04797	1.1817	1.28388	1.23197	1.13119	1.36293	1.46401	1.45176	4	4	1.18638	1.35247	0.101268	0.154242	0.168078	0.296717	0.0876233	0.119956	0.200761	0.221096	0.161086	0.162754	1.11231	24	1.21283	1.12352	24	1.02082	0.277022	0.272332	1.14	0.49648	0.159228	conserved hypothetical transmembrane protein (aefA)
HI0196	0.826395	0.715421	0.853308	0.885793	0.841191	0.826633	0.931827	1.08225	4	4	0.820229	0.920476	0.0739724	0.117463	-0.201368	-0.0887233	0.0934211	0.123697	0.13252	0.14797	0.152431	0.15782	1.00935	24	1.24676	1.02678	24	1.07195	0.322876	0.314761	1.12222	0.467154	0.139429	chorismate synthase (aroC)
HI0197	1.34105	1.39958	1.33181	1.58602	1.29345	1.61243	1.59901	1.84282	4	4	1.41461	1.58693	0.118143	0.225392	0.344347	0.453936	0.0809514	0.146319	0.216039	0.271818	0.145628	0.164099	0.992563	24	1.58304	0.998988	24	1.26975	0.330825	0.327767	1.12181	0.458936	0.134068	penicillin-insensitive murein endopeptidase (mepA)
HI0198	0.89671	1.3051	0.846663	0.75711	1.01832	1.47596	1.04234	1.17008	4	4	0.951396	1.17667	0.242772	0.210349	-0.0718602	0.151499	0.236124	0.169779	0.189929	0.210946	0.196078	0.179286	1.58729	24	1.23356	1.68137	24	1.19609	0.125536	0.105661	1.23679	0.676134	0.313483	conserved hypothetical transmembrane protein
HI0199	0.89426	0.947794	0.988055	1.14934	0.747055	1.34677	1.00249	1.16667	4	4	0.994862	1.06574	0.109918	0.25477	-0.00955147	0.0406808	0.107266	0.252203	0.165855	0.204499	0.169475	0.203389	0.538407	24	1.52029	0.37948	24	1.44027	0.595255	0.707668	1.07125	0.306086	0.0438927	lipid A biosynthesis (kdo)2-(lauroyl)-lipid IVA acyltransferase (msbB)
HI0200	0.252418	0.148395	0.246642	0.260677	0.217687	0.240246	0.277816	0.300754	4	4	0.227033	0.259126	0.0527408	0.0372193	-1.50721	-1.35826	0.268075	0.144785	0.0483255	0.0479202	0.225228	0.177793	0.943133	24	1.01699	1.03817	24	1.60478	0.355011	0.309538	1.14136	0.470549	0.141667	Selenophosphate synthase
HI0201	4.2865	4.60144	4.444	5.08118	5.25834	4.3467	6.00076	5.07359	4	4	4.60328	5.16985	0.343565	0.679481	1.52473	1.63629	0.0731745	0.132615	0.721668	0.973258	0.145836	0.162141	0.935218	24	1.81879	1.0231	24	1.23611	0.358991	0.316464	1.12308	0.466059	0.13871	ribosomal protein L19 (rpL19)
HI0202	6.52545	7.9882	4.91853	6.64779	7.30768	7.09306	7.41734	7.20574	4	4	6.51999	7.25596	1.25654	0.138777	1.86024	1.98169	0.200178	0.0191318	1.07958	0.971721	0.171918	0.145475	1.01338	24	1.23433	1.07849	24	1.39658	0.320987	0.291534	1.11288	0.482697	0.149787	tRNA (guanine-N1)-methyltransferase (trmD)
HI0203	6.69068	7.71342	7.03016	7.01179	7.3241	7.15485	9.03494	7.56314	4	4	7.11151	7.76926	0.430485	0.860251	1.96037	2.04584	0.059572	0.105979	0.92818	1.09162	0.144988	0.155952	0.918071	24	1.38319	0.802737	24	1.15695	0.367717	0.430005	1.09249	0.403971	0.0999814	conserved hypothetical protein
HI0204	2.59194	1.82595	2.03318	1.83724	4.24253	1.21343	1.93948	1.92098	4	4	2.07208	2.3291	0.359398	1.31963	0.718094	0.738465	0.163801	0.519479	0.334148	0.744329	0.157821	0.29968	0.630041	24	4.96196	0.120292	24	3.60567	0.534621	0.905253	1.12404	0.260092	0.016031	ribosomal protein S16 (rpS16)
HI0205	2.44122	2.21309	1.72039	2.23126	1.56827	1.81114	1.66324	1.79864	4	4	2.15149	1.71032	0.305477	0.115989	0.758002	0.534933	0.150353	0.0685587	0.332025	0.26237	0.154765	0.150832	-2.08503	24	1.60145	-2.06443	24	1.05282	0.0478763	0.0499453	-1.25794	0.788842	0.458926	H. influenzae predicted coding region HI0205
HI0206	2.1771	1.66303	2.27826	2.6254	2.3512	1.31073	1.45179	1.92405	4	4	2.18595	1.75944	0.397979	0.473732	0.768821	0.538186	0.190906	0.266334	0.359036	0.356527	0.164421	0.196885	-1.68585	24	1.01412	-1.79825	24	1.43388	0.104784	0.0847296	-1.24241	0.712628	0.35493	5'-nucleotidase, putative
HI0207	3.57628	5.67779	4.61199	4.61209	4.22932	4.52444	5.05544	6.06166	4	4	4.61954	4.96771	0.857981	0.805424	1.51706	1.5935	0.189184	0.157257	0.827958	0.935698	0.169353	0.172222	0.557344	24	1.27719	0.63294	24	1.03416	0.582453	0.532758	1.07537	0.361199	0.0750899	shikimic acid kinase I (aroK)
HI0208	0.407426	0.330054	0.44338	0.40805	0.475244	0.408021	0.451514	0.429584	4	4	0.397227	0.441091	0.0478311	0.0288738	-0.929022	-0.820113	0.126006	0.0654957	0.0704346	0.0649131	0.177134	0.159717	0.915871	24	1.17736	0.913258	24	1.23	0.368846	0.37019	1.11042	0.43424	0.118398	3-dehydroquinate synthase (aroB)
HI0209	1.15895	0.801161	1.05371	0.709163	1.32342	1.04979	1.06461	1.11226	4	4	0.930746	1.13752	0.210626	0.126763	-0.0913827	0.124454	0.229748	0.10672	0.174772	0.174585	0.194262	0.16592	1.67406	24	1.00214	1.68969	24	1.37082	0.107104	0.104038	1.22216	0.678776	0.316334	DNA adenine methylase (dam)
HI0210	0.0329209	0.0287263	0.0469271	0.0303568	0.0377054	0.0524714	0.0331489	0.0338003	4	4	0.0347328	0.0392815	0.00831083	0.00902055	-3.37937	-3.25487	0.22069	0.212617	0.00908586	0.0103399	0.269159	0.241469	0.660923	24	1.29509	0.688621	24	1.2425	0.514957	0.497665	1.13096	0.374712	0.0828404	hypothetical protein
HI0211	0.560576	0.501955	0.602047	0.515458	0.63934	0.724131	0.696005	0.583536	4	4	0.545009	0.660753	0.0455433	0.062398	-0.609539	-0.417788	0.0827705	0.0958708	0.07802	0.114361	0.162819	0.162345	1.67212	24	2.14855	1.66794	24	1.00585	0.10749	0.108325	1.21237	0.671859	0.308915	phosphatidylglycerophosphatase B (pgpB)
HI0212	0.510786	0.454535	0.347589	0.394131	0.504558	0.5163	0.449056	0.434384	4	4	0.42676	0.476075	0.0710973	0.040404	-0.862023	-0.744893	0.167603	0.0851253	0.0745749	0.0759951	0.172527	0.170327	0.926316	24	1.03845	0.966257	24	1.02599	0.363503	0.343552	1.11555	0.449389	0.127934	GTP cyclohydrolase II (ribA)
HI0213	0.62881	0.56319	0.631717	0.696544	0.756658	0.539459	0.556026	0.789767	4	4	0.630065	0.660477	0.0544549	0.13105	-0.46475	-0.429748	0.086854	0.200122	0.100155	0.127987	0.152344	0.187049	0.374262	24	1.63298	0.29019	24	1.50751	0.711496	0.774164	1.04827	0.289113	0.0340923	oligopeptide transporter, periplasmic-binding protein, putative
HI0213.1	1.68882	1.41339	0.460623	1.40136	1.44008	1.57288	1.16485	1.17257	4	4	1.24105	1.3376	0.536956	0.202433	0.108073	0.282349	0.595081	0.150417	0.327493	0.229782	0.338843	0.166727	0.482652	24	2.0313	0.922974	24	4.13034	0.633716	0.365207	1.07779	0.436987	0.120111	H. influenzae predicted coding region HI0213.1
HI0214	1.11514	1.00698	0.981004	1.08413	1.4755	1.24309	0.867795	1.10153	4	4	1.04682	1.17198	0.0631897	0.254736	0.044385	0.140375	0.0603832	0.223089	0.164085	0.222389	0.171374	0.193338	0.90577	24	1.83692	0.743077	24	1.27276	0.374062	0.464648	1.11957	0.388414	0.0907987	oligopeptidase A (prlC)
HI0216	0.112734	0.0845909	0.104351	0.120406	0.089985	0.105018	0.112495	0.102791	4	4	0.105521	0.102572	0.0154169	0.00936185	-2.25738	-2.28041	0.153294	0.0934287	0.0232775	0.0163689	0.232508	0.164615	-0.207199	24	2.02223	-0.161649	24	1.99496	0.837602	0.872935	-1.02874	0.266779	0.0204622	type I restriction/modification specificity protein (hsdS)
HI0217	0.1365	0.16432	0.105398	0.135402	0.133311	0.167946	0.141118	0.131081	4	4	0.135405	0.143364	0.0240673	0.0169437	-2.01172	-1.94732	0.182291	0.113292	0.0272887	0.0243579	0.202704	0.170079	0.435159	24	1.25512	0.486761	24	1.42044	0.667336	0.630843	1.05878	0.328141	0.0563788	conserved hypothetical protein
HI0219	1.34079	1.24709	1.00698	1.24142	1.11342	0.952581	1.02268	1.18377	4	4	1.20907	1.06811	0.142224	0.10139	0.184323	0.0624966	0.123393	0.0952933	0.20346	0.168977	0.16553	0.153817	-1.06594	24	1.44977	-1.07828	24	1.15809	0.297055	0.291629	-1.13197	0.482631	0.149743	conserved hypothetical transmembrane protein
HI0220.1	0.267667	0.197474	0.145858	0.257659	0.219612	0.258705	0.238501	0.237377	4	4	0.217164	0.238549	0.0567526	0.0159819	-1.55535	-1.43486	0.281196	0.0669177	0.0468805	0.0403238	0.233671	0.16195	0.691643	24	1.35165	0.847598	24	2.08183	0.495798	0.405036	1.09847	0.416035	0.107228	biotin operon repressor/biotin acetyl coenzyme A carboxylase synthetase (birA)
HI0220.2	0.073121	0.0522751	0.074735	0.0833062	0.0880818	0.0854179	0.0949256	0.0768521	4	4	0.0708593	0.0863193	0.0131711	0.00747476	-2.66148	-2.45256	0.201414	0.0875871	0.0169445	0.0140158	0.273481	0.16021	1.40609	24	1.46159	1.31832	24	2.91393	0.172512	0.199842	1.21818	0.558238	0.204961	H. influenzae predicted coding region HI0220.2
HI0221	0.486251	0.325478	0.0609754	0.605555	0.330879	0.468259	0.358368	0.369659	4	4	0.369565	0.381791	0.235569	0.0599017	-1.2856	-0.971526	1.04006	0.149346	0.132792	0.0639762	0.547428	0.163567	0.165896	24	4.3083	1.09941	24	11.2012	0.869628	0.282495	1.03308	0.489073	0.154124	inosine-5'-monophosphate dehydrogenase (guaB)
HI0222	2.01451	1.56038	1.71157	1.59686	1.50253	1.30201	1.56819	1.47347	4	4	1.72083	1.46155	0.206109	0.1135	0.537689	0.377151	0.115357	0.0798519	0.257714	0.241784	0.145836	0.153506	-1.46743	24	1.13611	-1.5164	24	1.10794	0.155242	0.142481	-1.1774	0.622854	0.260294	GMP synthase (guaA)
HI0223	1.26636	1.41927	0.72939	1.00795	1.42235	0.413803	0.318644	0.242677	4	4	1.10574	0.599368	0.30293	0.553102	0.0696648	-0.77244	0.293589	0.780847	0.22958	0.294328	0.222766	0.423451	-2.71312	24	1.6436	-3.51997	24	3.61336	0.0121356	0.0017535	-1.84485	0.979955	0.919621	rarD protein, putative
HI0224	0.105286	0.106001	0.0948158	0.118416	0.0778437	0.0963048	0.106452	0.101417	4	4	0.10613	0.0955043	0.00965552	0.0124813	-2.24619	-2.35547	0.0907992	0.137929	0.022584	0.0160626	0.22237	0.166649	-0.766792	24	1.97683	-0.786494	24	1.78053	0.450682	0.439276	-1.11125	0.39968	0.0974313	transcriptional regulator, putative
HI0225	0.627202	0.699332	0.744776	0.855675	0.517068	0.704587	0.686586	0.652507	4	4	0.731746	0.640187	0.0957574	0.084873	-0.318663	-0.45317	0.129678	0.141256	0.118501	0.115806	0.160975	0.174083	-1.10518	24	1.04709	-1.13459	24	1.16948	0.280037	0.267753	-1.14302	0.499903	0.161612	Na+/H+ antiporter (nhaA)
HI0226	0.0829059	0.0839837	0.0796467	0.107914	0.0704516	0.0887602	0.090929	0.0817431	4	4	0.0886127	0.082971	0.0129992	0.00922117	-2.43094	-2.49412	0.138204	0.115209	0.0203072	0.0133924	0.246123	0.162485	-0.463846	24	2.29922	-0.428494	24	2.29444	0.646938	0.672113	-1.068	0.315933	0.0494857	branched chain amino acid transport system II carrier protein (brnQ)
HI0227	0.60798	0.791591	0.866673	0.942367	0.464142	0.685146	0.761475	0.786912	4	4	0.802153	0.674419	0.143338	0.146702	-0.233444	-0.414456	0.18996	0.242706	0.141612	0.128233	0.177281	0.192436	-1.33722	24	1.21954	-1.38362	24	1.17828	0.193688	0.179211	-1.1894	0.579462	0.222184	conserved hypothetical protein
HI0228	0.0575789	0	0.052303	0.238973	0.0486975	0.0771057	0.0840734	0.0695507	3	4	0.116285	0.0698568	0.106284	0.0153022	-2.41224	-2.68162	0.850782	0.239877	0.0514008	0.0142121	0.434889	0.217811	-6.53361	21	NA	-2.47354	21	NA	1.7962e-06	0.0219982	-1.66462	0.875432	0.618931	H. influenzae predicted coding region HI0228
HI0229	3.51108	3.8622	4.09543	6.12401	3.16649	3.77984	3.93006	4.4757	4	4	4.39818	3.83802	1.17536	0.538348	1.45731	1.33741	0.244961	0.142811	0.884886	0.710025	0.191266	0.181602	-0.98747	24	1.5532	-0.909259	24	1.10927	0.333264	0.372255	-1.14595	0.433113	0.117698	polynucleotide phosphorylase (pnp)
HI0230	0.340313	0.38107	0.392992	0.437104	0.247983	0.418963	0.636429	0.478164	4	4	0.38787	0.445385	0.0398251	0.160455	-0.951053	-0.863513	0.102976	0.394597	0.0691795	0.104283	0.175143	0.250489	0.919193	24	2.27233	0.572823	24	2.04546	0.367141	0.572093	1.14828	0.347179	0.067126	conserved hypothetical protein
HI0231	0.290988	0.365809	0.479748	0.50802	0.353401	0.497313	0.664024	0.51374	4	4	0.411141	0.507119	0.100969	0.127002	-0.912962	-0.703541	0.257796	0.258995	0.0836563	0.100255	0.208594	0.21	1.4701	24	1.4362	1.41504	24	1.01353	0.154524	0.169901	1.23344	0.58972	0.230825	ATP-dependent RNA helicase (deaD)
HI0232	1.36536	1.37531	1.62278	1.75947	1.43504	2.06441	1.74802	1.8996	4	4	1.53073	1.78677	0.193475	0.267726	0.419813	0.571541	0.12543	0.155814	0.235594	0.306578	0.151701	0.167749	1.32441	24	1.69337	1.34172	24	1.22277	0.197842	0.192246	1.16726	0.565824	0.21102	conserved hypothetical protein
HI0233	0.124934	0.102337	0.0955216	0.0905953	0.0961774	0.133182	0.0833544	0.0793896	4	4	0.103347	0.0980258	0.0151753	0.0245079	-2.2773	-2.34391	0.1407	0.233248	0.0221087	0.0192459	0.226863	0.191632	-0.363074	24	1.31962	-0.448592	24	1.4015	0.719728	0.65775	-1.05428	0.320082	0.0518315	hypothetical protein
HI0234	0.264459	0.280509	0.241034	0.346813	0.187411	0.225705	0.16849	0.207939	4	4	0.283204	0.197386	0.0453986	0.0248184	-1.27075	-1.62859	0.154375	0.126869	0.0520191	0.033918	0.182143	0.179393	-2.76384	24	2.35215	-2.79943	24	1.03089	0.0107969	0.00994231	-1.43477	0.928223	0.750698	H. influenzae predicted coding region HI0234
HI0235	0.194232	0.148189	0.218403	0.152108	0.221076	0.251236	0.190225	0.162551	4	4	0.178233	0.206272	0.0339351	0.0383407	-1.73814	-1.59173	0.189011	0.188236	0.0349917	0.0375996	0.203475	0.189837	1.09179	24	1.15461	1.05221	24	1.14885	0.285764	0.303183	1.15732	0.474756	0.144458	conserved hypothetical protein
HI0236	0.0422946	0.0255233	0.0265633	0.0210707	0.0383966	0.0427639	0.0242427	0.0187628	4	4	0.0288629	0.0310415	0.00926589	0.0113798	-3.57984	-3.52684	0.295655	0.38755	0.0086848	0.0101578	0.314561	0.305347	0.326023	24	1.36799	0.241786	24	1.06126	0.747233	0.811	1.07548	0.28042	0.0289301	arsenate reductase, putative
HI0239	0.682562	0.586053	0.587685	0.995341	0.649842	0.674976	0.698451	0.586678	4	4	0.71291	0.652487	0.193617	0.0481534	-0.363121	-0.429068	0.249353	0.0754629	0.143777	0.118106	0.193312	0.161065	-0.64948	24	1.48196	-0.524188	24	1.4405	0.522196	0.604956	-1.0926	0.336272	0.0609641	protein-export membrane protein (secF)
HI0240	2.5503	2.51813	1.8573	2.13536	2.25072	1.8485	1.92734	2.08209	4	4	2.26527	2.02716	0.330908	0.177839	0.80937	0.703785	0.150429	0.0869646	0.353583	0.332732	0.153092	0.156491	-0.980824	24	1.12926	-0.964597	24	1.04489	0.336464	0.344366	-1.11746	0.448908	0.127629	protein-export membrane protein (secD)
HI0241	1.26651	1.43887	1.48889	1.64287	1.10166	1.71751	1.06018	1.42756	4	4	1.45928	1.32673	0.155091	0.307993	0.373649	0.263027	0.107461	0.227536	0.227194	0.254824	0.150344	0.185604	-0.776537	24	1.25802	-0.926267	24	1.52405	0.445018	0.363529	-1.09991	0.437922	0.120695	conserved hypothetical protein
HI0242	0.0829517	0.0347002	0.0715848	0.0310045	0.0996216	0.071165	0.0661726	0.0484593	4	4	0.0550603	0.0713546	0.0261037	0.0212141	-2.99025	-2.67291	0.498913	0.295787	0.0182003	0.0161229	0.354656	0.228888	1.3403	24	1.2743	1.50361	24	2.40086	0.1927	0.145729	1.29594	0.618677	0.25644	conserved hypothetical protein
HI0243	0.969224	0.741777	1.14254	0.839892	0.948828	1.4899	1.28738	1.11015	4	4	0.923359	1.20906	0.173286	0.232745	-0.0927975	0.175821	0.186153	0.193913	0.165638	0.221536	0.183346	0.185675	2.06574	24	1.78883	2.05883	24	1.02557	0.0498115	0.0505212	1.30942	0.787362	0.456634	H. influenzae predicted coding region HI0243
HI0244	0.650449	0.695015	0.659334	0.656152	0.693028	0.780304	0.764435	0.867731	4	4	0.665238	0.776374	0.0201889	0.0717651	-0.40795	-0.256312	0.0299497	0.0921914	0.100234	0.120891	0.144867	0.152155	1.4154	24	1.45464	1.44356	24	1.10316	0.169799	0.161791	1.16706	0.599043	0.238869	tRNA-guanine transglycosylase (tgt)
HI0245	3.28354	3.69883	3.43291	3.62866	2.14148	3.41309	2.90675	3.3309	4	4	3.51098	2.94806	0.188819	0.581696	1.2548	1.06485	0.0541282	0.214224	0.536959	0.56246	0.145487	0.189566	-1.44783	24	1.09724	-1.58985	24	1.69774	0.160602	0.124957	-1.19095	0.646748	0.283182	queuosine biosynthesis protein (queA)
HI0246	4.43656	4.585	5.51463	8.01876	2.99014	3.27588	4.25094	4.97763	4	4	5.63874	3.87365	1.65685	0.912696	1.70046	1.3335	0.271641	0.23446	1.18744	0.823121	0.195234	0.204338	-2.44332	24	2.08111	-2.59694	24	1.09543	0.0222845	0.0158135	-1.45567	0.900564	0.677545	H. influenzae predicted coding region HI0246
HI0249	0.136151	0.0938802	0.131257	0.151118	0.202413	0.104627	0.120655	0.149872	4	4	0.128102	0.144392	0.0243285	0.0429775	-2.07	-1.9669	0.205994	0.287224	0.0271073	0.0312515	0.214736	0.212469	0.787526	24	1.32913	0.682621	24	1.02146	0.438683	0.501382	1.12716	0.373231	0.081987	excinuclease ABC, subunit A (uvrA)
HI0250	2.92848	3.77674	4.5706	4.0456	3.23216	3.86483	4.35343	4.64189	4	4	3.83036	4.02308	0.685698	0.61716	1.33016	1.38279	0.187819	0.159041	0.668861	0.772535	0.171485	0.182899	0.377201	24	1.33403	0.419862	24	1.13756	0.709339	0.678321	1.05031	0.314172	0.0484879	single-stranded DNA binding protein (ssb)
HI0251	3.46097	2.97113	2.38982	2.39321	2.61752	2.07399	1.79959	2.53178	4	4	2.80378	2.25572	0.516346	0.38652	1.01859	0.802046	0.180445	0.176095	0.477815	0.386328	0.164043	0.171956	-1.78389	24	1.52971	-1.82232	24	1.09879	0.0870922	0.0808907	-1.24297	0.719957	0.363829	tonB protein
HI0252	3.97622	3.70838	2.76118	3.6343	3.03039	3.0676	1.65189	2.12716	4	4	3.52002	2.46926	0.52678	0.697137	1.24925	0.871574	0.160421	0.299259	0.600693	0.510955	0.164839	0.212955	-2.66483	24	1.3821	-2.80489	24	1.66899	0.0135542	0.00981705	-1.42554	0.928868	0.752528	biopolymer transport protein (exbD)
HI0253	1.98355	1.71006	1.10779	1.11395	1.19899	0.861591	0.570136	0.695113	4	4	1.47884	0.831458	0.439324	0.272561	0.357925	-0.223263	0.298116	0.318181	0.30189	0.178515	0.205897	0.213093	-3.69171	24	2.85986	-3.92278	24	1.07112	0.00114374	0.000640291	-1.77861	0.990633	0.961189	biopolymer transport protein (exbB)
HI0254	0.923061	0.949464	0.834816	1.05372	1.01062	0.929943	0.886673	0.870192	4	4	0.940264	0.924357	0.0901321	0.0627873	-0.0650348	-0.0803467	0.0957684	0.0667439	0.14884	0.141103	0.16113	0.151793	-0.155117	24	1.11266	-0.138339	24	1.1268	0.878026	0.891127	-1.01721	0.262981	0.0179772	bacterioferritin comigratory protein (bcp)
HI0255	0.584379	0.597562	0.64394	0.645432	0.662254	0.60495	0.564705	0.581017	4	4	0.617828	0.603231	0.0314822	0.0426787	-0.482522	-0.507286	0.0510908	0.0694553	0.0956979	0.102359	0.151074	0.148981	-0.20834	24	1.14405	-0.233428	24	1.02829	0.836721	0.817409	-1.0242	0.278954	0.0280453	dihydrodipicolinate synthetase (dapA)
HI0256	0.356561	0.225082	0.432779	0.366656	0.261883	0.343244	0.26649	0.246471	4	4	0.34527	0.279522	0.0869634	0.0433353	-1.09085	-1.28303	0.28032	0.146353	0.0705117	0.0516059	0.216803	0.175446	-1.50489	24	1.86691	-1.3781	24	1.52701	0.145401	0.180886	-1.23521	0.577663	0.220691	lipoprotein, putative
HI0257	2.73116	2.56438	3.43474	3.4297	3.67372	3.36893	2.37838	3.35249	4	4	3.04	3.19338	0.457998	0.563054	1.10321	1.14798	0.152293	0.192356	0.499113	0.618866	0.156946	0.18652	0.385844	24	1.53744	0.367286	24	1.41237	0.703012	0.716624	1.05046	0.303695	0.0425272	sigma(54) modulation protein, putative
HI0258	7.58385	9.01044	10.975	10.4156	9.26486	12.7748	10.8609	12.5189	4	4	9.49621	11.3549	1.51933	1.63129	2.24083	2.42153	0.165736	0.148886	1.2144	1.35317	0.155468	0.156251	2.0445	24	1.2416	1.63956	24	1.0101	0.0520231	0.11414	1.19572	0.66278	0.2994	glycosyl transferase, putative
HI0260	0.505632	0.620626	0.391061	0.53522	0.554734	0.491207	0.357296	0.374256	4	4	0.513135	0.444373	0.094869	0.0946427	-0.680736	-0.828041	0.192563	0.212253	0.0834549	0.0814975	0.165446	0.185566	-1.17897	24	1.04861	-1.18503	24	1.25802	0.249968	0.247609	-1.15474	0.515647	0.17279	conserved hypothetical protein
HI0260.1	1.71417	1.79256	2.34456	1.8463	1.71711	1.79728	2.01918	2.21546	4	4	1.9244	1.93726	0.285317	0.225217	0.646963	0.656267	0.140123	0.115179	0.298616	0.331842	0.151539	0.157388	0.0576229	24	1.23491	0.0851719	24	1.07869	0.954526	0.932831	1.00668	0.254594	0.012143	H. influenzae predicted coding region HI0260.1
HI0261	0.482926	0.342588	0.504497	0.495084	0.382874	0.502044	0.358013	0.291928	4	4	0.456274	0.383715	0.0763034	0.0877267	-0.796585	-0.976887	0.183968	0.22387	0.0774614	0.0724372	0.173738	0.182851	-1.36834	24	1.14353	-1.42968	24	1.10765	0.18388	0.165699	-1.1891	0.594504	0.234929	lipopolysaccharide biosynthesis protein, putative
HI0262	1.54325	1.5383	0.534879	0.7218	0.87697	0.374715	0.181385	0.366354	4	4	1.08456	0.449856	0.532296	0.298397	-0.021789	-0.95604	0.538405	0.644809	0.31197	0.163512	0.311129	0.354289	-3.60397	24	3.64021	-3.9628	24	1.29668	0.00142349	0.00057881	-2.4109	0.991324	0.963974	heme-hemopexin utilization protein C
HI0263	4.29109	2.80245	1.50182	1.9269	1.57217	0.942421	0.476925	0.762076	4	4	2.63057	0.938398	1.23236	0.463943	0.887407	-0.154738	0.457922	0.494796	0.704759	0.269722	0.264095	0.291074	-4.48489	24	6.82728	-5.30316	24	1.21475	0.000153915	1.93247e-05	-2.80325	0.999352	0.997242	heme-hemopexin utilization protein B (hxuB)
HI0264	3.35547	3.47989	3.22876	3.05418	2.02795	1.97864	0.95659	1.55359	4	4	3.27958	1.62919	0.181906	0.496398	1.18655	0.446406	0.0558163	0.348581	0.504916	0.352162	0.142612	0.225235	-5.36191	24	2.05567	-5.55273	24	2.49438	1.66698e-05	1.03316e-05	-2.01301	0.999599	0.998291	heme-hemopexin utilization protein A (hxuA)
HI0265	0.0781148	0.098685	0.121995	0.127996	0.0916584	0.137919	0.134274	0.139444	4	4	0.106698	0.125824	0.0228678	0.02288	-2.25623	-2.08718	0.225857	0.202291	0.0251285	0.0227312	0.24685	0.187061	1.12892	24	1.22204	1.09162	24	1.74139	0.270091	0.285839	1.17926	0.486692	0.152498	dihydroneopterin aldolase, putative
HI0266	0.860005	1.2542	1.13075	1.24533	0.951844	1.20079	0.918295	1.13265	4	4	1.12257	1.05089	0.183852	0.13729	0.104491	0.0432366	0.176645	0.130665	0.197342	0.176098	0.184572	0.170462	-0.542005	24	1.25583	-0.487604	24	1.17241	0.592813	0.630255	-1.06821	0.328321	0.0564806	conserved hypothetical protein
HI0267	0.243414	0.288659	0.263027	0.314974	0.259588	0.319711	0.251696	0.242511	4	4	0.277518	0.268377	0.0310922	0.0349271	-1.28657	-1.32131	0.111891	0.123814	0.0467594	0.0495251	0.181425	0.171942	-0.268439	24	1.12179	-0.277991	24	1.11335	0.790655	0.7834	-1.03406	0.286889	0.0327839	nitrate/nitrite sensor protein (narQ)
HI0268	0.349946	0.572334	0.44856	0.464891	0.389198	0.44753	0.414691	0.45854	4	4	0.458933	0.42749	0.0910698	0.0316007	-0.793918	-0.851902	0.201702	0.0746734	0.0817082	0.0634863	0.17553	0.161546	-0.607752	24	1.65642	-0.486127	24	1.18062	0.54906	0.631286	-1.07355	0.328005	0.0563023	UDP-N-acetylenolpyruvoylglucosamine reductase (murB)
HI0269	1.00082	1.13598	1.2338	1.36101	1.0225	1.60952	1.66531	1.64517	4	4	1.1829	1.48562	0.152394	0.309609	0.161661	0.376509	0.130214	0.236592	0.205581	0.282962	0.166733	0.191639	1.73102	24	1.89448	1.69159	24	1.32107	0.0962863	0.10367	1.25591	0.679379	0.316988	RNA polymerase sigma-32 factor (rpoH)
HI0270	0.420703	0.477594	0.342873	0.598007	0.418785	0.334251	0.305204	0.37612	4	4	0.459794	0.35859	0.107422	0.0495756	-0.797343	-1.03272	0.232987	0.137937	0.0863142	0.0619437	0.187821	0.17394	-1.90518	24	1.94164	-1.83895	24	1.16597	0.0688065	0.0783285	-1.28223	0.724974	0.37004	conserved hypothetical protein
HI0271	0.307041	0.240258	0.288688	0.35245	0.265591	0.392258	0.266707	0.239565	4	4	0.297109	0.29103	0.0464191	0.0686403	-1.22302	-1.25304	0.158998	0.217218	0.0550763	0.0584147	0.191939	0.191906	-0.151436	24	1.1249	-0.221239	24	1.00035	0.880898	0.826778	-1.02089	0.276834	0.026757	conserved hypothetical protein
HI0272	0.673818	0.718481	0.81617	0.720384	0.683681	0.738	0.802711	0.686999	4	4	0.732214	0.727848	0.0599647	0.0557583	-0.314128	-0.319815	0.0801887	0.0753069	0.112748	0.116452	0.152708	0.15385	-0.0538714	24	1.06679	-0.0524661	24	1.01501	0.957484	0.958592	-1.006	0.249616	0.00829754	orotate phosphoribosyltransferase (pyrE)
HI0273	0.260307	0.225003	0.258282	0.228417	0.289417	0.28578	0.351447	0.41914	4	4	0.243002	0.336446	0.0188825	0.0628283	-1.41696	-1.10192	0.0778555	0.181546	0.0404167	0.061438	0.180119	0.186414	2.5413	24	2.31075	2.4307	24	1.07111	0.0179224	0.0229126	1.38454	0.871976	0.611381	ribonuclease PH (rph)
HI0274	1.62363	1.83988	2.42296	2.01219	1.7101	2.04406	2.04244	1.86483	4	4	1.97467	1.91536	0.338512	0.160621	0.669645	0.647201	0.168385	0.0854213	0.320661	0.317694	0.156711	0.155296	-0.262788	24	1.01876	-0.203461	24	1.01831	0.794957	0.84049	-1.03097	0.273781	0.024881	glutamyl-tRNA synthetase (gltX)
HI0275	0.116026	0.109165	0.12036	0.170536	0.116571	0.135406	0.125059	0.120637	4	4	0.129022	0.124418	0.0280572	0.00810369	-2.06373	-2.08567	0.200693	0.064226	0.0281281	0.0198261	0.210551	0.161075	-0.267531	24	2.01282	-0.165514	24	1.70867	0.791346	0.869926	-1.037	0.267416	0.0208721	H. influenzae predicted coding region HI0275
HI0276	0.478108	0.498009	0.599779	0.665442	0.457613	0.936812	0.674016	0.724478	4	4	0.560334	0.69823	0.0880323	0.196717	-0.588388	-0.390953	0.155923	0.296368	0.0928773	0.144931	0.174148	0.208652	1.60216	24	2.43502	1.45292	24	1.43553	0.122203	0.159196	1.24609	0.602105	0.241552	ribonuclease BN (rbn)
HI0277	0.344124	0.259909	0.39307	0.369322	0.313625	0.461053	0.553201	0.555043	4	4	0.341606	0.47073	0.0580156	0.113557	-1.08601	-0.778636	0.182548	0.268335	0.0627371	0.0916741	0.188578	0.209976	2.32476	24	2.13523	2.1782	24	1.23982	0.028867	0.0394451	1.37799	0.817605	0.506081	conserved hypothetical protein
HI0278	0.286139	0.365737	0.312439	0.329482	0.271011	0.365022	0.319947	0.331533	4	4	0.323449	0.321878	0.0333561	0.0389262	-1.13267	-1.13926	0.102628	0.124084	0.0532997	0.0576675	0.166386	0.177468	-0.0400146	24	1.17061	-0.0541079	24	1.13766	0.968413	0.957297	-1.00488	0.249862	0.00849895	hypothetical protein
HI0279	0.0895986	0.0463228	0.0850424	0.0839228	0.0842206	0.0705698	0.0634744	0.0590391	4	4	0.0762217	0.069326	0.0200831	0.0110069	-2.60675	-2.67804	0.31153	0.154313	0.0201671	0.0132572	0.30243	0.19414	-0.571442	24	2.31412	-0.396716	24	2.42671	0.573013	0.695083	-1.09947	0.309506	0.0458399	Uncharacterized BCR
HI0280	4.23897	3.96486	4.41577	3.9609	3.32499	4.35589	4.57822	4.85227	4	4	4.14513	4.27785	0.222479	0.666889	1.42086	1.44344	0.0533566	0.167235	0.635825	0.830075	0.152762	0.180685	0.253854	24	1.70436	0.190836	24	1.39898	0.801771	0.850259	1.03202	0.271641	0.023549	uridine phosphorylase (udp)
HI0281	0.0257347	0.0217207	0.0331807	0.0256705	0.0378577	0.0381094	0.0437721	0.0316809	4	4	0.0265767	0.037855	0.0047862	0.00493951	-3.6394	-3.2805	0.174794	0.132501	0.00723492	0.0095887	0.287639	0.228424	1.87786	24	1.75652	1.95421	24	1.58566	0.0726052	0.0624239	1.42437	0.758665	0.414502	transport protein, putative
HI0282	0.263998	0.188894	0.247513	0.208194	0.331983	0.271	0.215618	0.305383	4	4	0.22715	0.280996	0.0346182	0.0502279	-1.49099	-1.28219	0.154124	0.18755	0.0439177	0.0512236	0.197331	0.184559	1.59608	24	1.36038	1.54562	24	1.1432	0.123556	0.135282	1.23705	0.632382	0.269246	conserved hypothetical protein
HI0283	0.242437	0.331421	0.318004	0.324333	0.316672	0.292631	0.368657	0.316742	4	4	0.304049	0.323676	0.0414388	0.0320636	-1.19826	-1.13157	0.146808	0.0966021	0.0540077	0.0558203	0.180602	0.1725	0.50539	24	1.06825	0.534083	24	1.09614	0.617895	0.598197	1.06455	0.33846	0.0621986	2-succinyl-6-hydroxy-2,4-cyclohexadiene-1-carboxylate synthase/2-oxoglutarate decarboxylase (menD)
HI0285	2.30231	2.33521	2.10807	2.97117	2.86764	3.26087	3.00244	2.93589	4	4	2.42919	3.01671	0.374965	0.171823	0.879185	1.10298	0.146991	0.0559147	0.365861	0.49141	0.149892	0.158892	1.91797	24	1.80408	2.04906	24	1.1237	0.0670887	0.0515408	1.24186	0.784764	0.45264	menaquinone-specific isochorismate synthase (menF)
HI0286	0.175409	0.201381	0.189527	0.191979	0.301041	0.358053	0.287688	0.268216	4	4	0.189574	0.30375	0.0107369	0.03863	-1.6642	-1.19736	0.0572554	0.123056	0.0337327	0.0545597	0.179074	0.175519	3.55989	24	2.61602	3.72358	24	1.04091	0.00158828	0.00105613	1.60227	0.986318	0.944063	aminotransferase
HI0287	0.0254182	0	0.00915324	0.0109948	0.0092143	0.0179571	0.0189198	0.0188104	3	4	0.0151887	0.0162254	0.0089067	0.00469384	-4.29209	-4.16191	0.544533	0.350835	0.00618133	0.00515441	0.494873	0.400715	0.40225	21	NA	0.649724	21	NA	0.691565	0.522915	1.06825	0.364887	0.0771973	tryptophan-specific transport protein (mtr)
HI0288	3.93937	6.00379	3.98306	4.90379	4.06148	2.73501	2.41004	2.72606	4	4	4.7075	2.98315	0.971895	0.7346	1.53387	1.07255	0.199628	0.227097	0.881496	0.600562	0.17365	0.192889	-3.23326	24	2.15439	-3.55492	24	1.23386	0.0035432	0.00160797	-1.57803	0.981218	0.924398	L-serine deaminase (sdaA)
HI0289	7.30088	10.2081	9.89474	8.56238	7.14667	6.48202	6.5649	8.14354	4	4	8.99153	7.08428	1.33396	0.765593	2.18764	1.95366	0.153561	0.105062	1.16187	1.02681	0.152649	0.156536	-2.46006	24	1.28035	-2.14028	24	1.05157	0.0214756	0.0427009	-1.26922	0.8083	0.490262	serine transporter (sdaC)
HI0290	0.0896621	0.0611521	0.107353	0.114582	0.0959804	0.14033	0.173292	0.140871	4	4	0.0931875	0.137618	0.0237845	0.0317503	-2.40105	-2.00501	0.281997	0.246311	0.0234667	0.0262228	0.265033	0.196141	2.52521	24	1.24868	2.40225	24	1.82584	0.0185796	0.0243892	1.47679	0.866517	0.599687	potassium/copper-transporting ATPase, putative
HI0291	0.307985	0.190284	0.175029	0.113796	0.16514	0.129135	0.177011	0.0770806	4	4	0.196773	0.137092	0.081175	0.0448883	-1.68827	-2.03558	0.408165	0.376688	0.054099	0.030579	0.272791	0.243946	-1.92078	24	3.12991	-1.89804	24	1.25047	0.0667169	0.0697816	-1.43534	0.742497	0.392545	H. influenzae predicted coding region HI0291
HI0293	0.0671148	0.0451217	0.0571222	0.0613069	0.0875956	0.0808817	0.0711517	0.0641923	4	4	0.0576664	0.0759553	0.00931294	0.0103474	-2.86354	-2.58465	0.169902	0.137431	0.0135892	0.0130856	0.262478	0.171397	1.9389	24	1.07845	1.7793	24	2.3452	0.0643588	0.0878597	1.31715	0.706811	0.348012	transcriptional regulator, merR family, putative
HI0294	1.01017	1.18711	1.25641	1.16237	1.20001	1.67018	1.42821	1.24403	4	4	1.15402	1.38561	0.10383	0.213921	0.14009	0.317509	0.0926688	0.150342	0.195474	0.231633	0.164451	0.166703	1.5282	24	1.40419	1.51533	24	1.02757	0.139538	0.142751	1.20068	0.622504	0.25997	met repressor (metJ)
HI0295	7.06417	6.72179	6.18618	6.01545	8.80901	7.72296	7.08529	6.39226	4	4	6.4969	7.50238	0.483289	1.02669	1.86926	2.00827	0.0741125	0.135817	0.905736	1.10989	0.143874	0.161016	1.40376	24	1.50161	1.28755	24	1.25249	0.173198	0.21018	1.15476	0.548304	0.197186	transcription termination factor (rho)
HI0296	0.0497704	0.0491058	0.0544791	0.0661256	0.0722142	0.074433	0.0591974	0.0697916	4	4	0.0548703	0.0689091	0.00787557	0.0067462	-2.91006	-2.67877	0.137221	0.102179	0.012996	0.012508	0.259355	0.18683	1.55663	24	1.07955	1.44718	24	1.92706	0.132647	0.160783	1.25585	0.600227	0.239904	type 4 prepilin-like protein specific leader peptidase (hopD)
HI0297	0.0169458	0	0.0128631	0.0111769	0.00753958	0.00677205	0.0122696	0.0129613	3	4	0.0136619	0.00988562	0.00296628	0.00318021	-4.30834	-4.65724	0.211712	0.331642	0.00482006	0.0038956	0.44731	0.459609	-1.93876	21	NA	-1.51823	21	NA	0.0660876	0.143869	-1.382	0.62106	0.258634	protein transport protein
HI0298	0.0224935	0.0130399	0.019178	0.0121419	0.0213476	0.0149945	0.0102781	0.0115645	4	4	0.0167133	0.0145462	0.00496241	0.00495201	-4.12484	-4.27111	0.298002	0.323883	0.00563935	0.00475621	0.428014	0.406396	-0.58752	24	1.40584	-0.495654	24	1.10922	0.562342	0.624647	-1.14898	0.330052	0.0574565	protein transport protein
HI0299	0.0277172	0	0.0170038	0.0131654	0.00804903	0.00350228	0.00760163	0.00920169	3	4	0.0192955	0.00708866	0.00754173	0.00248411	-3.99673	-5.01108	0.378248	0.436251	0.00659228	0.00313167	0.408153	0.560232	-7.7957	21	NA	-3.62117	21	NA	1.24364e-07	0.00160122	-2.72202	0.981278	0.924623	prepilin peptidase dependent protein D
HI0300	0.0367871	0.0397147	0.0466219	0.0477958	0.0416978	0.051529	0.0335102	0.0365542	4	4	0.0427299	0.0408228	0.00532977	0.00789689	-3.15879	-3.21195	0.126216	0.187202	0.0105699	0.0103278	0.252093	0.232254	-0.258097	24	1.04743	-0.310173	24	1.17813	0.798532	0.759107	-1.04672	0.292805	0.0362493	ampD signalling protein (ampD)
HI0301	0.446146	0.393827	0.512955	0.464769	0.389459	0.624767	0.555284	0.606025	4	4	0.454424	0.543884	0.0492386	0.107052	-0.793183	-0.625621	0.109433	0.217405	0.0734666	0.0996663	0.154741	0.191127	1.44502	24	1.84042	1.36276	24	1.52557	0.161384	0.185608	1.19686	0.572667	0.216576	hemolysin, putative
HI0302	1.10167	1.36598	1.31919	1.41938	1.07957	1.4674	1.0369	1.29322	4	4	1.30156	1.21927	0.139403	0.199841	0.258985	0.188356	0.112164	0.161705	0.207276	0.213692	0.162617	0.174644	-0.552791	24	1.06286	-0.591951	24	1.15338	0.585519	0.559419	-1.06749	0.351576	0.0696167	apolipoprotein N-acyltransferase (cutE)
HI0303	0.304122	0.301714	0.295974	0.3442	0.167904	0.224475	0.247109	0.304819	4	4	0.311502	0.236077	0.0220645	0.0566548	-1.16815	-1.46608	0.0687001	0.247679	0.0512675	0.0481787	0.162622	0.204242	-2.1442	24	1.13233	-2.28228	24	1.57735	0.042353	0.0316302	-1.3195	0.841629	0.549708	conserved hypothetical protein
HI0304	0.886881	0.998084	0.840739	0.972404	0.680936	0.547081	0.607728	0.803865	4	4	0.924527	0.659902	0.0733495	0.110481	-0.080855	-0.425949	0.0798758	0.164764	0.14547	0.12381	0.159778	0.175922	-2.77058	24	1.38048	-2.90422	24	1.2123	0.01063	0.00778253	-1.40101	0.939775	0.784404	conserved hypothetical protein
HI0305	0.111937	0.0595209	0.143336	0.132814	0.0757873	0.109289	0.0921448	0.101567	4	4	0.111902	0.0946971	0.037279	0.0144248	-2.24315	-2.36625	0.399137	0.158611	0.0292222	0.0161796	0.294843	0.173517	-1.03016	24	3.26206	-0.719642	24	2.88731	0.313204	0.478695	-1.18168	0.382459	0.0873262	conserved hypothetical protein
HI0306	0.154714	0.235904	0.176662	0.224518	0.165346	0.181451	0.187191	0.190634	4	4	0.19795	0.181156	0.0385954	0.0111996	-1.63445	-1.70988	0.199531	0.063265	0.0406131	0.0306246	0.207304	0.172808	-0.660331	24	1.75871	-0.55892	24	1.4391	0.51533	0.581395	-1.0927	0.344022	0.0653399	conserved hypothetical protein
HI0307	0.250296	0.171778	0.276349	0.24454	0.247455	0.371337	0.333536	0.154393	4	4	0.235741	0.27668	0.0448316	0.0966106	-1.46028	-1.33836	0.207728	0.392789	0.0452986	0.0661216	0.199855	0.255058	1.02157	24	2.13067	0.752544	24	1.62872	0.317174	0.459042	1.17366	0.390845	0.0922227	pyrroline-5-carboxylate reductase (proC)
HI0308	0.246425	0.241451	0.282777	0.288851	0.237771	0.35457	0.22744	0.224167	4	4	0.264876	0.260987	0.0243887	0.0626577	-1.33168	-1.36238	0.0922526	0.218466	0.0451525	0.0540383	0.184087	0.195442	-0.110453	24	1.43232	-0.228693	24	1.12716	0.912969	0.821045	-1.0149	0.278128	0.0275446	conserved hypothetical transmembrane protein
HI0309	0.174687	0.143732	0.176425	0.244916	0.150563	0.164425	0.149767	0.191731	4	4	0.18494	0.164121	0.0427117	0.019598	-1.70657	-1.81225	0.22098	0.115306	0.0392294	0.0281695	0.210803	0.171359	-0.862132	24	1.93939	-0.778075	24	1.51336	0.397148	0.444128	-1.12685	0.397472	0.0961244	integrase/recombinase (xerD)
HI0310	4.05374	4.04553	5.3793	3.83017	4.37403	5.23891	3.88054	4.38707	4	4	4.32718	4.47014	0.709008	0.56414	1.45568	1.49161	0.153518	0.123665	0.73469	0.834443	0.165729	0.169292	0.257158	24	1.28999	0.303311	24	1.04346	0.799249	0.764267	1.03304	0.291531	0.0355066	H. influenzae predicted coding region HI0310
HI0312	0.13407	0.161607	0.179492	0.228822	0.0965719	0.122424	0.133115	0.136711	4	4	0.175998	0.122205	0.039865	0.0181342	-1.7561	-2.11104	0.222997	0.158107	0.0356281	0.021416	0.213898	0.176012	-2.58809	24	2.76763	-2.56267	24	1.47682	0.0161326	0.0170833	-1.44018	0.895124	0.664275	Holliday junction DNA helicase (ruvB)
HI0313	0.578702	0.477595	0.494631	0.485404	0.331939	0.473801	0.515249	0.521182	4	4	0.509083	0.460543	0.046932	0.0882885	-0.678169	-0.791133	0.0886324	0.212081	0.0731898	0.0814871	0.143868	0.188893	-0.886335	24	1.23959	-0.951511	24	1.72387	0.384232	0.35083	-1.1054	0.445134	0.125233	Holliday junction DNA helicase (ruvA)
HI0314	2.22817	2.64462	2.20377	2.40627	2.27687	2.50181	2.30572	2.72625	4	4	2.37071	2.45266	0.203695	0.207973	0.860488	0.894534	0.0843084	0.0834611	0.329951	0.38029	0.139884	0.160148	0.325565	24	1.32841	0.320224	24	1.31071	0.747575	0.75157	1.03457	0.294685	0.0373413	crossover junction endodeoxyribonuclease (ruvC)
HI0315	1.0325	1.0638	0.95246	0.986573	0.949081	1.17889	1.09962	1.26208	4	4	1.00883	1.12242	0.0491755	0.133242	0.00790094	0.110011	0.0488304	0.121934	0.158989	0.175258	0.162848	0.165444	0.960038	24	1.21513	0.879709	24	1.03214	0.346609	0.387741	1.11259	0.424858	0.112604	conserved hypothetical protein
HI0316	0.658095	0.220362	0.151555	0.234305	0.478413	0.214313	0.477324	0.237724	4	4	0.316079	0.351944	0.230862	0.14572	-1.31721	-1.11345	0.62938	0.435112	0.126378	0.0928094	0.362239	0.27201	0.457465	24	1.85422	0.899595	24	1.77346	0.651451	0.377274	1.11347	0.430399	0.116016	datP pyrophosphohydrolase (ntpA)
HI0317	2.29061	3.23285	2.23565	2.52969	1.73108	2.00636	2.37136	2.58985	4	4	2.5722	2.17466	0.458559	0.381298	0.933702	0.765032	0.168479	0.178884	0.404902	0.383979	0.156254	0.173195	-1.42482	24	1.11195	-1.44618	24	1.22859	0.167085	0.161062	-1.1828	0.599899	0.239617	aspartyl-tRNA synthetase (aspS)
HI0318	1.88178	2.05085	1.68466	1.89653	1.53322	1.85779	1.97461	1.96094	4	4	1.87845	1.83164	0.150127	0.205668	0.628015	0.600138	0.0809053	0.118361	0.261375	0.294006	0.141757	0.159891	-0.238007	24	1.26527	-0.260923	24	1.27222	0.813896	0.796378	-1.02556	0.283815	0.0309621	conserved hypothetical protein
HI0319	0.893712	1.03488	1.09854	0.85995	1.04948	1.0893	1.27796	1.05549	4	4	0.971771	1.11806	0.113505	0.108033	-0.0337461	0.108275	0.116684	0.0927834	0.163462	0.17053	0.166633	0.156205	1.23856	24	1.08836	1.24362	24	1.13797	0.227485	0.22565	1.15054	0.534218	0.186452	conserved hypothetical protein
HI0321	1.59206	1.49721	1.18234	1.35696	1.42245	1.51731	1.4555	1.49172	4	4	1.40714	1.47175	0.178291	0.0415105	0.335342	0.386151	0.129817	0.0282548	0.222428	0.236019	0.151896	0.144488	0.398417	24	1.12593	0.484724	24	1.10517	0.693845	0.632267	1.04591	0.327705	0.0561329	virulence associated protein B (vapB)
HI0322	0.359234	0.42156	0.386111	0.349173	0.49215	0.381298	0.413579	0.350313	4	4	0.37902	0.409335	0.0323639	0.0609535	-0.972848	-0.901245	0.0841272	0.145001	0.0644875	0.0676863	0.175406	0.161878	0.648537	24	1.10167	0.599969	24	1.17414	0.522795	0.55415	1.07998	0.353436	0.0706725	virulence associated protein C, putative
HI0323	1.39773	1.35115	1.21958	1.42717	1.12701	1.61385	1.45249	1.53766	4	4	1.34891	1.43275	0.0917211	0.21422	0.297501	0.350433	0.0697437	0.159819	0.205461	0.249234	0.143548	0.173322	0.519157	24	1.47149	0.470405	24	1.45787	0.608406	0.642313	1.06216	0.324659	0.0544149	lactoylglutathione lyase (gloA)
HI0324	0.642187	0.744191	0.581944	0.711607	0.671523	0.566465	0.527421	0.597622	4	4	0.669982	0.590758	0.0724868	0.0610241	-0.404986	-0.530275	0.109893	0.101844	0.105836	0.102145	0.152568	0.160513	-1.07725	24	1.07358	-1.13152	24	1.10686	0.292079	0.269015	-1.13411	0.498954	0.16095	ribonuclease T (rnt)
HI0325	0.0536715	0	0.0612178	0.0781449	0.0605061	0.0881292	0.0817365	0.0708623	3	4	0.0643447	0.0753085	0.0125328	0.0121733	-2.75579	-2.59631	0.190632	0.165942	0.0158526	0.013444	0.277488	0.180944	1.63103	21	NA	1.76281	21	NA	0.117792	0.092481	1.17039	0.698469	0.338303	conserved hypothetical protein
HI0326	0.0362463	0.0222929	0.0273222	0.0520941	0.0267713	0.0358838	0.0197763	0.0180048	4	4	0.0344889	0.0251091	0.0130784	0.00811924	-3.41892	-3.72207	0.368104	0.312823	0.0103543	0.00750133	0.31382	0.299375	-1.4672	24	1.90531	-1.39794	24	1.09883	0.155304	0.174918	-1.37356	0.584136	0.226095	H. influenzae predicted coding region HI0326
HI0328	1.9279	2.06122	1.98607	2.33677	1.80034	2.22877	2.41096	2.22907	4	4	2.07799	2.16729	0.180945	0.259247	0.728664	0.76776	0.0846131	0.12544	0.298259	0.357344	0.14216	0.161602	0.383698	24	1.43545	0.363291	24	1.29222	0.704581	0.719568	1.04297	0.302917	0.0420818	elongation factor P (efp)
HI0329	0.281492	0.286763	0.420978	0.374197	0.453622	0.35549	0.329923	0.366743	4	4	0.340858	0.376445	0.0682671	0.0537086	-1.09122	-0.984184	0.199053	0.136547	0.0665506	0.0618697	0.194521	0.159748	0.783277	24	1.15704	0.850501	24	1.48272	0.441126	0.403452	1.1044	0.416826	0.107707	conserved hypothetical protein
HI0330	0.842028	0.765216	1.07061	0.739471	0.884866	0.756569	0.971554	1.01214	4	4	0.854331	0.906281	0.150623	0.113046	-0.168283	-0.104519	0.166979	0.129181	0.153004	0.143995	0.171854	0.160155	0.494509	24	1.12905	0.542873	24	1.15143	0.625443	0.592224	1.06081	0.340416	0.0633032	opacity associated protein (oapA)
HI0331	1.01638	0.835943	0.79966	1.03233	1.0055	0.653366	0.668232	0.807035	4	4	0.921079	0.783534	0.120347	0.163361	-0.0886738	-0.25941	0.131552	0.200395	0.154237	0.142217	0.169386	0.175638	-1.31122	24	1.17619	-1.39942	24	1.07518	0.20219	0.174479	-1.17554	0.584619	0.226502	opacity associated protein (oapB)
HI0332	0.22783	0.160274	0.267184	0.207651	0.236479	0.135653	0.136898	0.15738	4	4	0.215735	0.166603	0.0444769	0.0476374	-1.55043	-1.81929	0.213986	0.260618	0.0430704	0.0360902	0.215848	0.207422	-1.74872	24	1.42423	-1.79622	24	1.0829	0.0931205	0.0850598	-1.29491	0.712008	0.354187	DNA repair protein (recO)
HI0333	2.01179	2.72047	1.98587	2.68397	1.91025	1.78177	2.27124	2.47464	4	4	2.35053	2.10948	0.406511	0.319689	0.843296	0.737815	0.174244	0.151657	0.374275	0.360785	0.16021	0.16913	-0.927377	24	1.07618	-0.905553	24	1.11446	0.362964	0.374174	-1.11427	0.432071	0.117051	RNA methyltransferase, putative
HI0334	1.62769	1.78716	1.62557	1.73286	1.5191	1.83034	1.72822	1.5065	4	4	1.69332	1.64604	0.0801387	0.159486	0.525854	0.494874	0.0471487	0.0963962	0.233606	0.266545	0.138626	0.153961	-0.266803	24	1.30189	-0.299079	24	1.23349	0.7919	0.767454	-1.02872	0.290748	0.0350496	GTP pyrophosphokinase (relA)
HI0335	1.18708	0.92517	1.03209	1.03496	0.845235	0.785301	0.701476	0.95175	4	4	1.04482	0.820941	0.107726	0.105267	0.0399162	-0.203462	0.102089	0.128142	0.170454	0.126813	0.173383	0.157765	-2.10761	24	1.80672	-2.07646	24	1.20779	0.0456971	0.0487279	-1.27272	0.792001	0.463861	diacylglycerol kinase (dgkA)
HI0336	1.1209	0.736448	0.908638	1.0977	0.956697	0.666266	0.790389	0.831525	4	4	0.965922	0.81122	0.180115	0.119752	-0.0485938	-0.217514	0.195819	0.14941	0.177982	0.127556	0.184465	0.159999	-1.41299	24	1.94691	-1.38353	24	1.32921	0.170496	0.179236	-1.1907	0.579435	0.222161	molybdopeterin biosynthesis protein (mog)
HI0337	1.73138	1.68993	1.23374	1.5192	1.2342	0.883142	0.945487	1.26368	4	4	1.54356	1.08163	0.226037	0.195237	0.42546	0.0660315	0.154424	0.182748	0.247722	0.189671	0.158779	0.172594	-2.96116	24	1.70579	-3.06523	24	1.18158	0.00680432	0.00531199	-1.42707	0.954364	0.830029	nitrogen regulatory protein P-II (glnB)
HI0338	0.217725	0.30087	0.29374	0.36839	0.205067	0.248632	0.228186	0.310324	4	4	0.295181	0.248052	0.0616264	0.0451681	-1.23732	-1.40598	0.216741	0.17587	0.0577658	0.0475421	0.20209	0.191844	-1.2599	24	1.47633	-1.21059	24	1.10967	0.21982	0.237839	-1.19	0.523716	0.17866	conserved hypothetical transmembrane protein
HI0339	0.213	0.240619	0.222539	0.266827	0.180896	0.271844	0.222347	0.247996	4	4	0.235746	0.230771	0.0236751	0.0389109	-1.4487	-1.47755	0.098859	0.175296	0.0406791	0.0399611	0.17601	0.186518	-0.174504	24	1.03626	-0.225002	24	1.12297	0.862933	0.823882	-1.02156	0.277486	0.0271545	primosomal protein N' (priA)
HI0340	0.700106	0.742763	0.687189	1.26662	0.623694	0.976318	0.748108	0.862206	4	4	0.849171	0.802581	0.279314	0.151336	-0.198173	-0.233633	0.291577	0.192626	0.193824	0.138358	0.20441	0.171256	-0.391277	24	1.96249	-0.26595	24	1.42466	0.699045	0.792549	-1.05805	0.284716	0.0314977	conserved hypothetical protein
HI0341	1.55168	1.57624	1.31037	1.72318	1.22873	1.76715	1.48789	1.71334	4	4	1.54036	1.54928	0.171012	0.245567	0.427214	0.427789	0.114339	0.165747	0.237522	0.267399	0.151087	0.166452	0.0498465	24	1.26739	0.00511687	24	1.21373	0.960657	0.99596	1.00579	0.242632	0.00140958	conserved hypothetical protein
HI0342	1.72979	1.10418	1.50531	0.627312	1.44762	0.77175	0.726054	0.801017	4	4	1.24165	0.93661	0.484459	0.342066	0.147446	-0.107795	0.450143	0.321042	0.307705	0.218992	0.275044	0.21753	-1.61533	24	1.97429	-1.45574	24	1.5987	0.119311	0.158422	-1.32568	0.603028	0.242365	ferredoxin-type protein (napF)
HI0343	0.363007	0.411136	0.344901	0.324801	0.302283	0.294878	0.347576	0.269229	4	4	0.360961	0.303492	0.0369103	0.0326241	-1.0228	-1.19664	0.100211	0.105701	0.0596374	0.0532206	0.180369	0.172641	-1.43798	24	1.25568	-1.3925	24	1.09153	0.163354	0.176541	-1.18936	0.582358	0.224602	napD protein (napD)
HI0345	1.60301	1.99614	1.71518	1.92062	1.18567	1.56408	1.5206	1.62366	4	4	1.80874	1.4735	0.181398	0.196486	0.588817	0.380347	0.101101	0.142582	0.255048	0.256181	0.145999	0.164516	-1.85473	24	1.0089	-1.89555	24	1.26974	0.0759613	0.0701254	-1.22751	0.741767	0.391581	ferredoxin-type protein (napG)
HI0346	1.38982	1.39984	1.28235	1.3156	0.924737	1.20944	1.32179	0.856936	4	4	1.3469	1.07823	0.0571288	0.222912	0.29713	0.0591269	0.0425565	0.208142	0.202454	0.196555	0.141592	0.183111	-1.90434	24	1.06093	-2.05646	24	1.67244	0.0689203	0.050767	-1.24918	0.786733	0.455663	ferredoxin-type protein (napH)
HI0347	0.233116	0.324046	0.285598	0.270018	0.20411	0.201789	0.279593	0.279256	4	4	0.278195	0.241187	0.0376653	0.0441633	-1.28638	-1.43492	0.136522	0.184691	0.0480029	0.0455915	0.185278	0.183447	-1.118	24	1.10858	-1.13939	24	1.02006	0.274636	0.265787	-1.15344	0.50139	0.162653	periplasmic nitrate reductase (napB)
HI0348	0.344519	0.313033	0.358743	0.40587	0.258656	0.4492	0.387362	0.178131	4	4	0.355541	0.318337	0.0386078	0.122623	-1.03848	-1.20654	0.107606	0.417117	0.0583242	0.0816641	0.178415	0.264653	-0.74146	24	1.96049	-1.0531	24	2.20034	0.465609	0.302781	-1.11687	0.475025	0.144638	cytochrome C-type protein (napC)
HI0349	2.5762	3.01629	3.3298	3.63621	2.45677	2.42148	2.99894	3.08497	4	4	3.13962	2.74054	0.452928	0.350107	1.13605	1.00201	0.147747	0.128129	0.51082	0.486175	0.156842	0.164549	-1.13183	24	1.10396	-1.1793	24	1.1007	0.268887	0.249836	-1.14562	0.513849	0.171495	adenylate kinase (adk)
HI0350	0.800183	0.613706	0.677453	0.718241	0.518561	0.596418	0.752359	0.813851	4	4	0.702395	0.670297	0.0781056	0.136411	-0.35788	-0.416008	0.110949	0.207757	0.113979	0.127859	0.15597	0.1853	-0.374787	24	1.25838	-0.479987	24	1.41146	0.71111	0.635582	-1.04789	0.326693	0.0555626	permease, putative
HI0351	1.18595	1.45787	1.27026	1.47587	1.20936	1.2892	1.243	1.23411	4	4	1.34749	1.24392	0.142273	0.0333756	0.293995	0.217998	0.10677	0.0266786	0.21324	0.191098	0.152859	0.155124	-0.723389	24	1.24516	-0.697921	24	1.02986	0.476433	0.491934	-1.08326	0.377018	0.0841722	UDP-glucose 4-epimerase (galE)
HI0352	0.0465181	0.0258138	0.0546191	0.0512207	0.032562	0.0434884	0.0413166	0.0774509	4	4	0.0445429	0.0487045	0.0129203	0.0197376	-3.15094	-3.07612	0.343666	0.367631	0.0123418	0.0141	0.296058	0.275175	0.444172	24	1.30521	0.370209	24	1.15754	0.660898	0.714474	1.09343	0.304266	0.0428536	conserved hypothetical protein
HI0354	0.0666011	0.0831666	0.0702458	0.0931905	0.0621612	0.0662627	0.0494774	0.0866018	4	4	0.078301	0.0661258	0.0122086	0.0154075	-2.5562	-2.73621	0.154481	0.230305	0.0190008	0.0140451	0.265878	0.220046	-1.03056	24	1.83018	-1.04313	24	1.45995	0.313021	0.307284	-1.18412	0.472031	0.142648	ABC transporter, ATP-binding protein
HI0355	0.136679	0.112851	0.197134	0.167348	0.147801	0.158618	0.120065	0.177811	4	4	0.153503	0.151074	0.036656	0.0241113	-1.89584	-1.89998	0.242392	0.165114	0.0314305	0.0269795	0.219067	0.182117	-0.117305	24	1.35717	-0.0290465	24	1.44696	0.907594	0.977068	-1.01608	0.246131	0.005259	ABC transporter, permease protein
HI0357	0.405924	0.529711	0.496498	0.495417	0.413854	0.417072	0.325851	0.501885	4	4	0.481888	0.414666	0.0530852	0.0718836	-0.734886	-0.89186	0.115392	0.17705	0.0717022	0.0708137	0.151717	0.169178	-1.33409	24	1.02525	-1.38155	24	1.24342	0.194696	0.179836	-1.16211	0.578788	0.221624	thiamine biosynthesis protein, putative
HI0358	0.111038	0.072049	0.23298	0.163661	0.130576	0.243857	0.12294	0.193986	4	4	0.144932	0.17284	0.0696754	0.057058	-2.02376	-1.79575	0.505138	0.326587	0.0427034	0.0404844	0.311702	0.230906	0.948538	24	1.11262	1.17559	24	1.82225	0.35231	0.251289	1.19256	0.512684	0.170659	transcriptional activator, putative
HI0359	0.454396	0.440092	0.317186	0.329239	0.307271	0.184948	0.163702	0.277721	4	4	0.385228	0.23341	0.0720157	0.0698254	-0.967199	-1.48964	0.188616	0.30605	0.0743847	0.0508984	0.19606	0.22314	-3.3688	24	2.13579	-3.51767	24	1.29532	0.00254532	0.00176355	-1.65043	0.979869	0.919297	iron (chelated) ABC transporter, permease protein (yfeD)
HI0360	1.60429	1.44522	0.952153	1.15369	1.45434	0.796488	0.648571	1.01867	4	4	1.28884	0.979518	0.291884	0.351197	0.233719	-0.066869	0.233373	0.34737	0.24223	0.231083	0.193054	0.2281	-1.84793	24	1.09881	-2.01177	24	1.39602	0.0769746	0.0556012	-1.31579	0.774691	0.437503	iron (chelated) ABC transporter, permease protein (yfeC)
HI0361	2.24327	2.26469	1.70007	1.82444	1.88621	1.24304	1.11559	1.53944	4	4	2.00812	1.44607	0.288535	0.34297	0.689328	0.348232	0.14538	0.233121	0.310033	0.286314	0.150532	0.194001	-2.66364	24	1.17254	-2.7782	24	1.66092	0.0135911	0.0104443	-1.38867	0.925664	0.7435	iron (chelated) transporter, ATP-binding protein (yfeB)
HI0362	1.01612	0.993051	0.581789	0.705475	0.825729	0.566974	0.336408	0.539588	4	4	0.824109	0.567175	0.214633	0.200719	-0.220379	-0.616327	0.271502	0.368196	0.167869	0.13982	0.198901	0.242787	-2.3521	24	1.44148	-2.5231	24	1.48998	0.0272076	0.0186672	-1.45301	0.888555	0.648692	iron (chelated) ABC transporter, periplasmic-binding protein (yfeA)
HI0364	0.213274	0.219401	0.201052	0.283035	0.187096	0.225192	0.20563	0.216574	4	4	0.229191	0.208623	0.0366976	0.0164329	-1.4821	-1.56961	0.151057	0.0801801	0.0440533	0.0334552	0.192417	0.168613	-0.743638	24	1.73392	-0.684079	24	1.30228	0.464314	0.500478	-1.09859	0.373591	0.082194	penicillin-binding protein 7, putative
HI0365	0.195764	0.128874	0.201291	0.186542	0.237601	0.252728	0.275959	0.224457	4	4	0.178118	0.247686	0.0333879	0.0221066	-1.74047	-1.39854	0.208023	0.0884704	0.0344493	0.0431783	0.207448	0.171001	2.51892	24	1.57098	2.54367	24	1.4717	0.0188425	0.0178275	1.39058	0.892009	0.656826	conserved hypothetical protein
HI0366	0.059428	0.053815	0.0651418	0.0850224	0.0615786	0.0790481	0.0644022	0.0740395	4	4	0.0658518	0.0697671	0.0135913	0.00816953	-2.73531	-2.66773	0.196459	0.116926	0.0161391	0.0126449	0.263546	0.18442	0.381929	24	1.62903	0.420189	24	2.0422	0.705875	0.678086	1.05946	0.314238	0.0485256	fimbrial biogenesis and twitching motility protein, putative
HI0367	1.91797	2.49112	2.29921	2.009	2.3896	2.07993	2.25834	2.65525	4	4	2.17933	2.34578	0.263884	0.242224	0.773552	0.848658	0.120513	0.102548	0.318772	0.370362	0.145941	0.162045	0.681279	24	1.34987	0.688806	24	1.23287	0.502216	0.49755	1.07638	0.374758	0.0828668	conserved hypothetical protein
HI0368	0.829784	0.602092	0.85662	0.547781	0.872274	0.433465	0.549477	0.538275	4	4	0.709069	0.598373	0.156845	0.189929	-0.362644	-0.547692	0.225376	0.294275	0.130981	0.138798	0.186039	0.216507	-1.16008	24	1.12292	-1.29651	24	1.35436	0.257425	0.20713	-1.185	0.55119	0.199427	gcpE protein (gcpE)
HI0369	4.19158	4.59271	3.48153	4.23602	4.62832	3.68835	3.7417	4.38569	4	4	4.12546	4.11101	0.465321	0.46836	1.41216	1.40881	0.117138	0.113677	0.657985	0.767223	0.161318	0.171079	-0.0285813	24	1.3596	-0.0284567	24	1.12468	0.977435	0.977533	-1.00351	0.246043	0.00517704	histidyl-tRNA synthetase (hisS)
HI0370	1.9785	1.83275	2.29757	1.92106	1.92804	2.08781	1.98478	2.04901	4	4	2.00747	2.01241	0.202477	0.070489	0.693221	0.698872	0.0976456	0.0351299	0.290723	0.319737	0.145037	0.150833	0.0228811	24	1.20955	0.0540141	24	1.08153	0.981934	0.957371	1.00246	0.249848	0.00848748	conserved hypothetical protein
HI0371	0.0626834	0.0405381	0.0426673	0.0453137	0.0667944	0.0542557	0.0451767	0.0435381	4	4	0.0478006	0.0524412	0.0101123	0.0106669	-3.05591	-2.96287	0.196187	0.19635	0.0120404	0.0115904	0.265456	0.221243	0.555344	24	1.07916	0.538487	24	1.43961	0.5838	0.595201	1.09708	0.339438	0.062751	conserved hypothetical protein
HI0372	0.930346	0.937761	0.715679	0.870009	0.965171	0.941845	0.851295	0.869958	4	4	0.863449	0.907067	0.10308	0.0549946	-0.152559	-0.0989179	0.125887	0.0606487	0.142705	0.136378	0.16166	0.148147	0.441949	24	1.09494	0.489254	24	1.19075	0.662483	0.629104	1.05052	0.328675	0.0566802	ferredoxin (fdx-1)
HI0373	1.85548	1.57272	1.71546	1.63816	2.08621	1.62995	1.90988	1.68043	4	4	1.69546	1.82662	0.121595	0.211635	0.526052	0.597496	0.0709149	0.114718	0.238921	0.295103	0.139939	0.159132	0.690863	24	1.5256	0.674286	24	1.2931	0.49628	0.506573	1.07736	0.371184	0.0808089	heat shock protein (hscA)
HI0374	1.44675	1.17871	1.22644	1.35473	1.2438	1.117	1.10387	1.19191	4	4	1.30166	1.16414	0.121989	0.0657548	0.260365	0.150798	0.0932929	0.0561707	0.205242	0.171858	0.158976	0.16042	-1.0274	24	1.42623	-0.970261	24	1.01824	0.314475	0.341594	-1.11812	0.450549	0.128675	H. influenzae predicted coding region HI0374
HI0375	0.561878	0.429828	0.444508	0.475039	0.621642	0.435514	0.512695	0.467992	4	4	0.477813	0.509461	0.0591228	0.0812052	-0.743996	-0.683499	0.119166	0.153967	0.0725011	0.0881756	0.153661	0.187175	0.554464	24	1.47914	0.499625	24	1.48378	0.584392	0.621889	1.06623	0.330909	0.0579401	conserved hypothetical protein
HI0376	0.127992	0.0531395	0.0989534	0.0976887	0.135164	0.121588	0.114155	0.0911217	4	4	0.0944435	0.115507	0.0308892	0.0184376	-2.40742	-2.16854	0.372981	0.166627	0.0254915	0.0197649	0.292716	0.176189	1.30602	24	1.66343	1.39844	24	2.76017	0.203924	0.174771	1.22303	0.584297	0.22623	conserved hypothetical protein
HI0377	1.31423	1.05406	0.78156	0.718821	1.12003	0.799048	0.823691	0.903934	4	4	0.96717	0.911677	0.273332	0.145944	-0.0626748	-0.101483	0.277768	0.152535	0.205525	0.155205	0.207004	0.163597	-0.430937	24	1.75354	-0.294176	24	1.60104	0.67036	0.771153	-1.06087	0.289845	0.0345212	iscU protein (iscU)
HI0378	1.52594	1.86836	2.33447	1.95227	1.38475	1.73396	2.2023	1.86943	4	4	1.92026	1.79761	0.332054	0.338346	0.641112	0.572767	0.174635	0.1927	0.30758	0.324436	0.161752	0.177805	-0.54869	24	1.1126	-0.568668	24	1.20834	0.588287	0.574865	-1.06823	0.346232	0.06659	nifS protein (nifS)
HI0379	2.50975	2.67533	2.13662	2.59204	2.49809	2.94196	2.62636	2.80437	4	4	2.47843	2.71769	0.237692	0.195257	0.903981	0.997845	0.0999673	0.0719394	0.339426	0.457725	0.140623	0.154834	0.839742	24	1.81852	0.897526	24	1.21232	0.40934	0.378354	1.09654	0.42982	0.115658	conserved hypothetical protein
HI0380	0.289619	0.345325	0.351862	0.36502	0.293916	0.330373	0.343415	0.279388	4	4	0.337957	0.311773	0.0332495	0.0300821	-1.08869	-1.16899	0.10294	0.0968836	0.0591825	0.0538019	0.173221	0.171721	-0.654733	24	1.21002	-0.658403	24	1.01755	0.518866	0.516546	-1.08398	0.367315	0.0785876	conserved hypothetical protein
HI0381	4.84169	5.07448	4.56031	5.65429	4.26485	4.65597	5.54759	5.87312	4	4	5.03269	5.08538	0.464672	0.750961	1.61282	1.61808	0.0909287	0.149196	0.823833	0.961258	0.149332	0.166105	0.0832427	24	1.36145	0.0470425	24	1.23726	0.934349	0.962869	1.01047	0.248803	0.00762347	peptidoglycan-associated outer membrane lipoprotein (pal)
HI0382	7.62916	10.327	11.3287	10.4041	11.1457	13.8629	10.86	13.2602	4	4	9.92224	12.2822	1.59504	1.50216	2.28407	2.50253	0.17323	0.122439	1.25447	1.31626	0.158045	0.151175	2.59576	24	1.10094	1.99775	24	1.09296	0.0158556	0.0571989	1.23784	0.770842	0.431859	colicin tolerance protein (tolB)
HI0383	1.64679	1.24928	1.47819	1.44372	1.31765	1.6959	2.33695	1.85661	4	4	1.45449	1.80178	0.163062	0.422297	0.369858	0.567916	0.113687	0.236913	0.224775	0.350779	0.153152	0.189544	1.66717	24	2.43541	1.62553	24	1.53171	0.108479	0.117111	1.23877	0.658269	0.294763	outer membrane integrity protein (tolA)
HI0384	0.590621	0.696559	0.613586	0.537979	0.396799	0.515748	0.566592	0.560248	4	4	0.609686	0.509847	0.0659987	0.0786871	-0.499138	-0.683489	0.107045	0.165941	0.102269	0.0913813	0.159754	0.191613	-1.45595	24	1.25248	-1.47792	24	1.43861	0.158365	0.152434	-1.19582	0.610282	0.248819	colicin transport protein (tolR)
HI0385	0.537269	0.39965	0.437079	0.503473	0.434619	0.512051	0.678803	0.551346	4	4	0.469368	0.544205	0.0623884	0.101998	-0.763073	-0.621359	0.134079	0.184945	0.0735251	0.0982157	0.157527	0.180024	1.21996	24	1.78439	1.18483	24	1.30602	0.234333	0.247686	1.15944	0.515585	0.172745	colicin transport protein (tolQ)
HI0386	1.9341	2.44731	2.9617	1.96565	1.8239	2.24436	2.6525	2.46165	4	4	2.32719	2.2956	0.483826	0.35594	0.829053	0.821433	0.202013	0.162083	0.396986	0.386032	0.168247	0.171136	-0.114073	24	1.05756	-0.0634995	24	1.03463	0.910129	0.949895	-1.01376	0.25128	0.00963092	conserved hypothetical protein
HI0387	0.224051	0.21224	0.241472	0.262031	0.210384	0.247486	0.223094	0.256051	4	4	0.234948	0.234254	0.021683	0.0211702	-1.45155	-1.45444	0.0916519	0.0909761	0.0410583	0.039733	0.177471	0.166581	-0.0243175	24	1.06782	-0.023721	24	1.13501	0.9808	0.981271	-1.00297	0.245347	0.00450468	ATP-dependent helicase (dinG)
HI0388	0.336423	0.388417	0.40361	0.39402	0.385935	0.390384	0.400975	0.38989	4	4	0.380617	0.391796	0.0301235	0.0064354	-0.968431	-0.937114	0.0821766	0.0163331	0.0654876	0.0581856	0.176122	0.146093	0.255217	24	1.26674	0.273718	24	1.45334	0.80073	0.786644	1.02937	0.286115	0.0323268	conserved hypothetical protein
HI0389	0.379731	0.286567	0.277717	0.470684	0.319742	0.29016	0.28575	0.368482	4	4	0.353675	0.316034	0.0906331	0.0380836	-1.0632	-1.15714	0.249797	0.116968	0.0725112	0.0563418	0.216202	0.175068	-0.819823	24	1.65634	-0.675369	24	1.52512	0.420385	0.505897	-1.11911	0.37145	0.0809614	outer membrane protein
HI0390	0.306874	0.305115	0.379321	0.39854	0.259151	0.266251	0.339717	0.411095	4	4	0.347462	0.319054	0.0485269	0.0713561	-1.06443	-1.16056	0.139778	0.218203	0.0597255	0.0648807	0.183313	0.197475	-0.644295	24	1.18008	-0.713555	24	1.16048	0.525494	0.482384	-1.08904	0.380926	0.0864361	ribonuclease D (rnd)
HI0390.1	0.757941	0.695165	0.827091	0.811605	0.593284	1.31253	0.919798	1.02672	4	4	0.77295	0.963084	0.0597246	0.29709	-0.259835	-0.0768381	0.078693	0.331963	0.128338	0.20764	0.1606	0.223139	1.55783	24	2.61764	1.33125	24	1.93045	0.132363	0.195615	1.24598	0.562428	0.208294	long chain fatty acid coenzyme A ligase (fadD)
HI0391	0.0247127	0.0122053	0.0257339	0.0280472	0.025407	0.0295624	0.0260578	0.0215907	4	4	0.0226748	0.0256545	0.0071177	0.00326653	-3.83503	-3.66923	0.384211	0.129137	0.00721406	0.00668041	0.389248	0.257671	0.606118	24	1.16615	0.710385	24	2.28204	0.550127	0.484312	1.13141	0.380131	0.0859745	H. influenzae predicted coding region HI0391
HI0392	0.196599	0.0809734	0.173086	0.101143	0.174921	0.155858	0.114667	0.0787371	4	4	0.137951	0.131046	0.0556037	0.0429929	-2.04635	-2.0774	0.424265	0.357139	0.0370985	0.0293092	0.281304	0.238698	-0.292081	24	1.60216	-0.168307	24	1.38884	0.772734	0.867752	-1.05269	0.267878	0.021168	O-antigen acetylase, putative
HI0393	0.83155	0.839136	0.754558	0.851987	0.53926	0.856157	0.641258	0.752116	4	4	0.819308	0.697198	0.0439833	0.137062	-0.200413	-0.375512	0.0550592	0.200025	0.127622	0.126342	0.147596	0.173418	-1.35994	24	1.02036	-1.53781	24	1.3805	0.186488	0.137176	-1.17514	0.629839	0.266834	conserved hypothetical GTP-binding protein
HI0394	0.648379	0.500166	0.572791	0.524634	0.455636	0.791959	0.737325	0.740244	4	4	0.561493	0.681291	0.0653106	0.152515	-0.582096	-0.406202	0.113998	0.255355	0.0886847	0.130577	0.165237	0.196862	1.51792	24	2.16788	1.36873	24	1.41941	0.142099	0.18376	1.21336	0.57461	0.21817	peptidyl-tRNA hydrolase (pth)
HI0395	0.584486	0.690601	0.740623	0.705154	0.679025	0.74199	0.769782	0.751367	4	4	0.680216	0.735541	0.0671887	0.0394063	-0.389204	-0.308256	0.102812	0.0547314	0.107138	0.117644	0.152536	0.15577	0.695394	24	1.20572	0.742583	24	1.04285	0.493487	0.464941	1.08133	0.388288	0.0907248	conserved hypothetical protein
HI0396	0.549158	0.393388	0.483792	0.471128	0.616266	0.412718	0.524649	0.530312	4	4	0.474366	0.520986	0.0639028	0.0834677	-0.752764	-0.662096	0.137491	0.165768	0.0736713	0.0918827	0.156657	0.17929	0.791703	24	1.5555	0.761627	24	1.30982	0.436289	0.453702	1.09828	0.393191	0.0936004	conserved hypothetical protein
HI0397	0.301517	0.308448	0.315054	0.385071	0.372186	0.427171	0.363752	0.334775	4	4	0.327523	0.374471	0.0387618	0.0386141	-1.12112	-0.986128	0.11263	0.101183	0.0566175	0.0595763	0.176885	0.155698	1.14246	24	1.10725	1.14568	24	1.29067	0.264531	0.263222	1.14334	0.503346	0.164026	exodeoxyribonuclease VII, large subunit (xseA)
HI0398	0.266126	0.373141	0.231577	0.435626	0.245591	0.351292	0.214538	0.273528	4	4	0.326617	0.271237	0.0944092	0.0585562	-1.15085	-1.32146	0.292581	0.208726	0.0700667	0.0545368	0.217098	0.192607	-1.24744	24	1.65061	-1.17573	24	1.27047	0.22427	0.251236	-1.20418	0.512726	0.170689	conserved hypothetical protein
HI0399	0.642022	0.588514	0.853797	0.991019	0.483265	0.634842	0.556266	0.639554	4	4	0.768838	0.578482	0.187245	0.0740855	-0.285093	-0.553765	0.243163	0.132197	0.150317	0.104455	0.200347	0.169712	-2.07986	24	2.0709	-2.04651	24	1.39361	0.0483881	0.0518099	-1.32906	0.784083	0.4516	lacZ expression regulator (icc)
HI0400	1.72157	1.70342	1.43952	1.43498	1.29592	1.55866	2.05089	1.69622	4	4	1.57487	1.65042	0.159098	0.314412	0.450333	0.48743	0.101258	0.190568	0.23348	0.298063	0.148307	0.176918	0.399085	24	1.62973	0.32139	24	1.42306	0.69336	0.750697	1.04797	0.294904	0.0374682	conserved hypothetical protein
HI0401	4.28721	4.59601	4.40067	4.27517	5.54712	5.06097	4.33875	4.65427	4	4	4.38977	4.90028	0.148669	0.522832	1.47885	1.58505	0.0335263	0.106156	0.661548	0.872643	0.146166	0.161146	0.932395	24	1.74001	0.97629	24	1.21548	0.360418	0.33866	1.1163	0.4523	0.129794	long-chain fatty acid transport protein (fadL)
HI0402	0.169497	0.101303	0.162765	0.118497	0.161273	0.141064	0.154631	0.128317	4	4	0.138016	0.146321	0.0333286	0.0146563	-2.00322	-1.92579	0.249146	0.101716	0.0296178	0.0242674	0.223666	0.168174	0.433837	24	1.48956	0.553373	24	1.76882	0.668282	0.585127	1.06018	0.342771	0.0646329	methylated-DNA--protein-cysteine methyltransferase (dat1)
HI0403	0.192903	0.195077	0.349834	0.229723	0.273069	0.248155	0.254944	0.20852	4	4	0.241884	0.246172	0.073917	0.0272155	-1.45028	-1.40654	0.278349	0.114754	0.0537751	0.0428625	0.22189	0.1794	0.124702	24	1.57401	0.306547	24	1.52978	0.901798	0.761832	1.01773	0.292131	0.0358565	DNA mismatch repair protein (mutH)
HI0404	1.04314	0.841373	1.01869	0.965822	1.0142	0.721498	0.708671	0.870567	4	4	0.967255	0.828734	0.0899114	0.143831	-0.0366868	-0.198825	0.0962371	0.169731	0.159934	0.136311	0.165566	0.166315	-1.31836	24	1.37664	-1.38181	24	1.00907	0.199827	0.179759	-1.16715	0.578871	0.221692	cell cycle protein (mesJ)
HI0405	0.42874	0.325693	0.601723	0.484849	0.334356	0.405635	0.413756	0.438429	4	4	0.460251	0.398044	0.115062	0.0446903	-0.800145	-0.926222	0.256146	0.117606	0.0875927	0.0603247	0.194555	0.16225	-1.1698	24	2.10836	-0.995354	24	1.43786	0.253569	0.329495	-1.15628	0.457869	0.133378	pyridoxine kinase, putative
HI0406	0.810155	0.592607	0.61178	0.69605	1.09227	0.550857	0.561875	0.593267	4	4	0.677648	0.699566	0.0991082	0.262416	-0.396867	-0.401653	0.142377	0.328107	0.112897	0.169608	0.161111	0.220669	0.215152	24	2.25698	-0.035031	24	1.876	0.831466	0.972345	1.03234	0.247015	0.00607197	acetyl-CoA carboxylase, carboxyl transferase (accA)
HI0407	0.247037	0.165666	0.173523	0.189644	0.243128	0.147213	0.165977	0.148977	4	4	0.193968	0.176324	0.0367608	0.0453325	-1.65251	-1.75748	0.178568	0.235149	0.0391818	0.0371923	0.197785	0.204198	-0.653196	24	1.10985	-0.738461	24	1.06589	0.519839	0.467395	-1.10006	0.387234	0.0901089	conserved hypothetical integral membrane protein
HI0408	4.50075	4.41862	4.62742	3.8487	3.68251	4.10314	4.22552	4.04208	4	4	4.34887	4.01331	0.344335	0.233349	1.46745	1.38831	0.0820368	0.0594102	0.680784	0.709058	0.150063	0.165536	-0.682749	24	1.08479	-0.708405	24	1.21684	0.501303	0.485518	-1.08361	0.379635	0.0856869	ABC transporter, ATP-binding protein (yebM)
HI0409	0.205177	0.158806	0.229089	0.189539	0.231597	0.166841	0.161079	0.172103	4	4	0.195653	0.182905	0.0294606	0.032772	-1.64019	-1.70975	0.154261	0.166867	0.0378055	0.0342402	0.200573	0.190788	-0.499848	24	1.21909	-0.502551	24	1.1052	0.621734	0.619861	-1.0697	0.331543	0.0582973	conserved hypothetical protein
HI0410	0.365287	0.206321	0.327229	0.565341	0.260415	0.317794	0.335914	0.267561	4	4	0.366044	0.295421	0.149151	0.0371564	-1.0682	-1.22528	0.414016	0.125708	0.0958273	0.0534102	0.265759	0.175437	-1.2875	24	3.21907	-0.98655	24	2.29473	0.210199	0.333705	-1.23906	0.455291	0.131715	transcriptional regulatory protein (tyrR)
HI0411	0.657098	0.719542	1.06907	0.841522	0.593937	0.85625	0.713504	0.700969	4	4	0.821808	0.716165	0.181764	0.107706	-0.213704	-0.342258	0.21309	0.149586	0.156578	0.12144	0.180723	0.162416	-1.06628	24	1.6624	-1.05814	24	1.23815	0.296907	0.300525	-1.14751	0.476542	0.14565	host factor-I protein (hfq)
HI0412	0.514738	0.691761	0.559491	0.573547	0.530163	0.634853	0.545219	0.555148	4	4	0.584884	0.566346	0.0755347	0.0468126	-0.542314	-0.571005	0.124764	0.0800375	0.0998291	0.0985334	0.167611	0.16748	-0.264333	24	1.02647	-0.242179	24	1.00156	0.79378	0.810699	-1.03273	0.280489	0.0289717	conserved hypothetical protein
HI0413	1.73956	2.04757	1.9102	1.96812	1.54938	1.65051	1.75717	1.57435	4	4	1.91636	1.63285	0.130631	0.0933752	0.648642	0.489121	0.069435	0.0565056	0.266819	0.254737	0.137749	0.150673	-1.53707	24	1.09711	-1.56279	24	1.19645	0.137355	0.131193	-1.17363	0.637969	0.274601	ribonuclease E (rne)
HI0414	0.87443	0.938593	0.892947	1.04649	0.940423	1.28078	1.23186	1.2631	4	4	0.938115	1.17904	0.0771166	0.16036	-0.0663359	0.157035	0.0802179	0.14653	0.147054	0.201079	0.158664	0.173205	1.93428	24	1.86973	1.90191	24	1.19169	0.0649533	0.0692523	1.25682	0.743625	0.394038	H. influenzae predicted coding region HI0414
HI0415	0.143797	0.179348	0.172498	0.177475	0.129362	0.196851	0.143325	0.151531	4	4	0.16828	0.155267	0.0165756	0.029194	-1.78602	-1.87501	0.103538	0.178897	0.0294321	0.0286801	0.183559	0.184318	-0.633284	24	1.05313	-0.684244	24	1.00829	0.532537	0.500375	-1.08381	0.373631	0.0822174	hydroxyethylthiazole kinase (thiM)
HI0416	0.0783991	0.0415101	0.0816965	0.0821027	0.0556181	0.0745903	0.0824879	0.0774839	4	4	0.0709271	0.072545	0.0196813	0.0117467	-2.68307	-2.63445	0.333141	0.174862	0.0185935	0.0133412	0.301293	0.186279	0.141401	24	1.94237	0.274555	24	2.61608	0.888733	0.786008	1.02281	0.286267	0.0324163	phosphomethylpyrimidine kinase (thiD)
HI0417	0.701202	0.844829	0.778122	0.856103	0.722714	1.16138	0.857347	0.708369	4	4	0.795064	0.862452	0.071413	0.21028	-0.232454	-0.168459	0.0919497	0.228689	0.129209	0.165397	0.15739	0.185565	0.642153	24	1.63857	0.526014	24	1.39007	0.526861	0.603706	1.08476	0.336674	0.0611911	thiamin-phosphate pyrophosphorylase (thiE)
HI0418	0.0764127	0.0268405	0.0788869	0.079233	0.0576936	0.0761519	0.077632	0.0763756	4	4	0.0653433	0.0719633	0.0256992	0.00953539	-2.81614	-2.63888	0.534713	0.14274	0.0194855	0.0132273	0.367201	0.181689	0.562186	24	2.17012	0.865345	24	4.08461	0.579203	0.395417	1.10131	0.420892	0.110179	transport protein, putative
HI0419	0.690905	1.01707	0.741791	0.839528	0.829083	0.967553	0.949267	0.758554	4	4	0.822325	0.876114	0.143736	0.0995739	-0.206606	-0.137207	0.16938	0.11546	0.146646	0.142244	0.167711	0.160726	0.526576	24	1.06285	0.597522	24	1.0888	0.603321	0.555755	1.06541	0.352868	0.0703496	protease, putative
HI0420	0.176953	0.139155	0.153665	0.132584	0.169288	0.257099	0.20013	0.161533	4	4	0.150589	0.197013	0.0196591	0.043388	-1.89939	-1.64157	0.127454	0.210052	0.0273253	0.0380793	0.192517	0.19724	1.98098	24	1.942	1.87083	24	1.04967	0.0591638	0.0736107	1.30828	0.73449	0.382102	H. influenzae predicted coding region HI0420
HI0421	0.00359365	0.00274978	0.0110161	0.00889395	0.00612947	0.00389289	0.0122376	0.0119833	4	4	0.00656336	0.00856083	0.00402578	0.00420054	-5.1889	-4.86768	0.676846	0.556032	0.00409313	0.00394552	0.728625	0.545501	0.702699	24	1.07622	0.705822	24	1.78409	0.489004	0.487094	1.30434	0.378988	0.0853123	hypothetical protein
HI0422	0.932814	1.0309	0.870665	0.967886	0.890178	0.862037	0.778599	0.859854	4	4	0.950567	0.847667	0.0669656	0.0480716	-0.0525635	-0.166511	0.0706134	0.0580182	0.149758	0.127296	0.157464	0.15099	-1.04706	24	1.38406	-1.04463	24	1.08759	0.305501	0.306602	-1.12139	0.472482	0.142947	ATP-dependent RNA helicase (srmB)
HI0423	0.21616	0.25082	0.220499	0.265731	0.196781	0.345841	0.240304	0.272394	4	4	0.238302	0.26383	0.0239185	0.0628442	-1.43797	-1.35345	0.0999551	0.236092	0.0412046	0.0554197	0.182657	0.201152	0.739306	24	1.809	0.622171	24	1.21276	0.466891	0.539696	1.10712	0.358644	0.0736334	conserved hypothetical protein
HI0424	0.24453	0.140056	0.251011	0.241919	0.22279	0.296961	0.322247	0.299996	4	4	0.219379	0.285499	0.05302	0.0432989	-1.54389	-1.26303	0.281645	0.163105	0.0455009	0.0506894	0.230562	0.178136	1.94139	24	1.24107	1.92792	24	1.67522	0.0640406	0.0657789	1.30139	0.751159	0.404159	rRNA methylase, putative
HI0425	1.68582	1.93361	2.21503	2.18779	1.6158	2.40148	2.04978	2.36225	4	4	2.00556	2.10733	0.247989	0.363513	0.689951	0.733316	0.127523	0.183333	0.297603	0.371914	0.146891	0.178007	0.42729	24	1.56175	0.375802	24	1.46853	0.672977	0.710365	1.05074	0.305363	0.0434798	phosphatidylserine synthase (pssA)
HI0426	0.752751	0.543091	0.747562	0.704303	0.577794	0.868447	0.761537	0.707848	4	4	0.686927	0.728907	0.0983195	0.120851	-0.383996	-0.326882	0.153914	0.170274	0.115253	0.129511	0.163875	0.170278	0.484285	24	1.26273	0.483347	24	1.07967	0.632574	0.633229	1.06111	0.32741	0.055967	fatty acid metabolism regulator protein (fadR)
HI0427	1.68226	1.78483	2.40752	2.08969	2.04047	2.1552	2.32636	2.27054	4	4	1.99108	2.19814	0.327138	0.126998	0.678769	0.786346	0.161635	0.0582728	0.31865	0.337785	0.154957	0.149825	0.891811	24	1.12371	0.998188	24	1.06968	0.381348	0.328146	1.104	0.458701	0.133916	Na+/H+ antiporter (nhaB)
HI0428	0.707774	0.58838	0.604175	0.724659	0.643726	0.559821	0.670596	0.669394	4	4	0.656247	0.635884	0.0698873	0.0522011	-0.425489	-0.455398	0.106811	0.0852737	0.10964	0.109185	0.159549	0.162698	-0.2632	24	1.00836	-0.2625	24	1.03987	0.794643	0.795176	-1.03202	0.284097	0.0311301	disulfide bond formation protein B (dsbB)
HI0429	3.01834	3.01818	3.52099	3.28447	2.93794	2.42933	3.29042	3.12166	4	4	3.21049	2.94484	0.242067	0.372599	1.16433	1.07368	0.0744953	0.132398	0.483152	0.51643	0.144638	0.169084	-0.751292	24	1.1425	-0.814816	24	1.3666	0.459781	0.42319	-1.09021	0.407189	0.101903	glucosamine--fructose-6-phosphate aminotransferase (glmS)
HI0430	4.75892	4.11079	4.69657	4.4061	6.10404	3.28277	3.85106	4.26991	4	4	4.4931	4.37694	0.297652	1.22039	1.50086	1.44939	0.0671925	0.262973	0.68292	0.976311	0.144651	0.207121	-0.194975	24	2.04379	-0.40747	24	2.05026	0.847054	0.687275	-1.02654	0.311663	0.0470653	DNA-binding protein HU-alpha (hupA)
HI0431	0.798935	0.685526	0.876723	0.733879	0.874656	0.866491	0.77775	0.82158	4	4	0.773766	0.835119	0.0828873	0.0448028	-0.260755	-0.181276	0.106489	0.0542433	0.128936	0.118565	0.164882	0.144348	0.700532	24	1.1826	0.72537	24	1.30475	0.490331	0.475239	1.07929	0.383906	0.0881682	conserved hypothetical protein
HI0432	0.131015	0.0168031	0.102666	0.078149	0.138708	0.133111	0.147805	0.146874	4	4	0.0821582	0.141625	0.0486309	0.00699396	-2.73601	-1.9555	0.924531	0.0497409	0.0306233	0.0222314	0.523543	0.16041	3.14287	24	1.89745	2.85085	24	10.6523	0.00440886	0.00881984	1.7238	0.934109	0.76762	conserved hypothetical protein
HI0433	1.35512	1.69803	1.56274	1.71846	2.0301	1.45652	1.38472	1.58713	4	4	1.58359	1.61462	0.167253	0.289383	0.455307	0.46789	0.109427	0.169744	0.235511	0.287199	0.149649	0.169393	0.167091	24	1.48711	0.111342	24	1.28126	0.868698	0.912271	1.01959	0.258676	0.015055	orfG protein
HI0434	0.122748	0	0.115674	0.0805106	0.125243	0.0842992	0.0991973	0.0844982	3	4	0.106311	0.0983094	0.0226219	0.0192635	-2.25799	-2.33314	0.228297	0.186672	0.0251618	0.0177256	0.250107	0.179313	-0.902815	21	NA	-0.838182	21	NA	0.376864	0.411367	-1.08139	0.412903	0.105335	competence protein F (comF)
HI0435	0.047687	0.0201653	0.0257778	0.162991	0.0371763	0.0255713	0.0513352	0.0296058	4	4	0.0641553	0.0359222	0.0669519	0.0113457	-3.1048	-3.36188	0.933541	0.303603	0.0361996	0.0107636	0.528661	0.270494	-1.49516	24	11.3107	-0.865838	24	3.81978	0.147906	0.395152	-1.78595	0.421028	0.110262	competence protein E (comE)
HI0436	0.0358041	0.0134314	0.0270786	0.0365027	0.0285225	0.0263131	0.0201648	0.0245372	4	4	0.0282042	0.0248844	0.0107413	0.00354365	-3.63981	-3.70153	0.467268	0.148215	0.00889703	0.00654728	0.362824	0.259783	-0.601064	24	1.84658	-0.276648	24	1.95061	0.553433	0.784419	-1.13341	0.286646	0.0326401	competence protein D (comD)
HI0437	0.0442306	0.0226093	0.0275198	0.0442514	0.0316792	0.0395066	0.0291216	0.0429404	4	4	0.0346528	0.035812	0.0112516	0.00648864	-3.40461	-3.3419	0.340424	0.182374	0.00985981	0.00957845	0.303879	0.239919	0.168653	24	1.05961	0.323951	24	1.60425	0.867483	0.748781	1.03345	0.295386	0.0377474	competence protein C (comC)
HI0438	0.0220089	0.00577046	0.0166787	0.0342344	0.0182085	0.0170336	0.0137833	0.0120774	4	4	0.0196731	0.0152757	0.0118285	0.00283713	-4.10987	-4.19479	0.757073	0.189528	0.00817341	0.00441018	0.548698	0.372488	-0.946971	24	3.43474	-0.256105	24	2.16992	0.353091	0.800052	-1.28787	0.282955	0.0304496	competence protein B (comB)
HI0439	0.0795683	0.0652856	0.066287	0.090328	0.0890963	0.100455	0.0906527	0.0926833	4	4	0.0753672	0.0932219	0.0119103	0.00504093	-2.59455	-2.37384	0.155453	0.0530518	0.0179665	0.0143027	0.274482	0.154971	1.55499	24	1.57794	1.40038	24	3.13709	0.133038	0.174195	1.2369	0.584932	0.226765	competence protein A (comA)
HI0440	0.945722	0.757336	0.802398	0.721661	1.11442	0.771203	0.888282	0.694155	4	4	0.806779	0.867014	0.0983433	0.18323	-0.220026	-0.15875	0.117751	0.204719	0.13185	0.158071	0.157371	0.1822	0.585251	24	1.43729	0.509036	24	1.34044	0.563842	0.615375	1.07466	0.332952	0.059092	penicillin-binding protein 1A (ponA)
HI0441	1.14193	0.757518	0.890917	0.80903	0.774337	0.895991	0.870275	0.721624	4	4	0.899849	0.815557	0.170479	0.0816211	-0.118102	-0.207692	0.179995	0.101109	0.164428	0.121848	0.178018	0.151046	-0.823753	24	1.82103	-0.767485	24	1.38903	0.418191	0.450278	-1.10336	0.394711	0.094495	orfJ protein
HI0442	1.09054	1.06174	0.969769	1.00152	1.16092	1.2004	0.882596	0.858945	4	4	1.03089	1.02571	0.055099	0.179898	0.0293489	0.0137315	0.0535399	0.176624	0.159219	0.180844	0.166615	0.178309	-0.042964	24	1.29009	-0.127991	24	1.14529	0.966086	0.899222	-1.00505	0.26132	0.0168643	conserved hypothetical protein
HI0443	0.723507	0.456856	0.517837	0.525317	0.57189	0.408158	0.398016	0.373261	4	4	0.555879	0.437831	0.115882	0.0905667	-0.60222	-0.840413	0.196021	0.191471	0.101042	0.076555	0.18679	0.185634	-1.86242	24	1.74202	-1.80897	24	1.0125	0.0748301	0.0830004	-1.26962	0.715902	0.35888	recombination protein (recR)
HI0444	0.448123	0.463808	0.405893	0.358414	0.434058	0.337139	0.208652	0.273201	4	4	0.419059	0.313262	0.0472525	0.0961075	-0.874676	-1.19662	0.115685	0.311163	0.0682066	0.071357	0.161894	0.226888	-2.14356	24	1.09451	-2.3101	24	1.96409	0.0424096	0.0297945	-1.33773	0.84767	0.561363	DNA topoisomerase III (topB)
HI0445	0.619857	0.649157	0.685654	0.647333	0.650661	0.772192	0.780626	0.592792	4	4	0.6505	0.699068	0.0269977	0.0924422	-0.430656	-0.364715	0.0413315	0.134458	0.105293	0.116989	0.152315	0.158545	0.617142	24	1.23449	0.599859	24	1.08348	0.542952	0.554222	1.07466	0.353411	0.070658	protein-export membrane protein (secG)
HI0446	0.243461	0.25371	0.237435	0.285793	0.231407	0.287415	0.263663	0.30201	4	4	0.2551	0.271124	0.0215366	0.0308355	-1.36868	-1.3102	0.0821402	0.116637	0.041579	0.0485418	0.186059	0.171314	0.50141	24	1.36296	0.462452	24	1.17956	0.620651	0.647922	1.06281	0.322981	0.0534684	PTS system, fructose-specific IIBC component (fruA)
HI0447	0.741001	0.96202	0.90268	0.98078	0.624049	0.655767	0.589051	0.795181	4	4	0.89662	0.666012	0.108956	0.0903208	-0.115067	-0.412977	0.128127	0.130135	0.150187	0.118678	0.166365	0.161787	-2.40948	24	1.6015	-2.56751	24	1.0574	0.0240061	0.0168982	-1.34625	0.895908	0.666164	1-phosphofructokinase (fruK)
HI0448	0.590568	0.611515	0.557382	0.704666	0.400053	0.687964	0.650927	0.684194	4	4	0.616033	0.605784	0.0631522	0.13816	-0.488255	-0.524762	0.0997633	0.262115	0.0999171	0.121492	0.158901	0.196655	-0.130302	24	1.47847	-0.288784	24	1.53163	0.897414	0.775226	-1.01692	0.288856	0.0339412	PTS system, fructose-specific IIA/FPr component (fruB)
HI0449	1.78283	2.10926	1.93154	2.03372	1.68423	1.62147	1.83421	1.97848	4	4	1.96434	1.7796	0.14123	0.159831	0.67318	0.573396	0.0728922	0.0890593	0.28052	0.282582	0.136317	0.155976	-0.927921	24	1.01475	-0.963404	24	1.30924	0.362687	0.344952	-1.10381	0.448563	0.127409	H. influenzae predicted coding region HI0449
HI0450	0.887375	0.997982	0.740184	0.795607	0.615745	0.664772	0.802747	0.772626	4	4	0.855287	0.713973	0.112845	0.0882997	-0.162753	-0.342727	0.130539	0.124951	0.145106	0.118018	0.164	0.155899	-1.51106	24	1.51173	-1.59075	24	1.10663	0.14383	0.124754	-1.19793	0.647039	0.283471	virulence associated protein D (vapD)
HI0451	0.644646	0.414128	0.924196	0.531418	0.681242	0.564257	0.419752	0.433687	4	4	0.628597	0.524734	0.218386	0.122973	-0.507917	-0.664901	0.338589	0.229455	0.145768	0.103545	0.226774	0.201665	-1.16177	24	1.98185	-1.03459	24	1.26452	0.256754	0.311175	-1.19793	0.469479	0.14096	conserved hypothetical protein
HI0452	0.697295	0.854611	0.675264	0.847973	0.580695	0.70563	0.7243	0.711731	4	4	0.768786	0.680589	0.0957319	0.0670481	-0.268803	-0.3887	0.1252	0.10379	0.126376	0.109738	0.165806	0.156278	-1.0539	24	1.32621	-1.05243	24	1.12565	0.302422	0.303083	-1.12959	0.474823	0.144503	conserved hypothetical protein
HI0453	1.14522	1.46202	1.24431	1.4047	1.19397	1.52871	1.4448	1.20654	4	4	1.31406	1.34351	0.145465	0.168998	0.268455	0.28936	0.112003	0.125573	0.211385	0.222397	0.161571	0.163397	0.191924	24	1.1069	0.181943	24	1.02273	0.849416	0.857155	1.02241	0.270147	0.0226101	conserved hypothetical protein
HI0454	0.35552	0.458344	0.465675	0.45093	0.396519	0.41113	0.427269	0.349452	4	4	0.432617	0.396092	0.0517493	0.0335338	-0.843755	-0.928902	0.127623	0.0871663	0.0712226	0.0597393	0.161973	0.156922	-0.785825	24	1.4214	-0.755117	24	1.06541	0.43966	0.457526	-1.09221	0.391508	0.0926117	conserved hypothetical protein
HI0455	0.267674	0.236582	0.298633	0.293354	0.250858	0.32138	0.32399	0.348018	4	4	0.274061	0.311061	0.0284104	0.0418885	-1.29859	-1.17514	0.106633	0.143038	0.0459825	0.0555021	0.185307	0.179786	1.02673	24	1.45691	0.956308	24	1.06236	0.314788	0.348451	1.13501	0.446515	0.126108	DNA polymerase III, delta' subunit (holB)
HI0456	0.429647	0.404269	0.45582	0.415213	0.358533	0.469121	0.450679	0.464113	4	4	0.426238	0.435612	0.0222927	0.0519722	-0.853771	-0.836813	0.0517968	0.127082	0.0662268	0.0665911	0.152408	0.166306	0.199626	24	1.01103	0.150345	24	1.1907	0.843455	0.881749	1.02199	0.264928	0.0192604	thymidylate kinase
HI0457	0.327239	0.325692	0.294294	0.399288	0.241327	0.461329	0.414191	0.364085	4	4	0.336628	0.370233	0.0444454	0.0946668	-1.09503	-1.02176	0.127721	0.283584	0.0609117	0.0731458	0.179803	0.211502	0.706076	24	1.44204	0.527865	24	1.38368	0.486939	0.60244	1.09983	0.337083	0.0614217	conserved hypothetical protein
HI0458	1.24754	1.70526	1.49942	1.79396	1.1293	1.5315	1.30034	1.5731	4	4	1.56154	1.38356	0.242987	0.207672	0.436098	0.31588	0.161952	0.154463	0.249158	0.226576	0.162383	0.167431	-1.05699	24	1.20927	-1.03085	24	1.06314	0.301038	0.312888	-1.12864	0.468365	0.140226	stationary phase survival protein SurA, putative
HI0459	0.386342	0.306064	0.358879	0.326719	0.378929	0.512663	0.411616	0.42253	4	4	0.344501	0.431435	0.03536	0.0572333	-1.0696	-0.846925	0.102555	0.127913	0.0581186	0.0682525	0.175023	0.171031	1.93951	24	1.37914	1.81991	24	1.04722	0.0642806	0.081268	1.25235	0.719226	0.362933	pyrimidine operon regulatory protein (pyrR)
HI0460	0.290827	0.118972	0.260502	0.261236	0.214058	0.323017	0.26922	0.174754	4	4	0.232884	0.245262	0.0772437	0.0647172	-1.51284	-1.43204	0.413868	0.267763	0.0552744	0.0518265	0.276404	0.211538	0.326724	24	1.13748	0.464297	24	1.70731	0.746709	0.646619	1.05315	0.323369	0.0536874	mazG protein (mazG)
HI0461	0.264661	0.349725	0.30213	0.297449	0.285845	0.271235	0.251431	0.297073	4	4	0.303491	0.276396	0.0350414	0.0197209	-1.19733	-1.28786	0.114274	0.0721962	0.0532814	0.0466766	0.173239	0.161582	-0.765011	24	1.30303	-0.764272	24	1.14949	0.451723	0.452155	-1.09803	0.393877	0.0940036	conserved hypothetical protein
HI0462	0.6625	0.607518	0.743526	0.952027	0.662073	0.823019	0.557295	0.938627	4	4	0.741393	0.745253	0.151127	0.169005	-0.313905	-0.313788	0.194933	0.230927	0.131775	0.144847	0.177152	0.189292	0.0394292	24	1.20825	0.00090092	24	1.14175	0.968874	0.999289	1.00521	0.242021	0.000381145	ATP-dependent proteinase (lon)
HI0463	0.242502	0.344512	0.356862	0.353078	0.289453	0.27596	0.239221	0.318546	4	4	0.324238	0.280795	0.0547355	0.0329236	-1.13846	-1.2754	0.186109	0.119304	0.057621	0.0475679	0.183923	0.167692	-1.16286	24	1.46735	-1.10042	24	1.20295	0.25632	0.282066	-1.15472	0.489381	0.154334	oxygen-independent coproporphyrinogen III oxidase, putative
HI0464	1.27619	1.59816	1.22587	1.57697	1.62465	1.3327	1.16102	1.53777	4	4	1.4193	1.41403	0.195576	0.208407	0.342974	0.33803	0.138734	0.151006	0.231285	0.243682	0.15466	0.168517	-0.0313662	24	1.11007	-0.0432276	24	1.18723	0.975237	0.965878	-1.00373	0.248233	0.00714038	ribose 5-phosphate isomerase A (rpiA)
HI0465	0.122958	0.142525	0.185015	0.185801	0.150185	0.175193	0.182185	0.189624	4	4	0.159075	0.174297	0.0314406	0.0171206	-1.85364	-1.7508	0.203634	0.101981	0.0306407	0.0305577	0.20722	0.174817	0.703533	24	1.00544	0.758651	24	1.40506	0.488493	0.455448	1.09569	0.392421	0.0931477	D-3-phosphoglycerate dehydrogenase (serA)
HI0466	0.736581	0.621606	0.653522	0.66936	0.732396	0.861941	0.803561	0.762142	4	4	0.670267	0.79001	0.0484653	0.0561361	-0.402	-0.237582	0.0712001	0.0704577	0.101902	0.121219	0.147823	0.14761	1.51228	24	1.41506	1.57411	24	1.00288	0.14352	0.128553	1.17865	0.641646	0.278171	conserved hypothetical protein
HI0467	0.711828	0.891374	0.69635	0.710401	1.10492	0.830787	0.678148	0.70226	4	4	0.752488	0.829028	0.0928534	0.195749	-0.289685	-0.206863	0.116884	0.222804	0.122309	0.150936	0.166597	0.180961	0.787974	24	1.5229	0.67343	24	1.17988	0.438426	0.507108	1.10172	0.370975	0.0806884	conserved hypothetical protein
HI0468	0.261019	0.259543	0.294914	0.312316	0.350466	0.414081	0.360392	0.32744	4	4	0.281948	0.363095	0.0260152	0.0366864	-1.2692	-1.0168	0.091743	0.0986622	0.0485233	0.0595552	0.171705	0.165551	2.11264	24	1.50639	2.11643	24	1.07572	0.0452242	0.0448701	1.28781	0.802302	0.480358	ATP phosphoribosyltransferase (hisG)
HI0469	0.0607359	0.0915475	0.0626783	0.0606021	0.0670219	0.0850304	0.0704977	0.0659307	4	4	0.0688909	0.0721201	0.0151341	0.00882436	-2.69132	-2.6347	0.200873	0.116834	0.016948	0.0130057	0.27261	0.176079	0.302318	24	1.69812	0.348929	24	2.39701	0.765014	0.730185	1.04687	0.30014	0.0404891	histidinol dehydrogenase (hisD)
HI0470	0.155569	0.0937666	0.185822	0.1757	0.237461	0.230963	0.25241	0.218759	4	4	0.152714	0.234898	0.0412611	0.0140142	-1.91239	-1.44993	0.311985	0.0595341	0.0326918	0.0390851	0.239229	0.163588	3.22575	24	1.42937	3.19141	24	2.13857	0.00360831	0.00392139	1.53815	0.963489	0.860481	histidinol-phosphate aminotransferase (hisC)
HI0471	0.347243	0.287906	0.272861	0.355473	0.362272	0.454067	0.472588	0.391746	4	4	0.315871	0.420168	0.0415709	0.0518228	-1.15899	-0.872886	0.132618	0.124627	0.0551741	0.0669588	0.172176	0.16041	2.40421	24	1.4728	2.43158	24	1.15208	0.0242849	0.0228681	1.33019	0.872143	0.611743	imidazoleglycerol-phosphate dehydratase / histidinol-phosphatase (hisB)
HI0472	0.13542	0.0845524	0.0909682	0.107998	0.154938	0.104575	0.102949	0.10058	4	4	0.104735	0.11576	0.0227234	0.0261699	-2.27316	-2.17323	0.209372	0.206286	0.024244	0.0218245	0.239813	0.186274	0.676004	24	1.23401	0.658203	24	1.65745	0.505501	0.516673	1.10527	0.367267	0.0785597	amidotransferase (hisH)
HI0473	0.480499	0.48397	0.488267	0.505311	0.568217	0.54266	0.60552	0.534293	4	4	0.489512	0.562673	0.0110014	0.0320027	-0.714534	-0.576251	0.0222884	0.0561734	0.0658188	0.0972895	0.137802	0.161437	1.24569	24	2.1849	1.30301	24	1.37244	0.224902	0.204936	1.14946	0.553288	0.201065	phosphoribosylformimino-5-aminoimidazole carboxamide ribotide isomerase (hisA)
HI0474	0.250256	0.167722	0.155721	0.143312	0.2979	0.206413	0.160698	0.192474	4	4	0.179253	0.214371	0.0483733	0.0588805	-1.74328	-1.56622	0.247172	0.259244	0.0392744	0.0444178	0.215696	0.207643	1.18462	24	1.27907	1.18277	24	1.07906	0.247767	0.248484	1.19592	0.514939	0.17228	hisF cyclase (hisF)
HI0475	0.719892	0.763772	0.606064	0.681823	0.722734	0.994454	0.748529	0.638156	4	4	0.692888	0.775968	0.0668697	0.153096	-0.370474	-0.267274	0.0984567	0.187422	0.111414	0.138811	0.156957	0.169682	0.933522	24	1.55228	0.892952	24	1.16871	0.359848	0.38075	1.1199	0.428542	0.114869	phosphoribosyl-AMP cyclohydrolase / phosphoribosyl-ATP pyrophosphohydrolase (hisIE)
HI0476	0.0326901	0.0162612	0.0066351	0.018895	0.0279179	0.0434555	0.00221861	0.01876	4	4	0.0186203	0.023088	0.0107586	0.0172475	-4.13097	-4.20035	0.661593	1.31908	0.00761579	0.0104668	0.522249	0.751113	0.69029	24	1.88886	-0.151676	24	2.0685	0.496634	0.88071	1.23993	0.265145	0.0194021	hypothetical protein
HI0477	0.91192	0.661794	1.18947	1.22901	0.45095	0.637655	0.635971	0.846714	4	4	0.998049	0.642823	0.264872	0.16172	-0.0313217	-0.466338	0.287292	0.257788	0.204922	0.135352	0.212546	0.202926	-2.89287	24	2.29216	-2.96068	24	1.09705	0.00799295	0.00681208	-1.5526	0.945302	0.801267	tyrosine-specific transport protein (tyrP)
HI0478	1.11397	0.873759	0.633678	1.62368	0.88027	0.96661	0.792514	0.674034	4	4	1.06127	0.828357	0.423116	0.125046	0.000366404	-0.197127	0.397041	0.154562	0.266792	0.130846	0.255942	0.163587	-1.56767	24	4.15742	-1.30035	24	2.44787	0.13005	0.205831	-1.28118	0.55243	0.200394	ATP synthase F1, subunit epsilon (atpC)
HI0479	7.36268	5.87901	5.44999	3.68625	5.23785	1.68504	2.8408	2.74535	4	4	5.59448	3.12726	1.51324	1.50139	1.69201	1.05792	0.288132	0.464588	1.142	0.91721	0.201839	0.278257	-3.36883	24	1.55024	-3.6892	24	1.90057	0.0025451	0.00115096	-1.78894	0.9854	0.940478	ATP synthase F1, subunit beta (atpD)
HI0480	4.726	6.22632	5.14542	6.38294	4.11207	4.24556	3.63397	4.25839	4	4	5.62017	4.0625	0.811209	0.293248	1.7184	1.39975	0.146345	0.0746484	0.943155	0.728643	0.158555	0.165655	-2.61391	24	1.67547	-2.77922	24	1.09156	0.0152177	0.0104196	-1.38343	0.925789	0.743849	ATP synthase F1, subunit gamma (atpG)
HI0481	2.08939	1.98161	1.58197	2.08471	1.61426	1.63432	1.65456	1.70105	4	4	1.93442	1.65105	0.240175	0.0371728	0.65352	0.50122	0.132183	0.0224046	0.290787	0.248271	0.149798	0.145844	-1.48225	24	1.37182	-1.45693	24	1.05495	0.151287	0.158095	-1.17163	0.603418	0.242709	ATP synthase F1, subunit alpha (atpA)
HI0482	2.01567	3.07119	1.86463	2.56563	1.69687	1.37243	1.27585	1.84411	4	4	2.37928	1.54731	0.550921	0.267541	0.84707	0.425244	0.228183	0.173585	0.420472	0.271017	0.176853	0.167189	-3.32622	24	2.40703	-3.46653	24	1.11894	0.00282504	0.00200122	-1.53768	0.977868	0.911802	ATP synthase F1, subunit delta (atpH)
HI0483	3.48925	3.36715	2.45202	2.71211	1.60852	1.70947	2.24585	2.38028	4	4	3.00514	1.98603	0.502401	0.383817	1.0896	0.671951	0.169989	0.194966	0.498825	0.370004	0.159396	0.178191	-3.28176	24	1.81754	-3.4938	24	1.24974	0.00314887	0.00187084	-1.51314	0.978957	0.915871	ATP synthase F0, subunit b (atpF)
HI0484	2.08645	2.23921	1.77022	1.74983	1.41861	1.19054	1.37069	1.64788	4	4	1.96143	1.40693	0.240919	0.188264	0.668053	0.334724	0.122183	0.133478	0.296633	0.237417	0.1459	0.165154	-2.91883	24	1.56105	-3.02519	24	1.28134	0.00751953	0.00584474	-1.39412	0.951065	0.819393	ATP synthase F0, subunit c (atpE)
HI0485	2.25766	2.9652	1.00727	1.25956	1.1225	1.75398	1.48179	1.42648	4	4	1.87242	1.44619	0.906764	0.258948	0.53482	0.356476	0.50125	0.184018	0.517911	0.268991	0.285039	0.178543	-1.46072	24	3.7071	-1.0605	24	2.54872	0.157061	0.299473	-1.29473	0.477253	0.146125	ATP synthase F0, subunit a (atpB)
HI0485.1	0.610469	0.28118	0.427804	0.156825	0.489417	0.310681	0.229338	0.214701	4	4	0.36907	0.311034	0.195359	0.126194	-1.116	-1.22365	0.584426	0.375621	0.115253	0.0810395	0.33722	0.248056	-0.823824	24	2.02262	-0.514296	24	1.84811	0.418152	0.611748	-1.18659	0.3341	0.0597395	H. influenzae predicted coding region HI0485.1
HI0486	0.692348	0.735214	0.583789	0.896953	0.593341	0.536189	0.621992	0.73281	4	4	0.727076	0.621083	0.129951	0.082584	-0.330557	-0.482738	0.177223	0.130244	0.126543	0.109583	0.170321	0.167495	-1.26637	24	1.33349	-1.27412	24	1.03403	0.217533	0.214821	-1.17066	0.543985	0.193859	glucose-inhibited division protein (gidB)
HI0487	0.13522	0.137931	0.15634	0.191679	0.170526	0.239472	0.182741	0.17972	4	4	0.155293	0.193115	0.0260091	0.0313385	-1.87238	-1.65356	0.160394	0.152372	0.0290005	0.0354565	0.198619	0.186073	1.65139	24	1.49479	1.608	24	1.13939	0.111685	0.120913	1.24355	0.652617	0.289036	H. influenzae predicted coding region HI0487
HI0488	0.410573	0.511752	0.536964	0.570362	0.533008	0.537031	0.693214	0.629778	4	4	0.507413	0.598258	0.068878	0.0774954	-0.685856	-0.519931	0.14327	0.128035	0.0778747	0.108642	0.151787	0.159045	1.35925	24	1.94628	1.50943	24	1.09793	0.186705	0.144242	1.17904	0.62058	0.258191	conserved hypothetical protein
HI0489	0.316073	0.2682	0.290568	0.303726	0.414115	0.457382	0.463854	0.431768	4	4	0.294642	0.44178	0.0204743	0.0230676	-1.22384	-0.817975	0.0704118	0.052553	0.0495258	0.0656972	0.178659	0.157674	3.5768	24	1.75967	3.40651	24	1.2839	0.00152295	0.00232016	1.49938	0.975279	0.90224	conserved hypothetical protein
HI0491	1.1875	1.01541	1.24932	1.46824	1.35309	1.61843	1.60317	1.54201	4	4	1.23012	1.52918	0.187071	0.121945	0.198452	0.422231	0.151976	0.0825873	0.207469	0.243004	0.168709	0.149551	1.87191	24	1.3719	1.98517	24	1.27263	0.0734549	0.058668	1.24311	0.767355	0.426814	conserved hypothetical protein
HI0493	0.0179541	0.0141218	0.0288583	0.0256771	0.0195635	0.0374954	0.0286627	0.0175885	4	4	0.0216528	0.0258275	0.00679484	0.00915232	-3.87187	-3.70257	0.328219	0.349292	0.00683779	0.00804225	0.374842	0.30414	0.790945	24	1.38332	0.701446	24	1.51897	0.436723	0.489771	1.1928	0.377896	0.0846799	conserved hypothetical protein
HI0494	0.0266518	0.00548306	0.0299484	0.032492	0.0186724	0.0318359	0.0263546	0.036181	4	4	0.0236438	0.028261	0.012341	0.00755163	-3.94151	-3.5958	0.846968	0.287731	0.00902018	0.00830915	0.553685	0.281979	0.752962	24	1.17847	1.11276	24	3.85561	0.458796	0.276834	1.19528	0.493167	0.156936	acid phosphatase
HI0495	0.0109685	0.00637393	0.00023	0.0154469	0.00426621	0.00785622	0.00567499	0.00741023	4	4	0.00825483	0.00630191	0.00650707	0.0016514	-5.52901	-5.09501	1.9336	0.2798	0.0049573	0.00269217	1.19307	0.537267	-0.692384	24	3.39068	0.663369	24	4.9312	0.495342	0.513416	-1.30989	0.368521	0.0792788	Acid phosphatase (class B)
HI0496	0.473792	0.813491	0.580175	0.70846	0.619898	0.549893	0.282872	0.768216	4	4	0.643979	0.55522	0.148242	0.203103	-0.460624	-0.650669	0.236004	0.430864	0.12341	0.135017	0.187708	0.268553	-0.970473	24	1.19696	-1.16005	24	2.04688	0.34149	0.257439	-1.15986	0.50782	0.167189	heat shock protein (hslV)
HI0497	0.48694	0.442258	0.516401	0.596686	0.54612	0.576325	0.333527	0.653862	4	4	0.510571	0.527459	0.0649995	0.13702	-0.678178	-0.669722	0.125375	0.295343	0.0767572	0.107034	0.150528	0.222994	0.256429	24	1.9445	0.0628567	24	2.19459	0.799805	0.950401	1.03308	0.251183	0.00955444	heat shock protein (hslU)
HI0498	0.709319	0.87625	0.613941	0.670188	0.487006	0.433225	0.451577	0.545889	4	4	0.717424	0.479424	0.112888	0.0496148	-0.340902	-0.739081	0.151344	0.101471	0.119569	0.0769877	0.162119	0.172774	-3.34716	24	2.41208	-3.36122	24	1.13576	0.00268395	0.00259304	-1.49643	0.973139	0.894449	spermidine/putrescine ABC transporter, periplasmic-binding protein (potD)
HI0499	0.18152	0.163355	0.213676	0.175871	0.179411	0.210758	0.187823	0.207639	4	4	0.183606	0.196408	0.0214361	0.0152166	-1.69988	-1.62983	0.113355	0.0779615	0.0345347	0.0323309	0.189516	0.171888	0.541246	24	1.14097	0.547554	24	1.21563	0.593327	0.589055	1.06973	0.341464	0.0638946	oxidoreductase, putative
HI0500	0.0633348	0.0567911	0.0701158	0.0552227	0.0663553	0.0659702	0.0748697	0.0595314	4	4	0.0613661	0.0666816	0.00680943	0.00629242	-2.79542	-2.71114	0.109257	0.093764	0.0137067	0.0124759	0.258179	0.19113	0.57359	24	1.20704	0.524775	24	1.82467	0.571582	0.604554	1.08662	0.336401	0.061037	conserved hypothetical protein
HI0501	0.131979	0.111161	0.133934	0.141599	0.122606	0.139415	0.129704	0.155082	4	4	0.129668	0.136702	0.0130177	0.0140574	-2.04676	-1.99384	0.104497	0.101396	0.0253897	0.021814	0.191075	0.16151	0.420253	24	1.3547	0.423032	24	1.39962	0.67804	0.676039	1.05424	0.314817	0.0488536	high affinity ribose transport protein (rbsD)
HI0502	0.337216	0.313425	0.349174	0.341827	0.278392	0.283097	0.297788	0.34275	4	4	0.335411	0.300507	0.015462	0.0293489	-1.09321	-1.2057	0.046899	0.094413	0.0565974	0.0519836	0.168566	0.170893	-0.908393	24	1.18539	-0.937257	24	1.02779	0.372703	0.357963	-1.11615	0.441051	0.122657	D-ribose ABC transporter, ATP-binding protein (rbsA)
HI0503	0.176509	0.118086	0.160788	0.174263	0.15744	0.175408	0.18948	0.215612	4	4	0.157411	0.184485	0.0271206	0.0245469	-1.8614	-1.69677	0.18789	0.132317	0.029126	0.032878	0.204	0.183849	1.23276	24	1.27424	1.19891	24	1.23123	0.229604	0.242267	1.17199	0.520022	0.17596	D-ribose ABC transporter, permease protein (rbsC)
HI0504	1.67019	1.88455	2.1033	2.17495	1.68348	2.20752	1.70964	1.72111	4	4	1.95825	1.83044	0.22833	0.251879	0.666785	0.597997	0.119441	0.129579	0.291382	0.302468	0.147196	0.160567	-0.608636	24	1.07754	-0.631591	24	1.18992	0.548484	0.533624	-1.06982	0.360878	0.0749067	D-ribose ABC transporter, periplasmic-binding protein (rbsB)
HI0505	0.1384	0.126263	0.170116	0.189199	0.23145	0.167001	0.231162	0.15414	4	4	0.155995	0.195938	0.0288416	0.0411752	-1.87081	-1.64692	0.185403	0.213719	0.0297217	0.0377732	0.202763	0.198863	1.6621	24	1.61518	1.57665	24	1.03961	0.109501	0.127968	1.25606	0.642468	0.278974	ribokinase (rbsK)
HI0506	0.195281	0.162626	0.293114	0.195465	0.215038	0.301408	0.255282	0.278359	4	4	0.211621	0.262522	0.056479	0.0368333	-1.5773	-1.34512	0.248909	0.144758	0.0462194	0.0479116	0.22018	0.17678	1.52919	24	1.07457	1.64454	24	1.55128	0.139291	0.113101	1.24053	0.664377	0.301057	rbs repressor (rbsR)
HI0507	0.0426867	0	0.0443463	0.0390994	0.0888631	0.0576732	0.0651201	0.0529983	3	4	0.0420441	0.0661637	0.00268184	0.015935	-3.17041	-2.73566	0.0645716	0.226378	0.0107056	0.0142189	0.272903	0.217301	3.39261	21	NA	4.00142	21	NA	0.00274527	0.00064752	1.57367	0.990553	0.960867	conserved hypothetical transmembrane protein
HI0508	0.40118	0.311418	0.339314	0.559193	0.304623	0.406292	0.386989	0.387856	4	4	0.402776	0.37144	0.110819	0.0454255	-0.935513	-0.996461	0.25853	0.130096	0.0866183	0.060295	0.210247	0.166059	-0.593843	24	2.06375	-0.454975	24	1.603	0.558174	0.653216	-1.08436	0.321413	0.0525833	S-adenosylmethionine:2-demethylmenaquinone methyltransferase (menG)
HI0509	0.438843	0.478649	0.294069	0.439468	0.651761	0.60019	0.387542	0.345448	4	4	0.412757	0.496235	0.0812867	0.152256	-0.901633	-0.737357	0.218674	0.314877	0.0778938	0.108289	0.193333	0.228066	1.2516	24	1.93269	1.09889	24	1.39158	0.222777	0.282718	1.20224	0.488914	0.154014	1,4-dihydroxy-2-naphthoate octaprenyltransferase (menA)
HI0510	0.092468	0.0975155	0.0785521	0.158871	0.102566	0.0854925	0.068857	0.0784578	4	4	0.106852	0.0838433	0.0355946	0.0142227	-2.27307	-2.48937	0.303236	0.167075	0.0288105	0.0145929	0.263904	0.173481	-1.42486	24	3.8978	-1.36977	24	2.31412	0.167073	0.183437	-1.27442	0.57495	0.21845	conserved hypothetical protein
HI0511	0.44348	0.458997	0.371842	0.398453	0.512756	0.44915	0.386221	0.351087	4	4	0.418193	0.424803	0.0401766	0.0713004	-0.875316	-0.866605	0.0969598	0.166802	0.0671016	0.0708645	0.158739	0.171067	0.135466	24	1.1153	0.0746538	24	1.16135	0.893373	0.941109	1.01581	0.252978	0.0109385	tellurite resistance protein (tehA)
HI0512	0.226553	0.21407	0.194068	0.175216	0.229184	0.308756	0.283102	0.196885	4	4	0.202477	0.254482	0.0225676	0.0507351	-1.60188	-1.38388	0.113052	0.203798	0.0378351	0.0495073	0.189991	0.19343	1.66924	24	1.71218	1.60806	24	1.03654	0.108064	0.120899	1.25684	0.652638	0.289057	Type II restriction endonuclease (HindIIR)
HI0513	0.112297	0.0578724	0.0882372	0.0649711	0.0743884	0.0821999	0.0816033	0.0724199	4	4	0.0808445	0.0776529	0.024655	0.00497735	-2.54942	-2.55705	0.300278	0.0642987	0.0220153	0.012471	0.295604	0.158684	-0.252275	24	3.11636	-0.0455339	24	3.47022	0.802977	0.964059	-1.0411	0.248577	0.00743338	modification methylase (hindIIM)
HI0514	0.28983	0.232106	0.236365	0.248934	0.291145	0.281081	0.327868	0.244754	4	4	0.251809	0.286212	0.0263348	0.0341792	-1.38299	-1.25642	0.100814	0.120348	0.0422608	0.049277	0.189301	0.16909	1.05992	24	1.3596	0.997302	24	1.25335	0.299731	0.328567	1.13662	0.458441	0.133748	DNA-directed RNA polymerase, beta' chain (rpoC)
HI0515	4.78235	3.6145	3.76439	3.11482	3.63145	2.91415	3.65991	3.6892	4	4	3.81901	3.47368	0.699692	0.373761	1.32791	1.24052	0.177758	0.114139	0.667954	0.617727	0.168654	0.168799	-0.759142	24	1.16923	-0.732524	24	1.00173	0.45516	0.470943	-1.09942	0.385722	0.089226	DNA-directed RNA polymerase, beta chain (rpoB)
HI0516	1.90719	1.76943	2.33936	2.04511	1.84706	3.1614	2.59395	2.62151	4	4	2.01527	2.55598	0.243617	0.540012	0.695404	0.920386	0.118749	0.223806	0.302803	0.498204	0.147719	0.192142	1.85489	24	2.70703	1.85658	24	1.69188	0.0759373	0.0756889	1.26831	0.730252	0.376685	ribosomal protein L1 (rpL1)
HI0517	3.36626	4.21551	2.05593	3.608	2.06655	3.43772	3.82832	3.30588	4	4	3.31143	3.15962	0.910053	0.761727	1.16411	1.1247	0.310196	0.273024	0.678086	0.653485	0.208757	0.209805	-0.322407	24	1.07671	-0.266311	24	1.01007	0.749936	0.792275	-1.04805	0.284781	0.0315362	ribosomal protein L11 (rpL11)
HI0518	3.28128	3.53238	4.21327	3.86983	2.40228	2.34731	3.06106	2.75146	4	4	3.72419	2.64053	0.405529	0.332609	1.31041	0.965146	0.108697	0.124088	0.578438	0.457522	0.154523	0.164192	-2.93872	24	1.59842	-3.06267	24	1.12907	0.00717509	0.00534471	-1.4104	0.954159	0.829361	purine-nucleoside phosphorylase (deoD)
HI0519	2.73742	2.9122	2.89689	2.80066	1.89264	1.74934	2.21381	2.79675	4	4	2.83679	2.16314	0.082622	0.464913	1.04235	0.755097	0.0292304	0.206861	0.416452	0.40701	0.139117	0.182819	-2.31371	24	1.04694	-2.5008	24	1.72696	0.029564	0.0196191	-1.31142	0.884714	0.639797	transport protein, putative
HI0520	1.65291	2.5283	1.85801	1.78877	1.42492	1.15195	1.56181	1.805	4	4	1.957	1.48592	0.39028	0.272535	0.657779	0.382995	0.186328	0.188155	0.33395	0.273961	0.163047	0.174082	-2.18118	24	1.48588	-2.30414	24	1.13994	0.0391993	0.0301799	-1.31703	0.846388	0.558865	conserved hypothetical protein
HI0521	2.46046	2.64885	2.53231	2.98987	1.96049	2.62977	2.72653	2.03913	4	4	2.65788	2.33898	0.23455	0.394935	0.97471	0.838911	0.085892	0.17005	0.364178	0.397859	0.138617	0.175529	-1.18248	24	1.19352	-1.21432	24	1.60349	0.248599	0.236439	-1.13634	0.524897	0.179528	conserved hypothetical protein
HI0522	0.12013	0.122307	0.148511	0.178694	0.118674	0.147714	0.139392	0.184354	4	4	0.142411	0.147533	0.0274121	0.027416	-1.96239	-1.9263	0.186782	0.182219	0.0284852	0.0272198	0.206705	0.183855	0.260033	24	1.09513	0.260902	24	1.26402	0.797056	0.796393	1.03597	0.283811	0.03096	conserved hypothetical protein
HI0523	0.249756	0.212271	0.212565	0.262094	0.268274	0.355223	0.294655	0.259212	4	4	0.234172	0.294341	0.025619	0.0432832	-1.45618	-1.2307	0.109199	0.14126	0.0415497	0.0535537	0.17952	0.17581	1.77539	24	1.66128	1.7947	24	1.04265	0.0885183	0.085308	1.25695	0.711542	0.35363	conserved hypothetical protein
HI0524	7.7438	9.27595	9.45402	10.2938	7.67111	8.09983	7.4517	8.30083	4	4	9.19189	7.88087	1.06254	0.388369	2.21307	2.06353	0.11968	0.0493502	1.09051	1.02775	0.144155	0.147479	-1.74978	24	1.12586	-1.45031	24	1.04664	0.0929347	0.159916	-1.16635	0.601252	0.240803	fructose-bisphosphate aldolase (fba)
HI0525	2.79435	2.29145	2.33811	2.42643	1.7501	1.70905	1.91906	2.09755	4	4	2.46259	1.86894	0.22815	0.177444	0.898137	0.622054	0.0895045	0.0936075	0.338501	0.295429	0.138841	0.154817	-2.64259	24	1.31285	-2.65522	24	1.24339	0.0142587	0.0138546	-1.31764	0.909295	0.699576	phosphoglycerate kinase (pgk)
HI0526	0.428718	0.493148	0.639113	0.468838	0.289547	0.353893	0.524782	0.4918	4	4	0.507454	0.415006	0.0917049	0.111689	-0.689768	-0.908163	0.171464	0.280219	0.0833684	0.0829786	0.16046	0.201116	-1.57192	24	1.00942	-1.6977	24	1.57093	0.129061	0.102496	-1.22277	0.681313	0.319093	H. influenzae predicted coding region HI0526
HI0527	0.124773	0.0963554	0.113452	0.0908174	0.140589	0.139699	0.102381	0.0955134	4	4	0.106349	0.119546	0.0156099	0.0239525	-2.24906	-2.13943	0.146187	0.203314	0.0236405	0.0215681	0.230461	0.184331	0.82474	24	1.20141	0.742992	24	1.56314	0.417641	0.464698	1.12408	0.388393	0.090786	ferredoxin (fdx-2)
HI0528	1.22191	1.66274	1.28016	1.41241	1.03899	1.4467	1.40895	1.57585	4	4	1.39431	1.36762	0.195904	0.230449	0.325292	0.301295	0.136234	0.181755	0.225884	0.232362	0.155954	0.174787	-0.164673	24	1.05818	-0.204891	24	1.25611	0.870581	0.839385	-1.01951	0.274025	0.0250318	tyrosine-specific transport protein (tyrP)
HI0529	0.652669	0.832209	0.773758	0.836961	0.7649	1.15256	0.900374	0.926272	4	4	0.773899	0.936025	0.0857781	0.160764	-0.261208	-0.0768901	0.115966	0.168542	0.128899	0.158377	0.166427	0.170793	1.58791	24	1.50968	1.54584	24	1.05315	0.125396	0.13523	1.20949	0.632453	0.269314	thymidine kinase (tdk)
HI0530	0.573624	0.549519	0.571941	0.792334	0.428032	0.650166	0.56669	0.696362	4	4	0.621855	0.585312	0.114183	0.117788	-0.486496	-0.552229	0.170279	0.215329	0.110388	0.113887	0.171208	0.189333	-0.460791	24	1.0644	-0.515018	24	1.22293	0.649097	0.611252	-1.06243	0.334258	0.0598285	O-sialoglycoprotein endopeptidase (gcp)
HI0531	3.43315	2.9848	2.74955	2.8536	2.56386	2.82494	3.68253	3.31986	4	4	3.00528	3.0978	0.301053	0.500257	1.09676	1.12088	0.0971316	0.16186	0.459708	0.575548	0.145538	0.178665	0.251215	24	1.56747	0.209369	24	1.50704	0.803787	0.835927	1.03079	0.274791	0.0255042	ribosomal protein S21 (rpS21)
HI0532	0.955887	0.7159	0.88434	1.00197	0.816799	1.23607	1.07151	0.91839	4	4	0.889525	1.01069	0.125461	0.183129	-0.125068	-0.00162164	0.148637	0.180625	0.151491	0.179912	0.170955	0.177042	1.03035	24	1.41041	1.00318	24	1.07248	0.313119	0.325781	1.13622	0.46017	0.134868	DNA primase (dnaG)
HI0533	1.51757	1.44974	1.16702	1.46428	1.36441	1.57711	1.27584	1.31291	4	4	1.39965	1.38257	0.157805	0.134686	0.331077	0.320541	0.119375	0.0941419	0.218731	0.21188	0.150165	0.15632	-0.1122	24	1.06571	-0.0972072	24	1.08365	0.911598	0.923369	-1.01236	0.25646	0.0134949	RNA polymerase sigma-70 factor (rpoD)
HI0534	7.7031	10.6591	11.3286	10.4335	9.54462	10.2564	10.8624	11.4937	4	4	10.0311	10.5393	1.59785	0.833624	2.2951	2.35275	0.172543	0.0795253	1.26666	1.13238	0.155507	0.143476	0.598223	24	1.25123	0.544925	24	1.17474	0.555295	0.590833	1.05066	0.340875	0.0635622	aspartate ammonia-lyase (aspA)
HI0535	0.230212	0.160045	0.196206	0.253189	0.239173	0.1875	0.228425	0.226127	4	4	0.209913	0.220306	0.0406592	0.022598	-1.57582	-1.51694	0.20076	0.107501	0.0419402	0.0353132	0.206366	0.172833	0.379134	24	1.41054	0.437469	24	1.42568	0.707922	0.665683	1.04951	0.317778	0.0505292	urease accessory protein (ureH)
HI0536	0.169041	0.128803	0.151823	0.172013	0.188153	0.1301	0.154287	0.14634	4	4	0.15542	0.15472	0.0198516	0.0244561	-1.86808	-1.87518	0.132935	0.15394	0.0276483	0.0275601	0.192821	0.17867	-0.0358571	24	1.00641	-0.0540208	24	1.16468	0.971693	0.957366	-1.00452	0.249849	0.0084883	urease accessory protein (ureG)
HI0537	0.313072	0.351873	0.354908	0.394714	0.403456	0.472798	0.421474	0.395221	4	4	0.353642	0.423237	0.0333543	0.0348117	-1.04282	-0.862271	0.0947159	0.0800778	0.0581444	0.0637499	0.180862	0.160053	1.61319	24	1.20211	1.4952	24	1.27692	0.119778	0.147898	1.1968	0.615929	0.253927	urease accessory protein (ureF)
HI0538	0.787648	0.591829	0.778663	0.973666	0.778255	1.08382	0.914999	0.896019	4	4	0.782952	0.918274	0.155928	0.125855	-0.260026	-0.0922077	0.204096	0.135729	0.144555	0.151049	0.186313	0.159637	1.2945	24	1.09186	1.36799	24	1.36213	0.207811	0.183987	1.17284	0.57437	0.217973	urease accessory protein (ureE)
HI0539	0.382403	0.284079	0.249306	0.261031	0.364823	0.247174	0.282358	0.242787	4	4	0.294205	0.284286	0.060547	0.056537	-1.23799	-1.27154	0.192238	0.187947	0.0571393	0.0533949	0.194002	0.184375	-0.253674	24	1.14517	-0.250675	24	1.10715	0.801908	0.804199	-1.03489	0.28199	0.0298728	urease, alpha subunit (ureC)
HI0540	0.924824	0.752133	1.05188	0.875856	0.905683	1.37276	1.28987	1.21016	4	4	0.901173	1.19462	0.123995	0.203742	-0.111243	0.165762	0.138889	0.183902	0.152303	0.213348	0.167175	0.181848	2.23891	24	1.96228	2.24282	24	1.18325	0.0346975	0.0344103	1.32563	0.832785	0.533157	urease, beta subunit (ureB)
HI0541	0.891205	0.619778	0.61702	0.63078	1.09505	0.807013	0.902472	0.686824	4	4	0.689696	0.87284	0.134471	0.172424	-0.384307	-0.150478	0.17967	0.196051	0.125801	0.157329	0.169597	0.181262	1.81834	24	1.56404	1.88396	24	1.1423	0.0815156	0.0717419	1.26554	0.738365	0.387121	urease, gamma subunit (ureA)
HI0542	7.642	8.04132	10.9382	8.85465	7.67708	6.79811	5.79551	9.84357	4	4	8.86905	7.52857	1.46884	1.72418	2.17286	1.9997	0.158505	0.22337	1.19641	1.31578	0.153359	0.183881	-1.50752	24	1.20951	-1.44645	24	1.43765	0.144729	0.160986	-1.17805	0.599989	0.239695	chaperonin (groES)
HI0543	4.52974	2.51652	2.8224	2.38686	6.27263	2.08254	1.97256	2.44114	4	4	3.06388	3.19222	0.994151	2.06333	1.08528	1.0354	0.292093	0.541473	0.672545	1.16948	0.200693	0.31037	0.190263	24	3.02371	-0.269918	24	2.39163	0.850703	0.789531	1.04189	0.28543	0.031921	heat shock protein (groEL)
HI0544	7.53218	7.58815	7.10162	8.48752	10.0022	10.0599	10.5134	9.46106	4	4	7.67737	10.0091	0.582201	0.430988	2.03617	2.3028	0.074441	0.043247	0.973636	1.04697	0.141195	0.140305	3.26184	24	1.1563	2.67896	24	1.01273	0.0033054	0.0131239	1.30372	0.912668	0.708337	ribosomal protein L9 (rpL9)
HI0545	7.29451	7.5143	6.36137	6.13523	7.16089	8.18214	8.2777	7.30076	4	4	6.82635	7.73037	0.679778	0.580956	1.91706	2.04303	0.0998902	0.0753049	0.959154	1.03984	0.149923	0.152079	1.27808	24	1.17531	1.17982	24	1.02897	0.213445	0.249634	1.13243	0.514012	0.171612	ribosomal protein S18 (rpS18)
HI0546	5.21995	2.99861	4.1629	2.68875	7.63242	2.71327	4.34431	2.87314	4	4	3.76755	4.39079	1.15771	2.28237	1.29148	1.38871	0.304031	0.477631	0.802297	1.37721	0.208259	0.289229	0.782043	24	2.94664	0.545596	24	1.92876	0.441837	0.590379	1.16542	0.341025	0.0636469	primosomal replication protein N (priB)
HI0547	7.73395	11.0003	11.3239	10.3338	11.5525	13.8779	10.8443	13.2124	4	4	10.098	12.3718	1.62905	1.41177	2.30147	2.5105	0.174788	0.114719	1.28526	1.29407	0.158479	0.14903	2.49336	24	1.01377	1.92171	24	1.13083	0.0199469	0.0665942	1.22517	0.749369	0.401731	ribosomal protein S6 (rpS6)
HI0548	3.38566	3.78142	3.52319	3.29861	3.18287	4.94072	3.2981	3.95499	4	4	3.49722	3.84417	0.21082	0.806273	1.25063	1.3309	0.0595019	0.20159	0.540385	0.778691	0.146658	0.195276	0.732089	24	2.07646	0.657408	24	1.77293	0.471203	0.517174	1.09921	0.367075	0.0784495	translation initiation factor 1 (infA)
HI0549	0.313985	0.353187	0.225829	0.331218	0.343486	0.546073	0.41857	0.390202	4	4	0.306055	0.424583	0.0558383	0.086708	-1.19803	-0.871403	0.199192	0.195547	0.0574351	0.0747823	0.191651	0.178348	2.51404	24	1.69529	2.49527	24	1.15474	0.0190488	0.019862	1.38728	0.883746	0.637579	dimethyladenosine transferase (ksgA)
HI0550	2.6738	3.02686	4.18756	3.0526	2.24518	2.73884	2.0712	2.11433	4	4	3.23521	2.29239	0.658005	0.306689	1.15978	0.823297	0.19139	0.127501	0.591206	0.376848	0.169212	0.16402	-2.68954	24	2.46119	-2.85572	24	1.06431	0.0128099	0.00872003	-1.41128	0.934644	0.769184	lipooligosaccharide biosynthesis protein
HI0551	0.198543	0.194456	0.170099	0.266067	0.169475	0.155623	0.135944	0.167094	4	4	0.207291	0.157034	0.0411467	0.0153055	-1.58742	-1.85502	0.188502	0.100821	0.0421854	0.0264903	0.204811	0.170988	-2.01784	24	2.53601	-2.00598	24	1.43474	0.0549206	0.0562564	-1.32004	0.773105	0.435168	diadenosine-tetraphosphatase (apaH)
HI0552	0.148559	0.203503	0.161486	0.152921	0.1591	0.147518	0.12761	0.142666	4	4	0.166617	0.144223	0.0251701	0.0130459	-1.8	-1.93952	0.142872	0.0916586	0.0308483	0.0235805	0.185863	0.16422	-1.15348	24	1.71142	-1.125	24	1.28095	0.260072	0.271715	-1.15527	0.496938	0.159546	H. influenzae predicted coding region HI0552
HI0553	4.09327	4.39266	5.30476	4.94878	3.90521	6.15829	4.57572	3.2879	4	4	4.68487	4.48178	0.544452	1.23522	1.53926	1.47278	0.116495	0.266688	0.774783	1.00593	0.153872	0.20696	-0.319886	24	1.68568	-0.515518	24	1.80905	0.751823	0.610908	-1.04531	0.334367	0.0598901	6-phosphogluconate dehydrogenase, decarboxylating (gnd)
HI0554	1.72048	2.03626	1.90609	1.86296	1.24971	1.59839	1.31625	1.49252	4	4	1.88145	1.41422	0.130162	0.159908	0.630234	0.34179	0.0695352	0.11291	0.259127	0.237168	0.139759	0.162186	-2.66018	24	1.19375	-2.69455	24	1.34669	0.0136988	0.0126639	-1.33038	0.914826	0.714021	H. influenzae predicted coding region HI0554
HI0555	0.602827	0.556085	0.661884	0.716116	0.517208	0.826008	0.610121	0.651742	4	4	0.634228	0.65127	0.0696724	0.129357	-0.459884	-0.443167	0.11008	0.194123	0.105864	0.131933	0.15757	0.188591	0.201488	24	1.55314	0.136051	24	1.43251	0.842015	0.892916	1.02687	0.262613	0.0177318	conserved hypothetical protein
HI0556	1.11105	0.998782	1.06673	1.39066	0.947098	0.957351	0.87538	1.02797	4	4	1.1418	0.951951	0.172206	0.0624377	0.124615	-0.0508611	0.143643	0.0657838	0.205711	0.142166	0.176256	0.151021	-1.51849	24	2.09374	-1.51204	24	1.36211	0.141956	0.143582	-1.19944	0.62143	0.258976	oxidoreductase, putative (devB)
HI0557	0.93908	0.655597	0.547279	0.516251	0.662489	0.608469	0.548438	0.447661	4	4	0.664552	0.566764	0.19252	0.0920579	-0.437256	-0.57824	0.269531	0.169011	0.138147	0.106829	0.19816	0.182281	-1.11991	24	1.67227	-1.04725	24	1.18182	0.273833	0.305416	-1.17254	0.473268	0.143469	hypothetical protein
HI0558	0.690705	0.721476	0.750079	0.983152	0.689771	0.723159	0.722064	0.833587	4	4	0.786353	0.742146	0.133421	0.0628977	-0.250267	-0.300795	0.159123	0.0821669	0.137384	0.123037	0.174127	0.15871	-0.479408	24	1.2468	-0.428923	24	1.20371	0.635988	0.671805	-1.05957	0.316021	0.0495354	glucose-6-phosphate 1-dehydrogenase (zwf)
HI0559	0.997276	0.901725	0.836893	1.07926	0.732148	0.900493	0.955799	1.00274	4	4	0.95379	0.897795	0.106475	0.118074	-0.0519882	-0.114764	0.111686	0.138511	0.157202	0.144386	0.163212	0.163366	-0.524668	24	1.1854	-0.543691	24	1.00189	0.604627	0.591669	-1.06237	0.340599	0.0634064	sulfite synthesis pathway protein (cysQ)
HI0559.1	2.5146	2.97093	3.56421	2.98061	2.22328	2.71367	3.5485	3.61755	4	4	3.00759	3.02575	0.430094	0.674501	1.09351	1.0874	0.142458	0.232788	0.485915	0.581919	0.153262	0.192955	0.0479107	24	1.43418	-0.0496184	24	1.58506	0.962184	0.960837	1.00604	0.249188	0.00794536	H. influenzae predicted coding region HI0559.1
HI0561	0.354677	0.298719	0.413815	0.424284	0.366125	0.505573	0.426709	0.426975	4	4	0.372874	0.431345	0.0581644	0.0571665	-0.996123	-0.847382	0.162109	0.131828	0.0677255	0.0694855	0.189101	0.171015	1.20522	24	1.05265	1.16677	24	1.2227	0.239869	0.254766	1.15681	0.509921	0.168683	conserved hypothetical protein
HI0562	0.732099	0.953448	0.772437	0.979561	0.788906	0.774852	0.65799	0.67595	4	4	0.859386	0.724425	0.125235	0.0669929	-0.159591	-0.325598	0.146895	0.0927485	0.146476	0.116868	0.168376	0.155353	-1.44047	24	1.57086	-1.44923	24	1.17468	0.162654	0.160214	-1.1863	0.6009	0.240493	conserved hypothetical protein
HI0563	0.277525	0.325735	0.278965	0.303278	0.193322	0.321319	0.274558	0.291102	4	4	0.296376	0.270075	0.0228627	0.054709	-1.21832	-1.32635	0.0761947	0.221107	0.0511639	0.0536132	0.175259	0.195942	-0.709777	24	1.09803	-0.821844	24	1.24996	0.484682	0.419256	-1.09738	0.409071	0.103031	transcriptional regulatory protein (asnC)
HI0564	0.111404	0.0827174	0.205852	0.196333	0.085679	0.291584	0.192194	0.322215	4	4	0.149077	0.222918	0.061317	0.10701	-1.97386	-1.61784	0.444162	0.602629	0.0399264	0.0635203	0.288659	0.344203	1.96841	24	2.53107	1.58507	24	1.42187	0.060676	0.12604	1.49532	0.6452	0.281654	aspartate--ammonia ligase (asnA)
HI0565	0.401495	0.372347	0.395542	0.497752	0.325333	0.560017	0.49112	0.499257	4	4	0.416784	0.468932	0.0554241	0.100547	-0.88141	-0.777099	0.126764	0.237819	0.0710154	0.0881514	0.165174	0.20047	0.921348	24	1.54082	0.80316	24	1.47304	0.366038	0.429765	1.12512	0.404083	0.100048	phosphoglycolate phosphatase (gph)
HI0566	0.79495	0.845586	0.886778	0.631058	0.899294	0.769206	0.649942	0.576787	4	4	0.789593	0.723807	0.112164	0.141336	-0.24443	-0.337424	0.150748	0.194216	0.13474	0.133729	0.171782	0.174105	-0.693074	24	1.01518	-0.760423	24	1.02723	0.494916	0.454408	-1.09089	0.392879	0.093417	ribulose-phosphate 3-epimerase (dod)
HI0567	0.244675	0.143956	0.209756	0.251187	0.176243	0.182408	0.182016	0.212142	4	4	0.212394	0.188202	0.049118	0.0162065	-1.57236	-1.67289	0.256557	0.083094	0.0438342	0.0327891	0.222051	0.172568	-0.88384	24	1.78717	-0.714945	24	1.6557	0.385551	0.48154	-1.12854	0.381276	0.0866389	DNA gyrase, subunit B (gyrB)
HI0568	0.0884033	0.0901545	0.11807	0.126536	0.0648704	0.0940312	0.0819731	0.0923267	4	4	0.105791	0.0833004	0.0193905	0.0133922	-2.25894	-2.49582	0.18376	0.170894	0.0239508	0.0143237	0.239797	0.175045	-1.61182	24	2.79595	-1.59571	24	1.87667	0.120076	0.123639	-1.26999	0.648645	0.285064	transcription accessory protein (tex)
HI0569	0.188076	0.13468	0.142934	0.185352	0.161209	0.235242	0.168661	0.189671	4	4	0.16276	0.188696	0.0278858	0.0332887	-1.82666	-1.67863	0.173235	0.168856	0.0303671	0.0356169	0.19069	0.188514	1.10823	24	1.37564	1.10411	24	1.02322	0.278747	0.280494	1.15935	0.490511	0.155109	transcription elongation factor (greB)
HI0570	0.462549	0.543278	0.695377	0.737444	0.452611	0.442048	0.541258	0.581109	4	4	0.609662	0.504256	0.128743	0.067854	-0.512251	-0.691434	0.217449	0.13412	0.115461	0.0831407	0.186842	0.182562	-1.48167	24	1.92859	-1.37186	24	1.04743	0.151441	0.182795	-1.20903	0.57563	0.219011	conserved hypothetical protein
HI0571	0.7598	0.617856	0.74943	0.840957	0.734508	0.498437	0.566077	0.670231	4	4	0.742011	0.617313	0.0923331	0.105343	-0.304464	-0.493497	0.128725	0.172959	0.118267	0.114247	0.164933	0.172941	-1.51666	24	1.0716	-1.582	24	1.09947	0.142414	0.126739	-1.202	0.644206	0.280677	hydrogen peroxide-inducible genes activator (oxyR)
HI0572	1.8604	1.52629	2.06861	1.90582	2.07788	1.66294	2.04967	1.87614	4	4	1.84028	1.91666	0.227612	0.191226	0.603855	0.646708	0.128935	0.102608	0.265538	0.322155	0.149792	0.157489	0.365895	24	1.47189	0.394322	24	1.10541	0.717649	0.696825	1.0415	0.309028	0.0455682	membrane protein
HI0573	0.0469438	0.0198468	0.0374356	0.05018	0.0572534	0.104376	0.0576295	0.0610995	4	4	0.0386016	0.0700897	0.0136229	0.0229232	-3.31395	-2.69225	0.422863	0.289808	0.0111865	0.0166992	0.3275	0.234812	3.13318	24	2.22845	3.0855	24	1.94529	0.00451298	0.0050604	1.81572	0.955957	0.835232	slyX protein (slyX)
HI0574	1.76523	2.62702	1.76352	2.98533	2.02396	1.51561	1.6703	1.88783	4	4	2.28527	1.77443	0.619017	0.225799	0.798788	0.567327	0.271787	0.128469	0.440317	0.293783	0.190833	0.16181	-1.93018	24	2.24634	-1.85021	24	1.39089	0.0654841	0.0766324	-1.2879	0.728352	0.37428	FkbP-type peptidyl-prolyl cis-trans isomerase (fkpA)
HI0575	0.626999	0.537479	0.58362	0.578787	0.70491	0.54186	0.4712	0.440023	4	4	0.581722	0.539498	0.0366046	0.118218	-0.54325	-0.633959	0.0629881	0.208378	0.0933536	0.101455	0.159388	0.188066	-0.612514	24	1.1811	-0.735908	24	1.39223	0.545958	0.468918	-1.07826	0.386583	0.0897287	conserved hypothetical protein
HI0576	0.688142	0.514751	0.464466	0.411774	0.480874	0.400045	0.35875	0.324863	4	4	0.519783	0.391133	0.119855	0.0672639	-0.672995	-0.949453	0.219356	0.167973	0.0914408	0.0670426	0.174511	0.168119	-2.26927	24	1.86028	-2.28178	24	1.07749	0.0325233	0.0316644	-1.32892	0.841518	0.549497	conserved hypothetical protein
HI0576.1	0.347099	0.287668	0.345759	0.297016	0.31664	0.383182	0.246419	0.273595	4	4	0.319386	0.304959	0.0314639	0.059626	-1.14502	-1.20152	0.0989565	0.191467	0.0526773	0.0589226	0.166999	0.19134	-0.365062	24	1.25117	-0.444913	24	1.31275	0.718263	0.660369	-1.04731	0.319318	0.0513997	conserved hypothetical protein
HI0577	0.138189	0.100439	0.1111	0.108412	0.0998831	0.0815743	0.0669122	0.0639734	4	4	0.114535	0.0780857	0.0164063	0.0164449	-2.17412	-2.56591	0.136906	0.204194	0.0244384	0.0148455	0.22337	0.186013	-2.54941	24	2.70991	-2.6957	24	1.44199	0.0175996	0.0126305	-1.46678	0.914984	0.714439	H. influenzae predicted coding region HI0577
HI0578	3.21711	3.39375	2.98467	2.6481	2.67583	3.08402	2.97647	2.3486	4	4	3.06091	2.77123	0.322184	0.330493	1.11444	1.01376	0.107522	0.122511	0.477586	0.490293	0.1469	0.1641	-0.846448	24	1.05392	-0.9142	24	1.24789	0.405664	0.369705	-1.10453	0.434506	0.118564	elongation factor Tu (tufA)
HI0579	7.32961	6.08999	7.17127	4.87965	7.45654	4.48441	6.55828	5.3977	4	4	6.36763	5.97423	1.13467	1.3026	1.83843	1.7691	0.188054	0.222902	1.03061	1.12995	0.16728	0.184744	-0.514459	24	1.20205	-0.556375	24	1.21969	0.611636	0.583105	-1.06585	0.343447	0.0650152	elongation factor G (fusA)
HI0580	4.8146	4.43533	2.68051	3.16063	5.31996	4.22505	4.75865	3.4799	4	4	3.77277	4.44589	1.01524	0.783948	1.29951	1.47987	0.277252	0.18153	0.754868	0.873356	0.199664	0.183423	1.16622	24	1.33857	1.33044	24	1.18493	0.254985	0.195879	1.17842	0.562164	0.208083	ribosomal protein S7 (rpS7)
HI0581	5.72354	3.91494	3.62654	4.78257	5.63838	4.55594	6.20268	5.07119	4	4	4.5119	5.36705	0.945438	0.71118	1.49066	1.67365	0.20559	0.133237	0.836552	0.974141	0.175732	0.162351	1.33197	24	1.35599	1.52967	24	1.17164	0.195383	0.139172	1.18953	0.627186	0.264337	ribosomal protein S12 (rps12)
HI0582	1.41478	0.942645	0.934794	0.927901	1.63772	0.894446	0.965365	0.885375	4	4	1.05503	1.09573	0.239909	0.363097	0.0364126	0.0561911	0.207142	0.293956	0.200465	0.24171	0.197821	0.211492	0.259205	24	1.45383	0.136597	24	1.14299	0.797688	0.892489	1.03857	0.262701	0.0177904	glucose inhibited division protein (gidA)
HI0583	2.35702	1.37589	1.76228	1.78127	2.46384	1.13481	1.26417	1.36956	4	4	1.81911	1.5581	0.40433	0.611413	0.580108	0.394274	0.220003	0.346959	0.315555	0.388341	0.174872	0.224034	-1.04327	24	1.51452	-1.30776	24	1.64129	0.307218	0.203345	-1.16752	0.554822	0.202268	2',3'-cyclic-nucleotide 2'-phosphodiesterase (cpdB)
HI0584	5.32086	4.9066	4.3486	4.89749	4.52217	3.16015	2.93881	3.86144	4	4	4.86839	3.62064	0.398839	0.718256	1.5802	1.27216	0.0831003	0.195601	0.803012	0.702296	0.148088	0.187305	-2.33924	24	1.30739	-2.58013	24	1.59977	0.027977	0.016425	-1.34462	0.897925	0.671063	hydrolase
HI0585	3.65213	3.26906	3.27648	3.14299	3.84858	2.45644	2.93135	2.87137	4	4	3.33517	3.02693	0.220007	0.587056	1.20294	1.09417	0.0644731	0.186533	0.519386	0.56447	0.144879	0.179821	-0.803669	24	1.18114	-0.942069	24	1.54054	0.429477	0.355544	-1.10183	0.442426	0.123523	H. influenzae predicted coding region HI0585
HI0586	4.49277	2.41685	2.52982	1.39633	2.63122	0.811774	1.3096	1.02291	4	4	2.70894	1.44388	1.29388	0.817429	0.911733	0.262823	0.477509	0.508724	0.743392	0.468198	0.271283	0.295167	-2.87991	24	2.52102	-3.2373	24	1.18383	0.00823972	0.0035086	-1.87616	0.966372	0.870431	H. influenzae predicted coding region HI0586
HI0587	2.54544	2.82312	3.13792	2.87547	2.39766	2.5348	2.74077	2.59227	4	4	2.84549	2.56637	0.242861	0.142065	1.04298	0.941345	0.0858845	0.055364	0.439323	0.419905	0.145135	0.158801	-0.918562	24	1.09463	-0.944875	24	1.19718	0.367465	0.354139	-1.10876	0.44323	0.124029	peptidase E (pepE)
HI0588	0.833235	1.11677	0.760307	0.961341	0.844253	0.870447	0.895869	0.918948	4	4	0.917914	0.882379	0.156462	0.0322242	-0.0963641	-0.125635	0.168311	0.0365808	0.162359	0.133429	0.176054	0.149575	-0.33818	24	1.48064	-0.253408	24	1.38538	0.738168	0.802111	-1.04027	0.282475	0.0301631	N-carbamyl-L-amino acid amidohydrolase
HI0589	0.24406	0.25197	0.34895	0.288877	0.283552	0.412619	0.365647	0.319678	4	4	0.283464	0.345374	0.0478267	0.0560212	-1.27084	-1.07303	0.1627	0.162672	0.0526769	0.0630547	0.184132	0.179176	1.507	24	1.43283	1.53986	24	1.05608	0.144863	0.136677	1.2184	0.630507	0.267466	sigma factor regulatory protein, putative
HI0590	2.1836	2.11795	2.05486	1.96883	0.801294	0.937976	0.720147	0.835434	4	4	2.08131	0.823713	0.0915737	0.0902254	0.732267	-0.198416	0.044176	0.109255	0.288732	0.123033	0.137627	0.153566	-8.01392	24	5.50737	-9.02644	24	1.24503	3.06032e-08	3.49329e-09	-2.52674	0.999999	0.999996	putrescine-ornithine antiporter (potE)
HI0591	0.56038	0.811468	0.617162	0.609524	0.185342	0.155945	0.127114	0.174386	4	4	0.649634	0.160697	0.110785	0.0254635	-0.441438	-1.83824	0.160836	0.165834	0.117229	0.0289306	0.166594	0.182751	-8.0986	24	16.4193	-11.297	24	1.20337	2.53905e-08	4.31564e-11	-4.04261	1	1	ornithine decarboxylase (speF)
HI0592	0.308313	0.234916	0.238656	0.197895	0.0824158	0.0659928	0.0291417	0.0449086	4	4	0.244945	0.0556147	0.0460772	0.0233912	-1.41948	-2.96322	0.182762	0.456625	0.0457073	0.0158298	0.196313	0.302459	-7.82827	24	8.33721	-8.56249	24	2.37374	4.62382e-08	9.28531e-09	-4.40432	0.999998	0.999992	H. influenzae predicted coding region HI0592
HI0594	0.0853699	0.0372961	0.10828	0.103556	0.0746185	0.123818	0.122844	0.113028	4	4	0.0836255	0.108577	0.032427	0.0231575	-2.56008	-2.24032	0.496693	0.240266	0.0249891	0.0205254	0.356864	0.19742	1.54316	24	1.48224	1.56809	24	3.26757	0.135876	0.129952	1.29837	0.63969	0.276268	conserved hypothetical transmembrane protein
HI0595	0.582383	0.657188	0.802251	0.761394	0.575285	0.800509	0.788581	0.717283	4	4	0.700804	0.720414	0.0998137	0.103496	-0.363337	-0.336301	0.145258	0.152352	0.118037	0.123656	0.165899	0.164464	0.229429	24	1.09747	0.231475	24	1.01752	0.82048	0.818908	1.02798	0.278612	0.0278387	carbamate kinase (arcC)
HI0596	0.956468	1.02583	1.15751	1.36927	0.859345	1.45738	1.11149	1.18287	4	4	1.12727	1.15277	0.181603	0.245963	0.110385	0.124674	0.157115	0.21759	0.199501	0.209654	0.179305	0.190471	0.176237	24	1.10437	0.109251	24	1.12844	0.861586	0.913912	1.02262	0.258346	0.0148259	ornithine carbamoyltransferase (arcB)
HI0597	1.76618	2.37752	1.9222	2.30843	1.70557	1.75479	1.73359	1.67491	4	4	2.09358	1.71721	0.296282	0.0346659	0.731229	0.540551	0.14341	0.0202235	0.320707	0.254903	0.153567	0.144291	-1.83743	24	1.58296	-1.80977	24	1.13271	0.0785603	0.0828728	-1.21917	0.716145	0.359176	conserved hypothetical protein
HI0597.1	0.708947	0.586439	0.68663	0.773746	0.69365	0.655972	0.575224	0.731717	4	4	0.688941	0.664141	0.0776833	0.0668585	-0.377533	-0.413196	0.115699	0.103328	0.11222	0.113908	0.158457	0.156742	-0.310194	24	1.0303	-0.320015	24	1.02201	0.759091	0.751726	-1.03734	0.294646	0.0373185	crcB protein
HI0599	0.0498552	0.0364831	0.0413082	0.0257379	0.041699	0.0672251	0.0462233	0.0294789	4	4	0.0383461	0.0461566	0.010061	0.0157258	-3.28901	-3.11883	0.278535	0.339261	0.0100375	0.0128411	0.285503	0.267904	0.958422	24	1.63664	0.869294	24	1.1357	0.347406	0.393297	1.20368	0.42198	0.110843	regulatory protein (recX)
HI0600	1.04681	1.03233	1.20798	1.31422	0.916166	1.16751	1.18791	0.948751	4	4	1.15034	1.05508	0.135184	0.142463	0.13494	0.0467254	0.116382	0.135815	0.198915	0.179633	0.168828	0.172538	-0.710781	24	1.22621	-0.730871	24	1.04444	0.484071	0.471934	-1.09028	0.385301	0.0889809	recA protein (recA)
HI0601	0.73033	0.642722	0.756627	0.737105	0.575484	0.604245	0.722064	0.76652	4	4	0.716696	0.667078	0.0505605	0.0917416	-0.335053	-0.411964	0.0728833	0.137816	0.109369	0.1171	0.147912	0.162686	-0.619325	24	1.14637	-0.699588	24	1.20975	0.541538	0.49091	-1.07438	0.377433	0.0844121	DNA transformation protein (tfoX)
HI0602	1.01633	0.952725	1.33693	1.18462	0.763312	1.57022	1.19407	1.27036	4	4	1.12265	1.19949	0.173142	0.333039	0.10689	0.149448	0.152672	0.303275	0.19376	0.250182	0.178676	0.218059	0.485648	24	1.66718	0.301919	24	1.48942	0.631621	0.765315	1.06844	0.291273	0.0353561	hemY protein (hemY)
HI0602.1	1.04064	0.769162	0.814555	0.720994	0.647235	0.740568	0.848714	0.866708	4	4	0.836338	0.775806	0.141458	0.102227	-0.188713	-0.260618	0.160312	0.135589	0.149657	0.127743	0.168658	0.155576	-0.615281	24	1.37253	-0.626738	24	1.17525	0.54416	0.536748	-1.07802	0.359725	0.0742495	hypothetical protein
HI0603	1.25139	1.55221	1.43766	1.47944	1.01129	1.16851	1.11662	1.25433	4	4	1.43018	1.13769	0.128246	0.101615	0.354655	0.125966	0.0925086	0.0902306	0.222549	0.173917	0.150205	0.162814	-2.07112	24	1.63744	-2.06475	24	1.17493	0.0492647	0.0499131	-1.25709	0.788925	0.459055	Uncharacterized protein involved in heme biosythesis
HI0604	0.148887	0.126836	0.167646	0.14402	0.155445	0.192964	0.155504	0.185367	4	4	0.146847	0.17232	0.016785	0.0196974	-1.92328	-1.7633	0.114716	0.114309	0.0267026	0.0302946	0.19278	0.177156	1.26154	24	1.28713	1.22205	24	1.18416	0.219238	0.233554	1.17346	0.527351	0.181337	adenylate cyclase (cyaA)
HI0605	0.360563	0.391432	0.399437	0.367534	0.386666	0.306507	0.371059	0.339734	4	4	0.379741	0.350991	0.0186317	0.0355011	-0.969168	-1.05092	0.0490793	0.103002	0.0640627	0.0606163	0.171531	0.167458	-0.651964	24	1.11695	-0.682102	24	1.04923	0.52062	0.501705	-1.08191	0.373103	0.0819133	glycerol-3-phosphate dehydrogenase (NAD+) (gpsA)
HI0606	0.417857	0.328265	0.40119	0.385001	0.429115	0.34064	0.350975	0.380269	4	4	0.383078	0.37525	0.0389263	0.0396388	-0.963594	-0.984219	0.105655	0.10318	0.0665121	0.0599916	0.180299	0.154157	-0.174803	24	1.22919	-0.173886	24	1.36792	0.8627	0.863413	-1.02086	0.268803	0.0217585	serine acetyltransferase (cysE)
HI0607	0.240715	0.312483	0.336815	0.351767	0.316309	0.265019	0.307442	0.30052	4	4	0.310445	0.297322	0.0492251	0.0224842	-1.18009	-1.21518	0.169896	0.078049	0.0561064	0.0508272	0.180692	0.169012	-0.346666	24	1.21852	-0.283615	24	1.14299	0.731863	0.779138	-1.04413	0.287912	0.0333864	shikimate 5-dehydrogenase-related protein
HI0608	0.0625169	0.0497615	0.0603963	0.0954454	0.370233	0.397102	0.336548	0.383054	4	4	0.06703	0.371734	0.0197485	0.0258969	-2.73221	-0.991445	0.274383	0.0710581	0.0178979	0.0572873	0.274338	0.156265	10.1537	24	10.245	11.0273	24	3.08212	3.64589e-10	7.04332e-11	5.54578	1	1	conserved hypothetical protein
HI0609	1.75661	1.65007	1.86573	2.38599	1.71751	2.32432	1.9173	1.56202	4	4	1.9146	1.88029	0.32636	0.329814	0.639367	0.6203	0.161482	0.170705	0.306938	0.325379	0.156911	0.169887	-0.153421	24	1.12377	-0.164902	24	1.17224	0.879349	0.870402	-1.01825	0.267315	0.0208072	methylenetetrahydrofolate dehydrogenase/methenyltetrahydrofolate cyclohydrolase (folD)
HI0610	0.0424142	0	0.0427934	0.0510585	0.0285487	0.0408892	0.043212	0.0383506	3	4	0.045422	0.0377501	0.00488503	0.00644755	-3.09548	-3.28891	0.104618	0.184708	0.0115125	0.0098098	0.262587	0.24048	-1.56414	21	NA	-1.60878	21	NA	0.132731	0.122597	-1.20323	0.650156	0.28657	L-fucose permease (fucP)
HI0611	0.118522	0.143546	0.129476	0.179427	0.142369	0.174877	0.118532	0.106118	4	4	0.142743	0.135474	0.0265146	0.0302708	-1.959	-2.01719	0.178732	0.218947	0.0283923	0.0250605	0.205767	0.187948	-0.383869	24	1.28357	-0.41763	24	1.19861	0.704455	0.67993	-1.05365	0.313718	0.0482308	L-fuculose phosphate aldolase (fucA)
HI0612	0.293182	0.374977	0.322191	0.328854	0.246198	0.355228	0.256407	0.239855	4	4	0.329801	0.274422	0.0338657	0.0543004	-1.11315	-1.30633	0.101367	0.182962	0.0571721	0.0535746	0.173784	0.183951	-1.41362	24	1.13881	-1.52676	24	1.12044	0.170314	0.139892	-1.2018	0.626237	0.263447	fucose operon protein (fucU)
HI0613	0.0505497	0.0479613	0.0330793	0.0674372	0.0441382	0.0623809	0.0541746	0.0664698	4	4	0.0497569	0.0567909	0.0140782	0.00986349	-3.03189	-2.88037	0.292571	0.181438	0.0133095	0.0118867	0.286524	0.212638	0.78835	24	1.25372	0.849323	24	1.81569	0.43821	0.404094	1.14137	0.416505	0.107512	fuculokinase (fucK)
HI0614	0.075404	0.0352266	0.070203	0.06821	0.0855819	0.0399071	0.0408739	0.0497937	4	4	0.0622609	0.0540392	0.0182763	0.0214942	-2.81809	-2.96915	0.354422	0.354728	0.0162495	0.0150218	0.306044	0.267157	-0.743068	24	1.17013	-0.74368	24	1.3123	0.464652	0.464289	-1.15214	0.388569	0.090889	L-fucose isomerase (fucI)
HI0615	0.445533	0.404981	0.302205	0.561413	0.476895	0.723982	0.6371	0.691837	4	4	0.428533	0.632454	0.107175	0.109733	-0.871587	-0.47067	0.25645	0.187481	0.0846087	0.117181	0.197694	0.182852	2.82177	24	1.91816	2.97757	24	1.16892	0.00943893	0.00654507	1.47586	0.946865	0.806129	L-fucose operon activator (fucR)
HI0616	0.55209	0.392449	0.376992	0.453021	0.707115	0.549616	0.435064	0.405544	4	4	0.443638	0.524335	0.0793976	0.136783	-0.824185	-0.669972	0.172507	0.251739	0.0804008	0.106596	0.16977	0.209732	1.20877	24	1.75776	1.14303	24	1.52618	0.238525	0.264302	1.1819	0.50252	0.163446	ATP-dependent helicase (hepA)
HI0617	0.826981	0.690335	0.684465	0.805967	1.09027	0.841408	0.837505	0.718342	4	4	0.751937	0.871882	0.0750516	0.156396	-0.288846	-0.148597	0.0999227	0.173054	0.119031	0.153319	0.163622	0.174039	1.23591	24	1.6591	1.17424	24	1.13139	0.228454	0.25182	1.15951	0.51226	0.170355	conserved hypothetical protein
HI0618	0.881706	0.578721	0.718716	0.552428	0.762816	0.537247	0.602749	0.474568	4	4	0.682893	0.594345	0.151309	0.123908	-0.399138	-0.53591	0.215248	0.20195	0.128823	0.118302	0.181739	0.183953	-1.01255	24	1.18577	-1.05784	24	1.0245	0.321377	0.30066	-1.14898	0.476451	0.145589	glp protein, putative
HI0619	0.718412	0.911348	0.713459	0.746842	0.922891	0.902074	0.758733	0.73468	4	4	0.772515	0.829594	0.0937165	0.0965877	-0.263269	-0.191933	0.115394	0.11691	0.131286	0.124708	0.168413	0.156314	0.630447	24	1.10829	0.62092	24	1.1608	0.53436	0.540505	1.07389	0.358348	0.0734651	glycerol-3-phosphate regulon repressor (glpR)
HI0620	1.71778	1.2262	1.49964	1.33335	1.27547	1.3709	1.25743	1.25482	4	4	1.44424	1.28965	0.214269	0.0549343	0.359468	0.25371	0.146523	0.0418039	0.234041	0.201589	0.157173	0.151108	-1.00093	24	1.34788	-0.970123	24	1.08188	0.326845	0.341661	-1.11987	0.450509	0.128649	28 kDa outer membrane protein (hlpA)
HI0621	0.628932	0.603955	0.66454	0.700833	0.560763	0.603454	0.655584	0.571954	4	4	0.649565	0.597939	0.0422639	0.0424682	-0.433033	-0.516117	0.0648662	0.0698474	0.103807	0.103743	0.149206	0.150423	-0.703548	24	1.00124	-0.784285	24	1.01638	0.488484	0.440545	-1.08634	0.3991	0.0970875	ABC transporter, ATP-binding protein
HI0621.1	0.25283	0.310676	0.260084	0.275236	0.251661	0.281729	0.272112	0.296868	4	4	0.274707	0.275593	0.0257322	0.0189309	-1.29523	-1.29062	0.0912542	0.0693199	0.0455419	0.0465819	0.179754	0.161897	0.0271976	24	1.04619	0.0380832	24	1.23276	0.978527	0.969936	1.00322	0.247468	0.0064752	conserved hypothetical protein
HI0622	2.18696	2.34605	2.52165	2.5729	2.05545	2.66264	2.07316	2.29072	4	4	2.40689	2.27049	0.175879	0.282474	0.876298	0.814439	0.0740253	0.120425	0.330509	0.364084	0.13596	0.161915	-0.554761	24	1.21349	-0.585154	24	1.41825	0.584192	0.563906	-1.06007	0.350007	0.0687272	polypeptide deformylase (def)
HI0623	0.26591	0.323348	0.229375	0.245401	0.236892	0.301506	0.273157	0.296628	4	4	0.266008	0.277046	0.0410469	0.0294914	-1.33272	-1.28803	0.148629	0.110243	0.0479903	0.0476529	0.194766	0.166624	0.326398	24	1.01421	0.348752	24	1.36631	0.746953	0.730316	1.04149	0.300106	0.0404695	methionyl-tRNA formyltransferase (fmt)
HI0624	0.401074	0.501631	0.458065	0.469427	0.250329	0.341217	0.407455	0.422419	4	4	0.457549	0.355355	0.0419287	0.0784055	-0.785122	-1.05495	0.0938642	0.238985	0.070746	0.0699378	0.151013	0.1981	-2.05457	24	1.02324	-2.16647	24	1.72084	0.0509639	0.0404278	-1.28758	0.814756	0.501178	sun protein (sun)
HI0625	0.627029	0.834369	0.478632	0.657661	0.530949	0.514244	0.581358	0.567691	4	4	0.649423	0.54856	0.145995	0.0312488	-0.450933	-0.601679	0.227903	0.057094	0.124528	0.0836661	0.183607	0.168161	-1.34462	24	2.2153	-1.21092	24	1.19215	0.19132	0.237715	-1.18387	0.52382	0.178737	TRK system potassium uptake protein (trkA)
HI0626	0.497548	0.519464	0.537643	0.460095	0.514979	0.600144	0.623157	0.466292	4	4	0.503688	0.551143	0.0333661	0.0732452	-0.687476	-0.602529	0.0671835	0.135041	0.0707184	0.0955566	0.137895	0.173827	0.79838	24	1.82581	0.765699	24	1.58904	0.43248	0.451321	1.09422	0.394247	0.0942217	large conductance mechanosensitive channel (mscL)
HI0627	2.70598	3.068	2.22302	2.21832	1.84759	1.66626	1.8762	2.2071	4	4	2.55383	1.89929	0.412118	0.225285	0.928026	0.636347	0.158864	0.116191	0.389328	0.311466	0.152164	0.159125	-2.62559	24	1.56246	-2.64958	24	1.09358	0.0148203	0.0140336	-1.34462	0.908479	0.697476	conserved hypothetical protein
HI0628	4.34721	5.32789	5.59987	6.05024	3.53813	5.20954	5.13731	6.21894	4	4	5.3313	5.02598	0.720519	1.10799	1.66633	1.59456	0.141243	0.237159	0.918808	1.02976	0.160152	0.193319	-0.44247	24	1.2561	-0.571844	24	1.45707	0.662111	0.572745	-1.06075	0.346956	0.0669996	RNA polymerase sigma-E factor (rpoE)
HI0629	3.44856	4.04102	4.879	4.41786	2.50363	3.00888	3.64143	3.75059	4	4	4.19661	3.22613	0.605087	0.582159	1.42626	1.1584	0.147254	0.187822	0.705547	0.624971	0.166054	0.183091	-2.05928	24	1.27448	-2.16737	24	1.21572	0.0504753	0.0403512	-1.30082	0.814977	0.501557	sigma-E factor negative regulatory protein (mclA)
HI0630	1.57102	1.21141	1.41377	1.45292	1.01732	0.974036	1.14771	1.32774	4	4	1.41228	1.1167	0.149667	0.158881	0.340835	0.103028	0.108955	0.138887	0.218553	0.18133	0.148776	0.163874	-2.08165	24	1.4527	-2.14885	24	1.21325	0.0482104	0.0419444	-1.26469	0.810429	0.493831	sigma-E factor regulatory protein (rseB)
HI0631	0.769682	0.86262	1.13654	0.881412	0.689303	0.84389	0.767985	0.805846	4	4	0.912564	0.776756	0.157104	0.0660256	-0.10195	-0.255413	0.164425	0.0867728	0.16191	0.121744	0.174051	0.151575	-1.34081	24	1.76868	-1.32984	24	1.31854	0.192535	0.196073	-1.17484	0.56197	0.207929	pantothenate kinase (coaA)
HI0633	0.124507	0.093409	0.108347	0.142121	0.142122	0.227912	0.163683	0.134575	4	4	0.117096	0.167073	0.0209667	0.042393	-2.15691	-1.81133	0.180554	0.236546	0.0258741	0.0346418	0.219561	0.199706	2.31172	24	1.79254	2.32874	24	1.20872	0.029691	0.0286202	1.4268	0.851626	0.569154	H. influenzae predicted coding region HI0633
HI0634	0.128179	0.114877	0.152505	0.179378	0.104767	0.177773	0.155259	0.165409	4	4	0.143735	0.150802	0.028414	0.0320412	-1.95426	-1.91131	0.195862	0.236368	0.0288081	0.0289462	0.209585	0.200696	0.346099	24	1.00961	0.295978	24	1.09055	0.732284	0.769793	1.04917	0.290176	0.0347152	conserved hypothetical protein
HI0635	0.028774	0.0257317	0.0182937	0.0217069	0.0233314	0.034364	0.018576	0.0174968	4	4	0.0236265	0.0234421	0.0045845	0.00770985	-3.75991	-3.79008	0.198253	0.305817	0.00695873	0.00706311	0.326098	0.304397	-0.0372135	24	1.03022	-0.135261	24	1.14767	0.970623	0.893533	-1.00787	0.262486	0.0176471	hemoglobin-binding protein
HI0636	0.234722	0.161662	0.202526	0.211723	0.203806	0.27234	0.212143	0.148622	4	4	0.202658	0.209228	0.0305012	0.0506428	-1.60524	-1.58703	0.157318	0.248525	0.039795	0.0419971	0.198531	0.209377	0.227096	24	1.11374	0.126208	24	1.11225	0.822273	0.900618	1.03242	0.261035	0.0166718	conserved hypothetical protein
HI0637	0.2089	0.10572	0.201859	0.201423	0.189604	0.201102	0.201385	0.224588	4	4	0.179475	0.20417	0.0492893	0.014677	-1.75385	-1.5907	0.329163	0.0706325	0.0395596	0.0326331	0.24587	0.168435	0.963076	24	1.46956	1.09487	24	2.13081	0.345114	0.284441	1.13759	0.487684	0.153174	tryptophanyl-tRNA synthetase (trpS)
HI0638	0.889947	1.36056	1.15225	1.20943	0.914226	1.05218	0.997484	1.17194	4	4	1.15305	1.03396	0.196181	0.108069	0.130791	0.0293323	0.179078	0.10387	0.212091	0.169168	0.18186	0.164796	-0.877927	24	1.57185	-0.826821	24	1.2178	0.388688	0.416484	-1.11518	0.410409	0.103834	conserved hypothetical protein
HI0639	0.428341	0.471208	0.500329	0.49478	0.420021	0.468313	0.378033	0.470376	4	4	0.473664	0.434186	0.0327469	0.0440763	-0.749106	-0.838266	0.0707837	0.103844	0.0684261	0.0654683	0.144583	0.162073	-0.833755	24	1.0924	-0.821032	24	1.25656	0.412641	0.419709	-1.09093	0.408853	0.1029	adenylosuccinate lyase (purB)
HI0640	1.98155	2.19047	1.77161	1.79821	2.42816	2.42303	3.34977	2.23278	4	4	1.93546	2.60844	0.193939	0.502515	0.65667	0.946073	0.0984091	0.179512	0.283902	0.493091	0.143754	0.178454	2.36554	24	3.01661	2.52585	24	1.54103	0.0264246	0.0185528	1.34771	0.889022	0.649783	ribosomal protein L10 (rpL10)
HI0641	7.72995	10.8618	11.3443	10.4371	11.6246	13.8664	10.8488	13.312	4	4	10.0933	12.4129	1.61857	1.41289	2.30111	2.51383	0.174033	0.114745	1.27347	1.30559	0.157405	0.148766	2.54371	24	1.05109	1.96429	24	1.11951	0.0178259	0.0611783	1.22982	0.761513	0.418496	ribosomal protein L7/L12 (rpL7/L12)
HI0642	1.94964	1.76235	1.84655	2.03775	2.40795	1.81961	1.71804	1.93328	4	4	1.89907	1.96972	0.120058	0.305098	0.639865	0.669449	0.0632954	0.147639	0.258092	0.341175	0.138318	0.166202	0.330276	24	1.74745	0.273643	24	1.44382	0.744057	0.7867	1.0372	0.286102	0.0323189	UDP-N-acetylglucosamine pyrophosphorylase (glmU)
HI0643	1.42348	2.11183	1.98162	1.74763	1.73583	1.35007	1.5148	1.46056	4	4	1.81614	1.51531	0.302044	0.162206	0.58571	0.411435	0.173874	0.105002	0.285041	0.252056	0.161718	0.151453	-1.58123	24	1.27886	-1.57313	24	1.14016	0.126916	0.128779	-1.19853	0.641329	0.277861	biotin sulfoxide reductase (bisC)
HI0644	1.8323	1.95735	1.61888	2.06533	2.3516	1.40175	1.35746	1.72887	4	4	1.86847	1.70992	0.191708	0.458736	0.621048	0.511475	0.10499	0.252943	0.265552	0.338413	0.146715	0.194826	-0.737147	24	1.62403	-0.898545	24	1.76336	0.468179	0.377822	-1.09272	0.430105	0.115835	cytochrome C-type protein (yecK)
HI0645	0.21883	0.197031	0.260364	0.193248	0.293781	0.236305	0.220103	0.211104	4	4	0.217368	0.240323	0.0308014	0.0371325	-1.53333	-1.43415	0.136503	0.147052	0.0406202	0.0439914	0.197248	0.178904	0.766757	24	1.17288	0.744854	24	1.21558	0.450703	0.463592	1.10561	0.38887	0.0910651	lysophospholipase L2 (pldB)
HI0646	1.42886	1.18709	1.15883	1.30415	1.22528	1.18467	1.33891	1.24673	4	4	1.26973	1.2489	0.123339	0.0652947	0.235335	0.221255	0.0957281	0.0516221	0.19675	0.192836	0.161629	0.155629	-0.151242	24	1.041	-0.125509	24	1.07859	0.881049	0.901166	-1.01668	0.260923	0.0165962	aspartate-semialdehyde dehydrogenase (asd)
HI0647	0.166927	0.175564	0.171607	0.174681	0.209795	0.179315	0.175356	0.172768	4	4	0.172195	0.184309	0.00389992	0.0172029	-1.75932	-1.69424	0.0227878	0.0897248	0.0292358	0.0315782	0.179505	0.1767	0.563003	24	1.16666	0.516749	24	1.032	0.578655	0.61006	1.07035	0.334637	0.0600423	transport protein, putative
HI0648	0.330102	0.307588	0.453715	0.600422	0.408108	0.526641	0.615948	0.560082	4	4	0.422957	0.527694	0.134625	0.0878247	-0.896939	-0.650431	0.308357	0.176075	0.0931027	0.0932388	0.220874	0.178928	1.58979	24	1.00293	1.73442	24	1.52382	0.12497	0.0956719	1.24763	0.69287	0.331926	modulator of drug activity B (mdaB)
HI0649	0.94698	0.696974	0.950665	1.05433	1.13508	0.945691	0.779255	0.955156	4	4	0.912236	0.953795	0.151889	0.145369	-0.103294	-0.0561085	0.178861	0.153724	0.160393	0.159656	0.178738	0.164245	0.367279	24	1.00926	0.388772	24	1.18427	0.716629	0.700873	1.04556	0.307924	0.0449399	ATP-dependent DNA helicase (rep)
HI0650	0.727391	0.729239	0.646047	0.585695	0.63797	0.550937	0.526469	0.577044	4	4	0.672093	0.573105	0.0694418	0.0479215	-0.401471	-0.55925	0.105417	0.0822146	0.105208	0.0982923	0.155527	0.161606	-1.37503	24	1.14567	-1.40693	24	1.07971	0.181823	0.172267	-1.17272	0.58707	0.228572	H. influenzae predicted coding region HI0650
HI0651	0.0604356	0.0577113	0.0566403	0.0686493	0.0594226	0.0784909	0.0435868	0.0449356	4	4	0.0608592	0.056609	0.00543366	0.016254	-2.80206	-2.90084	0.0866133	0.275321	0.0134936	0.0134556	0.253244	0.235375	-0.446074	24	1.00566	-0.57142	24	1.1576	0.659543	0.573028	-1.07508	0.346859	0.0669449	lipopolysaccharide core biosynthesis protein (kdtB)
HI0652	1.95133	1.98618	1.67198	1.97898	2.6075	1.64509	1.5938	1.70003	4	4	1.89712	1.88661	0.150841	0.482552	0.637829	0.61324	0.0828984	0.231606	0.260869	0.369602	0.140408	0.186589	-0.0464686	24	2.00735	-0.210603	24	1.76599	0.963321	0.834975	-1.00557	0.275002	0.0256344	3-deoxy-d-manno-octulosonic-acid transferase (kdtA)
HI0653	0.449132	0.310858	0.346761	0.359296	0.314238	0.396062	0.405926	0.393054	4	4	0.366512	0.37732	0.0587808	0.0424126	-1.0129	-0.979795	0.154463	0.119335	0.067383	0.060154	0.190068	0.15585	0.239317	24	1.25479	0.269341	24	1.48732	0.812892	0.789969	1.02949	0.285326	0.0318594	lipopolysaccharide biosynthesis protein
HI0654	0.159872	0.123228	0.146415	0.147814	0.199377	0.17887	0.135824	0.159852	4	4	0.144332	0.168481	0.0153115	0.0271013	-1.94005	-1.79089	0.109759	0.164036	0.025844	0.030836	0.192884	0.181783	1.2004	24	1.42363	1.12556	24	1.12586	0.2417	0.271481	1.16731	0.497112	0.159667	DNA-3-methyladenine glycosidase I (tagI)
HI0655	0.852387	0.821937	0.878474	0.99807	1.03235	1.13692	0.97879	0.93934	4	4	0.887717	1.02185	0.0771111	0.0856599	-0.121827	0.0190356	0.0844303	0.0824742	0.142763	0.161249	0.160329	0.159042	1.24562	24	1.27574	1.2475	24	1.01624	0.224928	0.22425	1.1511	0.535456	0.187383	shikimate 5-dehydrogenase (aroE)
HI0656	1.78379	1.38075	1.74396	1.40079	1.38792	1.40597	1.4754	1.27689	4	4	1.57732	1.38654	0.21618	0.0822573	0.44864	0.325471	0.137624	0.0600926	0.242011	0.209389	0.156901	0.154405	-1.19229	24	1.33587	-1.11904	24	1.03259	0.244805	0.2742	-1.13759	0.495099	0.158271	conserved hypothetical protein
HI0656.1	0.562117	0.447132	0.510462	0.574415	0.692664	0.571313	0.554073	0.523342	4	4	0.523531	0.585348	0.0579819	0.0742441	-0.651948	-0.541252	0.114151	0.121586	0.0755322	0.104589	0.158335	0.166553	0.958312	24	1.91738	0.963393	24	1.10651	0.347461	0.344957	1.11808	0.44856	0.127407	conserved hypothetical protein
HI0658	0.546799	0.291723	0.400473	0.284084	0.420744	0.34117	0.29739	0.292258	4	4	0.38077	0.33789	0.122789	0.0594366	-1.0023	-1.09598	0.308152	0.168383	0.0884537	0.0605125	0.232369	0.181115	-0.800196	24	2.13669	-0.635943	24	1.64606	0.431447	0.530832	-1.1269	0.361915	0.0754984	ABC transporter, ATP-binding protein
HI0659	0.0708814	0.0815199	0.0849155	0.0851011	0.0736559	0.102473	0.0701218	0.0796247	4	4	0.0806045	0.0814689	0.00668783	0.0145416	-2.52092	-2.51861	0.0861855	0.16863	0.0189363	0.0144929	0.24249	0.178259	0.0724996	24	1.70719	0.0153037	24	1.85047	0.942805	0.987916	1.01072	0.244114	0.0032273	H. influenzae predicted coding region HI0659
HI0660	0.240384	0.218443	0.184735	0.217051	0.131217	0.293291	0.191393	0.193868	4	4	0.215153	0.202442	0.0229223	0.0671368	-1.5408	-1.63787	0.10918	0.328569	0.038471	0.0466345	0.191645	0.232958	-0.420502	24	1.46942	-0.643587	24	1.47761	0.67786	0.525946	-1.06279	0.363743	0.0765431	H. influenzae predicted coding region HI0660
HI0661	0.141687	0.150684	0.144596	0.130692	0.106782	0.151428	0.127468	0.140386	4	4	0.141915	0.131516	0.0083686	0.0191774	-1.95386	-2.03696	0.0598006	0.15082	0.0253564	0.0220037	0.186899	0.171914	-0.61946	24	1.32795	-0.654523	24	1.18193	0.54145	0.518999	-1.07907	0.366376	0.0780496	hemoglobin-binding protein
HI0663	1.18105	1.42807	0.608232	1.13532	0.807305	0.728941	0.521459	0.842067	4	4	1.08817	0.724943	0.344829	0.14367	0.0381095	-0.33831	0.370657	0.217161	0.237318	0.132566	0.249342	0.181397	-2.67239	24	3.20478	-2.44154	24	1.88943	0.0133224	0.0223718	-1.50104	0.874013	0.615816	ABC-type transport system, ATPase component
HI0664	0.974655	1.17869	0.564592	0.780462	0.628942	0.481409	0.366559	0.570682	4	4	0.874599	0.511898	0.262962	0.114321	-0.170198	-0.689818	0.31625	0.236567	0.187453	0.0999186	0.217798	0.208258	-3.41493	24	3.5196	-3.4487	24	1.09371	0.0022726	0.00209122	-1.70854	0.977126	0.90905	ABC transporter, ATP-binding protein
HI0665	0.0367606	0	0.0433647	0.03997	0.0388326	0.0713501	0.0564053	0.0580471	3	4	0.0400318	0.0561588	0.00330252	0.0133492	-3.22035	-2.90259	0.082613	0.253258	0.00981375	0.0125946	0.262604	0.230623	2.56094	21	NA	2.75575	21	NA	0.0182048	0.0118461	1.40286	0.918734	0.724468	H. influenzae predicted coding region HI0665
HI0666	0.178684	0.16983	0.166428	0.15282	0.159845	0.211028	0.203435	0.181566	4	4	0.16694	0.188969	0.0107379	0.0230856	-1.7917	-1.67196	0.0651303	0.125311	0.0289436	0.0333794	0.177525	0.177793	0.997187	24	1.33	0.953089	24	1.00302	0.328622	0.350046	1.13195	0.445588	0.12552	H. influenzae predicted coding region HI0666
HI0666.1	0.0600189	0	0.0780831	0.0554604	0.058456	0.097628	0.100116	0.0825886	3	4	0.0645208	0.0846971	0.0119644	0.019131	-2.75172	-2.49035	0.179121	0.247934	0.0158147	0.0163658	0.276047	0.196187	2.46566	21	NA	2.66456	21	NA	0.0223742	0.0145038	1.31271	0.906354	0.692049	H. influenzae predicted coding region HI0666.1
HI0667	0.315956	0.297921	0.364597	0.383464	0.273184	0.45399	0.255686	0.309801	4	4	0.340485	0.323165	0.0401745	0.090084	-1.08264	-1.15573	0.118499	0.256695	0.0597899	0.0706862	0.176039	0.211445	-0.374136	24	1.3977	-0.531317	24	1.4427	0.711588	0.600082	-1.05359	0.337846	0.0618525	glpX protein (glpX)
HI0668	0.226524	0.154193	0.231644	0.161715	0.128915	0.192874	0.187108	0.133258	4	4	0.193519	0.160539	0.0412346	0.0341361	-1.65973	-1.84646	0.215849	0.215063	0.0402713	0.0309322	0.207747	0.195634	-1.29895	24	1.695	-1.30873	24	1.12766	0.206304	0.203019	-1.20543	0.555137	0.202516	conserved hypothetical protein
HI0669	0.314189	0.301416	0.424786	0.543383	0.20861	0.286834	0.283445	0.390984	4	4	0.395944	0.292468	0.112827	0.0749459	-0.955784	-1.25399	0.276651	0.256509	0.0871266	0.0606609	0.218292	0.203371	-1.94935	24	2.06293	-1.99907	24	1.15213	0.063033	0.0570474	-1.3538	0.771204	0.432387	mioC protein (mioC)
HI0670	0.686032	0.732985	1.13633	1.17167	0.554069	0.796992	0.802146	0.919441	4	4	0.931755	0.768162	0.257748	0.153522	-0.100306	-0.280458	0.282656	0.216926	0.187747	0.13889	0.208145	0.183744	-1.40101	24	1.82728	-1.29772	24	1.28324	0.17401	0.20672	-1.21297	0.551581	0.199731	conserved hypothetical protein
HI0671	0.45937	0.452404	0.507161	0.488394	0.412895	0.396532	0.390526	0.329128	4	4	0.476832	0.38227	0.0255289	0.0366672	-0.74166	-0.965282	0.0533209	0.100146	0.0666831	0.0599731	0.142243	0.154227	-2.10875	24	1.23629	-2.13169	24	1.1756	0.0455896	0.0434711	-1.24737	0.806153	0.48669	conserved hypothetical protein
HI0672	0.511004	0.389539	0.410985	0.508771	0.361884	0.459038	0.500032	0.553489	4	4	0.455075	0.468611	0.0639015	0.0809814	-0.794781	-0.769913	0.141677	0.181271	0.0751628	0.0822867	0.161213	0.185415	0.242913	24	1.19854	0.202431	24	1.32278	0.810137	0.841286	1.02974	0.273606	0.0247723	conserved hypothetical protein
HI0673	0.940805	0.711247	0.904308	0.80139	0.946909	0.762689	0.732281	0.728775	4	4	0.839437	0.792663	0.103865	0.103952	-0.180937	-0.23836	0.126504	0.124225	0.143019	0.128851	0.162954	0.153654	-0.48596	24	1.232	-0.512766	24	1.12471	0.631403	0.612802	-1.05901	0.333766	0.0595509	conserved hypothetical protein
HI0674	0.256271	0.335556	0.233353	0.274533	0.274453	0.344998	0.233027	0.27066	4	4	0.274928	0.280785	0.0437893	0.0467146	-1.30034	-1.28017	0.15406	0.161907	0.0489972	0.0512107	0.193465	0.179613	0.165257	24	1.0924	0.152827	24	1.16019	0.870126	0.879813	1.0213	0.265333	0.0195246	xanthine-guanine phosphoribosyltransferase (gptA)
HI0675	1.22775	1.56529	1.78107	1.49324	1.31041	2.20772	1.85637	1.87549	4	4	1.51684	1.8125	0.228248	0.371565	0.407855	0.577448	0.154296	0.219597	0.241538	0.332048	0.159845	0.185803	1.44011	24	1.88987	1.38388	24	1.35116	0.162754	0.179132	1.19492	0.579546	0.222254	aminoacyl-histidine dipeptidase (pepD)
HI0676	0.267139	0.203644	0.314114	0.335182	0.316347	0.362216	0.292933	0.409363	4	4	0.28002	0.345215	0.0583221	0.0515454	-1.29061	-1.07185	0.222057	0.147966	0.0551825	0.0618603	0.205383	0.17621	1.57293	24	1.25667	1.6168	24	1.35853	0.128826	0.118993	1.23282	0.655456	0.291901	integrase/recombinase (xerC)
HI0677	0.578866	0.713654	0.527455	0.530011	0.487559	0.411074	0.424957	0.532632	4	4	0.587496	0.464056	0.0873682	0.0565416	-0.539648	-0.773254	0.141474	0.120775	0.101318	0.0752506	0.170271	0.173192	-1.95618	24	1.8128	-1.92368	24	1.03461	0.0621791	0.0663338	-1.266	0.749939	0.402503	H. influenzae predicted coding region HI0677
HI0678	1.0397	1.29882	1.06165	1.48121	0.928195	1.3058	1.1305	1.34803	4	4	1.22034	1.17813	0.209779	0.1914	0.188267	0.153402	0.169323	0.170145	0.217218	0.20707	0.173198	0.178918	-0.28131	24	1.10042	-0.28002	24	1.06715	0.780884	0.781862	-1.03583	0.287258	0.0330011	triosephosphate isomerase (tpiA)
HI0679	0.0947868	0.0919425	0.10355	0.11905	0.102802	0.103955	0.114036	0.110356	4	4	0.102332	0.107787	0.0121908	0.00532866	-2.28466	-2.22851	0.115846	0.0492619	0.0216712	0.0169505	0.22247	0.157118	0.396542	24	1.63456	0.412323	24	2.00488	0.695209	0.683762	1.05331	0.312642	0.0476211	glpE protein (glpE)
HI0680	0.134083	0.1098	0.118789	0.148765	0.140919	0.134162	0.124943	0.147936	4	4	0.127859	0.13699	0.0171677	0.0098044	-2.06355	-1.98979	0.133681	0.0721163	0.0259871	0.0212553	0.196905	0.160427	0.543933	24	1.4948	0.580801	24	1.50647	0.591506	0.566789	1.07141	0.349006	0.06816	rarD protein, putative
HI0681	0.149643	0.143626	0.174341	0.178684	0.142883	0.17641	0.188575	0.175802	4	4	0.161574	0.170917	0.0175143	0.0195935	-1.82723	-1.77183	0.108914	0.12034	0.0283302	0.0296582	0.178035	0.177172	0.455642	24	1.09595	0.441129	24	1.00977	0.652743	0.663068	1.05783	0.318534	0.0509566	transcriptional activator (ilvY)
HI0682	0.0911151	0.0571788	0.114458	0.125654	0.102496	0.219396	0.253506	0.196082	4	4	0.0971013	0.19287	0.0302552	0.0646994	-2.37474	-1.6991	0.35151	0.399952	0.0255318	0.0448633	0.283843	0.263519	3.71055	24	3.08759	3.48892	24	1.1602	0.00109112	0.00189356	1.98628	0.978766	0.915155	ketol-acid reductoisomerase (ilvC)
HI0683	0.378674	0.398328	0.116988	0.135637	0.450677	0.20469	0.140797	0.231511	4	4	0.257407	0.256919	0.151778	0.13466	-1.50875	-1.45171	0.653192	0.484999	0.0869758	0.0799027	0.373641	0.291676	-0.00826201	24	1.18488	0.240706	24	1.641	0.993476	0.811828	-1.0019	0.28023	0.0288156	anaerobic glycerol-3-phosphate dehydrogenase, subunit C (glpC)
HI0684	0.591226	0.65883	0.143112	0.249052	0.745219	0.248155	0.162864	0.36124	4	4	0.410555	0.37937	0.252911	0.257078	-1.06927	-1.13021	0.727785	0.645447	0.143115	0.140358	0.400557	0.362858	-0.311146	24	1.03967	-0.225506	24	1.21858	0.758376	0.823495	-1.0822	0.277574	0.0272078	anaerobic glycerol-3-phosphate dehydrogenase, subunit B (glpB)
HI0685	1.00837	1.1896	0.259369	0.325246	1.42551	0.499649	0.314041	0.657503	4	4	0.695646	0.724176	0.472342	0.488175	-0.572682	-0.479214	0.77482	0.633997	0.260225	0.268246	0.415685	0.354132	0.15268	24	1.06259	0.342322	24	1.37784	0.879927	0.735089	1.04101	0.298873	0.0397604	anaerobic glycerol-3-phosphate dehydrogenase, subunit A (glpA)
HI0686	3.72853	5.30903	3.17066	5.9641	4.73717	3.30471	3.65987	5.21132	4	4	4.54308	4.22827	1.3106	0.894689	1.48128	1.42476	0.29584	0.21372	0.954752	0.872632	0.205032	0.192532	-0.486781	24	1.19707	-0.401896	24	1.13407	0.630829	0.691317	-1.07445	0.310542	0.0464291	glycerol-3-phosphatase transporter (glpT)
HI0687	1.1006	1.03584	0.947404	1.03025	0.966043	0.797965	0.88162	0.96471	4	4	1.02852	0.902585	0.0628027	0.0801484	0.0267097	-0.10554	0.0615965	0.0908119	0.160759	0.138335	0.16385	0.15309	-1.18762	24	1.35047	-1.17954	24	1.1455	0.246603	0.249746	-1.13953	0.513922	0.171548	conserved hypothetical protein
HI0688	0.090869	0.0642815	0.0838147	0.0424258	0.0922739	0.0802695	0.0494413	0.044187	4	4	0.0703478	0.0665429	0.0217479	0.0234005	-2.69549	-2.75791	0.343159	0.359951	0.018775	0.0166964	0.301504	0.261223	-0.302871	24	1.26448	-0.312949	24	1.33218	0.764598	0.757023	-1.05718	0.293323	0.0365504	H. influenzae predicted coding region HI0688
HI0689	1.02015	1.01925	1.16089	0.977956	1.15205	1.77359	1.28356	1.14845	4	4	1.04456	1.33941	0.0800087	0.296199	0.0414774	0.275651	0.0744593	0.20487	0.166119	0.253331	0.170292	0.179891	1.94662	24	2.32562	1.89071	24	1.1159	0.0633764	0.0707959	1.28228	0.74035	0.389718	glycerophosphoryl diester phosphodiesterase (glpQ)
HI0690	1.49434	0.986011	1.42129	1.55719	1.10622	0.991209	1.07244	1.00562	4	4	1.36471	1.04387	0.258502	0.0545908	0.295513	0.0419157	0.209751	0.0521666	0.23944	0.163992	0.175923	0.160193	-2.21103	24	2.13181	-2.1317	24	1.20602	0.0368097	0.0434703	-1.30735	0.806155	0.486694	glycerol uptake facilitator protein (glpF)
HI0691	1.08882	1.17443	1.10125	0.996742	1.23329	1.37677	1.14504	1.07598	4	4	1.09031	1.20777	0.0729215	0.129765	0.0847633	0.184525	0.0674881	0.106007	0.166533	0.198064	0.16977	0.164133	0.907844	24	1.41454	0.844942	24	1.06987	0.372987	0.406488	1.10773	0.415312	0.10679	glycerol kinase (glpK)
HI0693	7.00031	7.25619	7.36141	7.48353	9.34513	7.38821	8.07139	8.34201	4	4	7.27536	8.28668	0.205558	0.811785	1.98419	2.11109	0.0284372	0.0971373	0.910457	1.07776	0.141066	0.151509	1.43363	24	1.40128	1.22602	24	1.15354	0.164577	0.232086	1.13901	0.52861	0.18227	lipoprotein E (hel)
HI0694	0.0302832	0	0.0256954	0.0270458	0.0186328	0.0215136	0.0321358	0.024418	3	4	0.0276748	0.0241751	0.0023577	0.00580895	-3.58961	-3.74303	0.0840584	0.231544	0.0074601	0.00684266	0.292186	0.283559	-1.02292	21	NA	-1.0821	21	NA	0.317987	0.291477	-1.14477	0.482737	0.149814	conserved hypothetical protein
HI0695	0.548161	0.360531	0.403134	0.570886	0.639531	0.517208	0.598684	0.504365	4	4	0.470678	0.564947	0.104467	0.0649363	-0.772604	-0.575952	0.226643	0.114463	0.0839282	0.101475	0.180487	0.168814	1.43173	24	1.46184	1.59148	24	1.14308	0.165116	0.124588	1.20028	0.647277	0.283706	exopolyphosphatase, putative
HI0696	1.27221	0.894942	0.879475	0.793501	1.09121	0.922145	0.936361	0.876649	4	4	0.960032	0.956592	0.21285	0.0932902	-0.0574925	-0.0477917	0.205797	0.0943533	0.184294	0.149611	0.185337	0.155382	-0.0289902	24	1.51738	0.0802201	24	1.42273	0.977112	0.936727	-1.0036	0.253831	0.0115789	conserved hypothetical protein
HI0698	0.538553	0.542437	0.508198	0.517466	0.496806	0.497716	0.484486	0.544874	4	4	0.526664	0.50597	0.0164898	0.0266281	-0.641562	-0.682288	0.0313736	0.0515445	0.0716908	0.0784584	0.152123	0.173444	-0.389413	24	1.19771	-0.353055	24	1.29995	0.700404	0.727129	-1.0409	0.300934	0.0409454	conserved hypothetical protein
HI0699	5.98831	6.66629	6.50532	6.96889	4.24474	6.5796	7.21184	7.72427	4	4	6.5322	6.44011	0.410373	1.53663	1.87524	1.83744	0.0636818	0.269308	0.909069	1.21598	0.142975	0.19942	-0.121315	24	1.78919	-0.308105	24	1.94543	0.904451	0.760661	-1.0143	0.29242	0.0360252	peptidyl-prolyl cis-trans isomerase, FkbP-type (slyD)
HI0700	0.171065	0.152022	0.148859	0.163264	0.157185	0.177494	0.142555	0.131944	4	4	0.158803	0.152295	0.010249	0.0197312	-1.84165	-1.88814	0.0642294	0.128107	0.026756	0.0264717	0.176917	0.174929	-0.345808	24	1.0216	-0.373729	24	1.02285	0.7325	0.711887	-1.04273	0.304956	0.0432475	conserved hypothetical protein
HI0701	0.489863	0.623405	0.49681	0.59017	0.456286	0.52713	0.42577	0.487364	4	4	0.550062	0.474137	0.0669517	0.0433634	-0.60327	-0.749386	0.121517	0.0912745	0.0868035	0.0753897	0.170744	0.171253	-1.32075	24	1.32571	-1.20843	24	1.00597	0.19904	0.238655	-1.16013	0.52303	0.178157	conserved hypothetical protein
HI0702	0.304154	0.331989	0.284186	0.310037	0.219539	0.346841	0.33248	0.333292	4	4	0.307592	0.308038	0.0196709	0.0593658	-1.18052	-1.19376	0.0639511	0.215851	0.0513412	0.0588778	0.162344	0.197769	0.0114313	24	1.31513	-0.103494	24	1.48404	0.990974	0.918431	1.00145	0.257442	0.0141921	stationary-phase survival protein (surE)
HI0703	0.894064	1.10263	0.799231	0.918504	0.83504	0.895706	0.833015	0.897347	4	4	0.928607	0.865277	0.126908	0.0360996	-0.0808491	-0.145358	0.133401	0.041739	0.153904	0.129191	0.169104	0.152272	-0.630331	24	1.41917	-0.566969	24	1.23328	0.534434	0.576	-1.07319	0.345846	0.0663715	lipoprotein B (lppB)
HI0704	0.244784	0.376508	0.263914	0.28276	0.269965	0.411577	0.252628	0.241294	4	4	0.291991	0.293866	0.0584382	0.0793549	-1.24487	-1.2487	0.188158	0.245002	0.0553871	0.0628304	0.193012	0.199868	0.04476	24	1.28683	-0.0275626	24	1.0723	0.964669	0.978239	1.00642	0.245912	0.0050521	H. influenzae predicted coding region HI0704
HI0706	1.41584	1.82563	1.57165	1.7427	1.57549	1.72573	1.66088	1.74819	4	4	1.63896	1.67757	0.182502	0.0774694	0.489303	0.516536	0.113261	0.0466896	0.243509	0.248902	0.147997	0.149731	0.221798	24	1.04478	0.258708	24	1.02358	0.826347	0.798066	1.02356	0.283419	0.0307265	lipoprotein
HI0707	0.307952	0.223122	0.362448	0.436384	0.253609	0.367786	0.306723	0.253396	4	4	0.332476	0.295379	0.0899168	0.0544019	-1.13049	-1.23171	0.284563	0.178548	0.0710945	0.0565049	0.215239	0.18211	-0.817003	24	1.58307	-0.717998	24	1.39693	0.421963	0.47969	-1.12559	0.382045	0.0870854	DNA mismatch repair protein (mutS)
HI0708	0.447752	0.434451	0.460618	0.50453	0.354728	0.342142	0.341487	0.409089	4	4	0.461838	0.361861	0.0304006	0.0320691	-0.774126	-1.0193	0.0645765	0.0854624	0.0675989	0.0587877	0.143769	0.162091	-2.23197	24	1.32223	-2.26319	24	1.27113	0.0352127	0.0329488	-1.27628	0.83739	0.541701	L-seryl-tRNA selenium transferase (selA)
HI0709	0.16088	0.167388	0.157115	0.206375	0.152698	0.193081	0.134407	0.15832	4	4	0.172939	0.159626	0.0226908	0.0245287	-1.76084	-1.84349	0.124626	0.150022	0.0309601	0.0285672	0.188654	0.180435	-0.632054	24	1.17455	-0.63318	24	1.09317	0.533327	0.532604	-1.0834	0.361256	0.0751225	selenocysteine-specific elongation factor (selB)
HI0710	0.910503	0.766261	0.876488	0.976812	0.807069	1.25589	0.99589	1.02015	4	4	0.882516	1.01975	0.0879898	0.183996	-0.128821	0.00733166	0.102015	0.180791	0.144049	0.181336	0.158388	0.178556	1.18515	24	1.5847	1.14087	24	1.27087	0.24756	0.265179	1.1555	0.501852	0.162976	H. influenzae predicted coding region HI0710
HI0711	0.481416	0.411464	0.593525	0.607837	0.603384	0.953301	0.803376	0.706685	4	4	0.52356	0.766686	0.0937007	0.148816	-0.659645	-0.279783	0.184815	0.193961	0.0849062	0.137845	0.170174	0.175492	3.00348	24	2.63575	3.10788	24	1.06347	0.00615464	0.00479599	1.46437	0.957656	0.840837	conserved hypothetical protein
HI0712	1.03109	0.927409	0.598949	0.693333	0.372637	0.265579	0.207606	0.41908	4	4	0.812696	0.316226	0.200658	0.0968241	-0.230892	-1.1887	0.251823	0.320522	0.160929	0.0722473	0.19654	0.23228	-5.62882	24	4.96166	-6.29572	24	1.39677	8.54406e-06	1.65421e-06	-2.56999	0.999901	0.999579	hemoglobin-binding protein
HI0713	1.89897	2.60103	1.59206	2.20076	1.40988	1.65838	1.47164	1.60653	4	4	2.07321	1.53661	0.430785	0.115469	0.712763	0.427449	0.209267	0.0753953	0.35464	0.241195	0.170835	0.14868	-2.50228	24	2.16191	-2.51962	24	1.32024	0.0195545	0.018813	-1.34921	0.887962	0.647308	trigger factor (tig)
HI0714	2.01891	2.47469	2.92559	2.79457	2.50255	3.48838	2.57083	2.84645	4	4	2.55344	2.85205	0.403552	0.449511	0.927463	1.03926	0.165737	0.150691	0.387462	0.518913	0.152412	0.170401	0.922188	24	1.79362	0.978047	24	1.24999	0.365609	0.337808	1.11694	0.452811	0.130122	ATP-dependent Clp protease, proteolytic subunit (clpP)
HI0715	0.445023	0.596693	0.459258	0.473155	0.465253	0.442138	0.453282	0.534891	4	4	0.493532	0.473891	0.0697263	0.0417475	-0.713114	-0.74956	0.133541	0.085159	0.0744871	0.0744683	0.151992	0.172131	-0.372955	24	1.00051	-0.317427	24	1.28257	0.712455	0.753665	-1.04145	0.29416	0.0370368	ATP-dependent Clp protease, ATP-binding subunit (clpX)
HI0716	2.672	3.85513	2.78484	2.44815	2.83319	3.78888	2.9802	3.79389	4	4	2.94003	3.34904	0.625908	0.514294	1.06294	1.19971	0.198389	0.154978	0.532837	0.635209	0.170168	0.177061	0.986639	24	1.42117	1.11392	24	1.08265	0.333663	0.276347	1.13912	0.493523	0.157181	preprotein translocase SecE subunit (secE)
HI0717	1.90285	1.56824	1.80922	2.05813	1.66657	1.79245	2.02728	2.09116	4	4	1.83461	1.89437	0.205114	0.19889	0.602001	0.634691	0.1144	0.106095	0.259797	0.307808	0.146533	0.157437	0.296695	24	1.40375	0.303987	24	1.15436	0.769252	0.763758	1.03257	0.291656	0.0355797	transcription antitermination protein (nusG)
HI0718	2.97334	2.9748	2.25067	2.54787	3.28655	3.15601	2.85193	2.83947	4	4	2.68667	3.03349	0.353343	0.223351	0.981588	1.10769	0.134963	0.073369	0.38865	0.516691	0.147271	0.162523	1.07284	24	1.76744	1.14992	24	1.21786	0.294013	0.261506	1.12909	0.504664	0.164955	lipoprotein (vacJ)
HI0719	1.49086	1.12352	1.82353	2.33744	1.26856	1.8907	1.97427	1.87235	4	4	1.69384	1.75147	0.515591	0.32498	0.491413	0.545555	0.310336	0.206404	0.345478	0.310815	0.206562	0.177201	0.248027	24	1.23548	0.397876	24	1.35884	0.806223	0.694239	1.03402	0.309737	0.0459716	conserved hypothetical protein
HI0720	0.497204	0.447824	0.408928	0.441353	0.790602	0.726093	0.641126	0.788883	4	4	0.448827	0.736676	0.0364652	0.070416	-0.803559	-0.309176	0.0804335	0.0985505	0.0729985	0.121939	0.153598	0.160793	4.0508	24	2.79035	4.44657	24	1.09587	0.000463394	0.000169673	1.64134	0.996592	0.98561	heat shock protein (htpX)
HI0721	0.632047	0.560603	0.636952	0.585077	0.39794	0.569781	0.730704	0.551662	4	4	0.60367	0.562522	0.0370288	0.136067	-0.506151	-0.598131	0.0617493	0.249461	0.096458	0.118296	0.154021	0.206213	-0.539164	24	1.50406	-0.714729	24	1.79254	0.594741	0.481671	-1.07315	0.381221	0.0866074	conserved hypothetical protein
HI0722	0.180296	0.123269	0.18035	0.181283	0.252502	0.236461	0.25229	0.217949	4	4	0.166299	0.2398	0.0286908	0.0163907	-1.80677	-1.42975	0.191094	0.0696529	0.0314724	0.0406439	0.196511	0.168926	2.85969	24	1.66776	2.90986	24	1.35326	0.00863933	0.00768	1.44198	0.940348	0.786129	conserved hypothetical protein
HI0723	0.843559	0.857061	0.883626	0.986977	0.946167	1.0544	1.11073	1.15546	4	4	0.892806	1.06669	0.0649499	0.0903645	-0.1153	0.0617876	0.070797	0.0866145	0.141425	0.16681	0.158419	0.154622	1.59021	24	1.39121	1.59993	24	1.04971	0.124876	0.122697	1.19476	0.650011	0.286425	TRK system potassium uptake protein (trkH)
HI0724	0.0794069	0.00218231	0.0777287	0.0404228	0.0428495	0.0491935	0.0472324	0.0335689	4	4	0.0499352	0.0432111	0.0365691	0.00695375	-3.60586	-3.15222	1.70997	0.171377	0.0215323	0.010308	0.896283	0.228441	-0.563337	24	4.36344	0.980902	24	15.3937	0.578432	0.336427	-1.15561	0.453643	0.130655	conserved hypothetical protein
HI0725	0.83437	0.994718	1.07803	1.04781	0.933076	1.14707	1.07767	1.00281	4	4	0.98873	1.04016	0.108516	0.0925528	-0.0161356	0.0363871	0.114894	0.0893147	0.16164	0.16648	0.167081	0.163697	0.443245	24	1.06079	0.449088	24	1.04178	0.661559	0.657397	1.05201	0.320186	0.0518898	conserved hypothetical protein
HI0726	0.773599	0.769676	0.802019	0.663231	0.681465	0.858532	0.931245	0.650229	4	4	0.752131	0.780368	0.0609936	0.136127	-0.287435	-0.259426	0.0841499	0.174626	0.117018	0.135815	0.16229	0.167406	0.315009	24	1.34707	0.240259	24	1.06404	0.755478	0.81217	1.03754	0.280151	0.0287683	nitrate/nitrite response regulator protein (narP)
HI0727	0.571253	0.488467	0.482073	0.525732	0.589991	0.608909	0.461525	0.506262	4	4	0.516881	0.541672	0.0410428	0.0696014	-0.662257	-0.619414	0.0781618	0.130439	0.0720135	0.0903923	0.148258	0.169459	0.429005	24	1.57556	0.380561	24	1.30645	0.671746	0.706877	1.04796	0.306299	0.0440142	diaminopimelate decarboxylase (lysA)
HI0727.1	0.578885	0.399113	0.507113	0.483731	0.441383	0.511642	0.533922	0.410103	4	4	0.49221	0.474263	0.0741026	0.0581779	-0.717602	-0.751706	0.154004	0.123766	0.0754257	0.0781005	0.160238	0.178603	-0.330602	24	1.07218	-0.284254	24	1.24236	0.743814	0.778654	-1.03784	0.288028	0.0334549	cyaY protein (cyaY)
HI0728	0.111834	0.0795446	0.108481	0.158201	0.109826	0.137	0.113885	0.125899	4	4	0.114515	0.121652	0.0325319	0.0122987	-2.19681	-2.11037	0.281163	0.100082	0.0280657	0.0198053	0.261885	0.164968	0.415574	24	2.00812	0.558583	24	2.52012	0.681414	0.581621	1.06233	0.343946	0.0652969	ATP-dependent DNA helicase (recQ)
HI0729	1.52326	1.11884	1.26404	1.42466	1.90816	1.33508	1.37884	1.31615	4	4	1.3327	1.48456	0.178154	0.283621	0.280349	0.382771	0.136035	0.176655	0.22149	0.277558	0.162302	0.17186	0.855286	24	1.57037	0.866571	24	1.12125	0.400851	0.394758	1.11395	0.42123	0.110385	prolyl-tRNA synthetase (proS)
HI0730	1.25311	0.922704	0.934155	0.967808	0.88569	0.852647	0.705611	0.756199	4	4	1.01944	0.800037	0.156951	0.0835509	0.0110878	-0.227235	0.144453	0.105328	0.175883	0.125495	0.178765	0.149554	-2.03095	24	1.96426	-2.04504	24	1.4288	0.0534782	0.0519651	-1.27425	0.783692	0.451002	organic solvent tolerance protein
HI0731	0.245633	0.142169	0.184125	0.214859	0.264192	0.165728	0.174289	0.163283	4	4	0.196696	0.191873	0.044181	0.0484431	-1.64614	-1.67195	0.234741	0.228955	0.0418472	0.0398499	0.217002	0.201895	-0.166944	24	1.10275	-0.17414	24	1.15525	0.868813	0.863216	-1.02514	0.268845	0.0217853	H. influenzae predicted coding region HI0731
HI0732	1.61885	1.54374	1.48269	1.2929	1.39466	1.04891	0.896752	1.11772	4	4	1.48454	1.11451	0.139374	0.208337	0.391666	0.0956795	0.0967641	0.183101	0.215678	0.192194	0.148668	0.173229	-2.56179	24	1.25931	-2.59322	24	1.35771	0.0171171	0.0159468	-1.33201	0.899986	0.676118	H. influenzae predicted coding region HI0732
HI0733	0.28122	0.416096	0.387759	0.349608	0.313762	0.284367	0.311611	0.260265	4	4	0.358671	0.292501	0.0583796	0.0253148	-1.03594	-1.23217	0.170803	0.0881764	0.0628368	0.0495887	0.191838	0.165044	-1.65328	24	1.6057	-1.55079	24	1.35105	0.111298	0.134041	-1.22622	0.634065	0.27085	sufI protein (sufI)
HI0734	0.549286	0.64955	0.489662	0.753225	0.534323	0.620358	0.52755	0.60936	4	4	0.610431	0.572898	0.115822	0.0487387	-0.507011	-0.559768	0.188909	0.0851885	0.112179	0.099192	0.177874	0.165395	-0.501296	24	1.279	-0.434414	24	1.1566	0.62073	0.667869	-1.06551	0.317149	0.0501733	1-acyl-glycerol-3-phosphate acyltransferase (plsC)
HI0735	0.686275	0.695486	0.993569	0.933263	0.743734	1.05271	0.819138	0.640881	4	4	0.827148	0.814115	0.159307	0.175038	-0.203785	-0.22228	0.193483	0.208495	0.151299	0.144155	0.174161	0.176614	-0.124731	24	1.10158	-0.149126	24	1.02836	0.901776	0.8827	-1.01601	0.26473	0.0191304	conserved hypothetical protein
HI0736	0.824235	0.866165	0.845685	0.990864	0.854474	0.989054	0.958875	1.00438	4	4	0.881737	0.951695	0.0747384	0.0675146	-0.128441	-0.0514757	0.0820501	0.0731174	0.142692	0.143296	0.155735	0.152073	0.691878	24	1.00848	0.70718	24	1.04874	0.495654	0.486265	1.07934	0.379328	0.0855091	sodium-dependent transporter, putative
HI0737	0.377366	0.493133	0.449961	0.477093	0.388317	0.496669	0.46472	0.443335	4	4	0.449389	0.44826	0.0512144	0.045577	-0.805038	-0.806379	0.119182	0.104055	0.0753121	0.0704657	0.160085	0.163931	-0.0218815	24	1.14228	-0.0117038	24	1.04863	0.982723	0.990759	-1.00252	0.243589	0.00263359	acetohydroxy acid synthase II, putative
HI0738	0.399476	0.350197	0.317073	0.418069	0.453659	0.5701	0.602968	0.496067	4	4	0.371204	0.530698	0.0460695	0.0680925	-0.996898	-0.639822	0.125994	0.12965	0.0659019	0.0892657	0.181973	0.16951	2.87489	24	1.83474	2.87163	24	1.15245	0.00833726	0.0084012	1.42967	0.936368	0.774251	dihydroxyacid dehydratase (ilvD)
HI0738.1	0.0681154	0.0653849	0.0784044	0.0860392	0.0659772	0.102908	0.0900576	0.10078	4	4	0.074486	0.0899306	0.00952619	0.0169302	-2.60321	-2.42362	0.12682	0.205092	0.0175296	0.0163158	0.272452	0.184834	1.28986	24	1.15431	1.09095	24	2.17278	0.20939	0.286127	1.20735	0.486488	0.152359	threonine deaminase (ilvA)
HI0739	0.147835	0.108656	0.0969594	0.166079	0.0887964	0.125335	0.143921	0.116435	4	4	0.129882	0.118622	0.0324909	0.0229452	-2.065	-2.14677	0.253127	0.203077	0.0295463	0.021111	0.224086	0.182813	-0.620169	24	1.95879	-0.565523	24	1.5025	0.540991	0.576967	-1.09493	0.345517	0.0661857	DNA polymerase III, alpha subunit (dnaE)
HI0740	5.20894	6.13036	7.40512	6.72824	4.9435	5.213	5.88182	6.60385	4	4	6.36816	5.66054	0.931893	0.742348	1.84303	1.72719	0.149814	0.129353	0.985199	0.982262	0.157625	0.161284	-1.01727	24	1.00599	-1.02734	24	1.04697	0.319169	0.314505	-1.12501	0.467319	0.139537	phosphomannomutase (yhxB)
HI0742	0.0322935	0.0290637	0.0274792	0.0335768	0.0241077	0.041202	0.0260822	0.0286142	4	4	0.0306033	0.0300015	0.00281835	0.00769141	-3.48985	-3.52871	0.0925687	0.236886	0.00766917	0.00892485	0.2713	0.266454	-0.102277	24	1.35427	-0.204388	24	1.0367	0.919387	0.839773	-1.02006	0.273939	0.0249788	H. influenzae predicted coding region HI0742
HI0743	2.47263	2.96136	2.91771	2.8778	2.27585	2.28865	2.59058	2.45136	4	4	2.80738	2.40161	0.225756	0.149178	1.02969	0.87471	0.0837567	0.0615451	0.421211	0.357062	0.143773	0.156276	-1.46966	24	1.39159	-1.45965	24	1.18149	0.154641	0.157352	-1.16896	0.604307	0.243494	protein-export protein (secB)
HI0744	2.43627	2.01071	1.14372	2.14544	2.03823	2.34698	1.77225	1.39822	4	4	1.93403	1.88892	0.556	0.402702	0.621644	0.618165	0.334549	0.22076	0.384257	0.344787	0.21554	0.182793	-0.174758	24	1.24206	-0.0246218	24	1.39039	0.862735	0.98056	-1.02388	0.245479	0.00463469	conserved hypothetical protein
HI0745	4.21193	3.47118	4.5913	3.93036	3.86513	3.32872	3.53098	4.23158	4	4	4.05119	3.7391	0.472079	0.395872	1.39383	1.31468	0.118128	0.105094	0.657058	0.662872	0.159589	0.172297	-0.668755	24	1.01778	-0.673988	24	1.1656	0.510034	0.506759	-1.08347	0.371111	0.0807668	L-asparaginase II (ansB)
HI0746	2.44915	2.14252	2.46198	2.83046	1.87214	2.49671	2.33834	2.37717	4	4	2.47103	2.27109	0.281466	0.274375	0.899783	0.814351	0.113711	0.127913	0.347759	0.363612	0.143753	0.164599	-0.794768	24	1.09325	-0.781855	24	1.31107	0.434538	0.441945	-1.08804	0.398462	0.09671	anaerobic C4-dicarboxylate membrane transporter protein (dcuB)
HI0747	0.0966374	0.0336751	0.101893	0.0758414	0.666861	0.809572	0.950229	0.86153	4	4	0.0770116	0.822048	0.0310036	0.118642	-2.64768	-0.20413	0.511943	0.149373	0.023621	0.129368	0.363053	0.16295	11.3308	24	29.9954	12.2808	24	4.96397	4.06102e-11	7.73071e-12	10.6743	1	1	NADH dehydrogenase (ndh)
HI0748	0.387734	0.373182	0.388199	0.403926	0.257652	0.415289	0.296327	0.340079	4	4	0.38826	0.327337	0.0125569	0.0676154	-0.946471	-1.13245	0.0323248	0.203568	0.0666054	0.0625434	0.166237	0.194696	-1.3336	24	1.13411	-1.45289	24	1.37169	0.194855	0.159205	-1.18612	0.602096	0.241544	glycerol-3-phosphate acyltransferase (plsB)
HI0749	0.574554	0.456114	0.560384	0.499018	0.559863	0.755546	0.643171	0.607408	4	4	0.522517	0.641497	0.0550856	0.083339	-0.653355	-0.450069	0.107122	0.126678	0.0753087	0.115643	0.158362	0.171356	1.72431	24	2.35803	1.7425	24	1.17084	0.0975103	0.0942237	1.2277	0.695396	0.334789	lexA repressor (lexA)
HI0750	0.463039	0.50111	0.685319	0.631975	0.575809	0.535151	0.72368	0.669698	4	4	0.570361	0.626085	0.105397	0.0860689	-0.574412	-0.47538	0.185993	0.137786	0.0987697	0.111371	0.179174	0.172825	0.748676	24	1.27145	0.795626	24	1.07482	0.461327	0.434049	1.0977	0.402087	0.0988603	diaminopimelate epimerase (dapF)
HI0751	2.34661	2.20023	2.34582	3.22189	2.58369	2.3408	2.66601	2.67909	4	4	2.52864	2.5674	0.467262	0.156856	0.916035	0.941443	0.171976	0.0627252	0.401292	0.424548	0.154056	0.15858	0.132697	24	1.11926	0.229846	24	1.05959	0.895539	0.820159	1.01533	0.278328	0.0276664	thiol peroxidase (tpx)
HI0752	1.03219	1.03163	1.24162	1.50023	1.39544	1.49454	1.69218	1.55659	4	4	1.20142	1.53469	0.222387	0.124214	0.171214	0.425887	0.178957	0.0805633	0.222861	0.241827	0.179319	0.148129	2.02685	24	1.17745	2.18989	24	1.46546	0.053926	0.0384879	1.2774	0.820414	0.51097	phosphoribosylformylglycinamidine synthase (purL)
HI0753	0.447094	0.363317	0.416793	0.465674	0.624483	0.60732	0.473964	0.528913	4	4	0.42322	0.55867	0.0447287	0.0701395	-0.864225	-0.588271	0.108933	0.128138	0.0676804	0.0989818	0.159849	0.171328	2.25923	24	2.13888	2.35538	24	1.14879	0.033228	0.0270146	1.32005	0.857154	0.580262	conserved hypothetical protein
HI0754	0.091357	0.0632834	0.0825691	0.0899655	0.0882621	0.0696234	0.0741451	0.0951233	4	4	0.0817937	0.0817885	0.0129289	0.0119183	-2.51389	-2.5116	0.170087	0.145966	0.0195672	0.0139639	0.255346	0.172584	-0.000438457	24	1.96355	0.0148447	24	2.18904	0.999654	0.988279	-1.00006	0.244047	0.00315356	conserved hypothetical protein
HI0755	0.343895	0.270428	0.305437	0.292688	0.375431	0.292662	0.310804	0.303873	4	4	0.303112	0.320693	0.030798	0.03725	-1.19746	-1.14204	0.100296	0.111045	0.0524072	0.0573472	0.171493	0.176346	0.452595	24	1.19741	0.45058	24	1.0574	0.654905	0.656337	1.058	0.320496	0.0520653	conserved hypothetical protein
HI0756	0.34772	0.348862	0.414166	0.39533	0.386845	0.413036	0.361993	0.411629	4	4	0.37652	0.393376	0.0334936	0.0241331	-0.97974	-0.934428	0.0886489	0.0622361	0.0639979	0.058948	0.174732	0.152	0.387463	24	1.17867	0.391304	24	1.32147	0.701828	0.699025	1.04477	0.308427	0.0452262	conserved hypothetical protein
HI0757	5.03082	5.73128	3.51441	3.48897	3.69028	3.19321	2.80075	2.78822	4	4	4.44137	3.11812	1.12215	0.425269	1.467	1.13051	0.252519	0.132659	0.872455	0.562281	0.192168	0.171922	-2.54975	24	2.40757	-2.61002	24	1.24938	0.0175861	0.0153524	-1.42438	0.902581	0.682553	phosphoglycerate mutase (gpmA)
HI0758	5.07326	3.16356	6.44923	4.28576	3.29169	4.03153	5.85004	4.62671	4	4	4.74295	4.44999	1.3813	1.08138	1.52374	1.47096	0.299387	0.241574	1.01405	0.946281	0.205155	0.199757	-0.422439	24	1.14837	-0.368614	24	1.05478	0.676466	0.715647	-1.06583	0.303955	0.0426753	ribosomal protein L31 (rpL31)
HI0759	0.22437	0.148904	0.153341	0.160216	0.24895	0.175659	0.154493	0.134574	4	4	0.171708	0.178419	0.0354154	0.0499237	-1.77631	-1.75074	0.190294	0.263652	0.033788	0.039036	0.19901	0.214491	0.259991	24	1.33477	0.174777	24	1.16163	0.797088	0.862721	1.03909	0.268951	0.0218527	A/G-specific adenine glycosylase (mutY)
HI0760	1.49742	1.16918	1.54471	1.41389	1.91312	1.42049	1.07325	1.15023	4	4	1.4063	1.38927	0.167076	0.379652	0.335305	0.302598	0.124839	0.259735	0.219343	0.281549	0.150556	0.19777	-0.0953979	24	1.64763	-0.263176	24	1.72555	0.924791	0.794661	-1.01225	0.284218	0.0312021	conserved hypothetical protein
HI0761	3.53613	2.45044	5.22166	3.78312	3.67272	4.57939	4.6925	5.12016	4	4	3.74784	4.51619	1.14039	0.608636	1.28567	1.50041	0.310354	0.141356	0.794513	0.863532	0.210857	0.171052	1.30959	24	1.18128	1.58185	24	1.51955	0.202734	0.126775	1.20501	0.644156	0.280627	membrane-bound lytic murein transglycosylase C (mltC)
HI0762	0.816904	0.485592	0.548598	0.58001	0.8913	0.473597	0.433122	0.491946	4	4	0.607776	0.572491	0.144841	0.213955	-0.51743	-0.602148	0.222847	0.329075	0.119863	0.144061	0.189048	0.232271	-0.376556	24	1.44453	-0.565765	24	1.50954	0.709812	0.576805	-1.06163	0.345573	0.0662168	H. influenzae predicted coding region HI0762
HI0763	1.3491	1.07717	1.28555	1.06989	1.51021	0.972156	1.06234	1.00572	4	4	1.19543	1.13761	0.14316	0.251176	0.17313	0.112549	0.119658	0.203117	0.207631	0.206963	0.166058	0.18359	-0.39445	24	1.00647	-0.489438	24	1.2223	0.696732	0.628975	-1.05082	0.328715	0.0567025	transcriptional regulator (nadR)
HI0764	1.99607	1.99968	1.36732	1.44402	1.74685	1.8287	2.41966	1.63377	4	4	1.70177	1.90724	0.343347	0.350834	0.516113	0.633982	0.204415	0.172745	0.288671	0.33957	0.171311	0.170216	0.922019	24	1.38373	0.976147	24	1.0129	0.365695	0.338729	1.12074	0.452258	0.129768	3,4-dihydroxy-2-butanone 4-phosphate synthase (ribB)
HI0765	1.19513	0.982944	1.01931	1.02295	1.51604	0.935464	0.943052	0.964715	4	4	1.05508	1.08982	0.0950937	0.284418	0.0507171	0.0637081	0.0869133	0.23529	0.167902	0.217258	0.174994	0.187366	0.253008	24	1.67433	0.101343	24	1.1464	0.802416	0.92012	1.03292	0.257105	0.0139541	lipooligosaccharide biosynthesis protein
HI0766	0.0902682	0.0446041	0.102031	0.0991371	0.0741205	0.0897109	0.0973027	0.0676951	4	4	0.0840101	0.0822073	0.0267431	0.0136648	-2.52716	-2.50897	0.392019	0.167392	0.0233655	0.0143926	0.308918	0.175353	-0.131386	24	2.63557	0.10238	24	3.10356	0.896565	0.919306	-1.02193	0.257268	0.0140689	rRNA methylase, putative
HI0767	0.310312	0.38747	0.442222	0.369792	0.313842	0.35745	0.397392	0.32323	4	4	0.377449	0.347978	0.0543505	0.0378999	-0.982263	-1.05996	0.146398	0.107052	0.0669914	0.0601153	0.184978	0.16763	-0.654838	24	1.24185	-0.622515	24	1.21769	0.518799	0.539474	-1.08469	0.358725	0.0736798	conserved hypothetical protein
HI0768	0.507341	0.599358	0.538449	0.606314	0.531156	0.733665	0.646325	0.707333	4	4	0.562865	0.65462	0.0479535	0.0900721	-0.577472	-0.431277	0.0860191	0.144461	0.0864107	0.123513	0.160156	0.174376	1.21739	24	2.0431	1.23494	24	1.18547	0.23529	0.228805	1.16301	0.531451	0.184382	cell division protein (ftsY)
HI0769	0.395038	0.423997	0.437795	0.440806	0.400492	0.371808	0.414099	0.354952	4	4	0.424409	0.385338	0.0209036	0.0268529	-0.857989	-0.955465	0.0501396	0.0699538	0.066466	0.0599849	0.153016	0.149929	-0.872786	24	1.22777	-0.910028	24	1.04159	0.391429	0.371857	-1.10139	0.43333	0.117832	cell division ATP-binding protein (ftsE)
HI0770	0.569511	0.666169	0.484522	0.500077	0.498286	0.538866	0.576674	0.626421	4	4	0.55507	0.560062	0.0827701	0.0546048	-0.596693	-0.58327	0.144973	0.0974509	0.0923829	0.0967754	0.171651	0.168307	0.0746207	24	1.09735	0.111675	24	1.04013	0.941135	0.91201	1.00899	0.258728	0.0150915	cell division protein (ftsX)
HI0771	0.0192456	0.0171438	0.0292809	0.0276798	0.0169463	0.0411538	0.0325179	0.0315436	4	4	0.0233375	0.0305404	0.00603557	0.0100393	-3.78361	-3.53762	0.264695	0.379163	0.00720377	0.00975424	0.344109	0.306017	1.188	24	1.83344	1.06838	24	1.26445	0.246456	0.29598	1.30864	0.479631	0.14772	acetyl-CoA acetyltransferase (atoB)
HI0772	0.00917582	0	0.0143961	0.0224827	0.00645273	0.0125114	0.0157024	0.0116964	3	4	0.0153516	0.0115907	0.00670471	0.00383683	-4.24233	-4.5067	0.44809	0.379249	0.00568876	0.00420202	0.475369	0.433874	-1.79	21	NA	-1.21863	21	NA	0.0878851	0.236498	-1.32447	0.524847	0.179491	short-chain fatty acids transporter (atoE)
HI0773	0.0181998	0.0184562	0.02649	0.0221067	0.0183583	0.0304282	0.0316595	0.025499	4	4	0.0213132	0.0264862	0.0038852	0.0060371	-3.86039	-3.65297	0.176726	0.248308	0.00623777	0.00748592	0.349683	0.279041	1.06177	24	1.44023	0.927263	24	1.57041	0.298907	0.363022	1.24272	0.438204	0.120872	acetate CoA-transferase, beta subunit (atoA)
HI0774	0.0594842	0.0135762	0.0655327	0.0672149	0.0599334	0.105411	0.0898271	0.0774449	4	4	0.051452	0.0831541	0.0254678	0.01925	-3.13664	-2.50812	0.776987	0.239948	0.0172105	0.0159018	0.456804	0.196032	2.70585	24	1.17137	2.5288	24	5.43007	0.0123399	0.018431	1.61615	0.889521	0.650952	acetate CoA-transferase, alpha subunit
HI0775	0.117955	0.15123	0.185075	0.159204	0.124946	0.170675	0.225989	0.201749	4	4	0.153366	0.18084	0.0276768	0.0436005	-1.88774	-1.73397	0.187237	0.257823	0.0288849	0.0372102	0.204844	0.213804	1.16648	24	1.65952	1.03869	24	1.08939	0.254882	0.309303	1.17914	0.470703	0.141768	transcriptional regulator
HI0776	5.26524	4.60968	3.47716	3.69733	4.95488	4.74094	5.68231	4.52039	4	4	4.26235	4.97463	0.829091	0.504034	1.43578	1.60064	0.192938	0.0985486	0.763211	0.88798	0.17562	0.157752	1.21664	24	1.35368	1.39674	24	1.23936	0.235572	0.175275	1.16711	0.583743	0.225764	ribosomal protein S10 (rpS10)
HI0777	7.68104	8.67734	7.65584	7.7855	7.45353	9.3163	10.7849	8.67527	4	4	7.94993	9.05751	0.488179	1.38683	2.0718	2.19477	0.0597203	0.153623	0.958709	1.22413	0.138252	0.158562	1.42466	24	1.63035	1.16908	24	1.3154	0.167131	0.253854	1.13932	0.510642	0.169198	ribosomal protein L3 (rpL3)
HI0778	3.84136	2.83601	2.26693	3.175	3.67264	2.46335	3.94504	3.0996	4	4	3.02983	3.29516	0.658089	0.657013	1.09049	1.17654	0.220401	0.209394	0.550296	0.664706	0.174259	0.188109	0.614946	24	1.45904	0.671172	24	1.16528	0.544377	0.50852	1.08757	0.370423	0.0803709	ribosomal protein L4 (rpL4)
HI0779	2.80537	2.84229	2.70137	2.62171	2.7541	3.55286	4.02025	3.20818	4	4	2.74269	3.38385	0.100319	0.535727	1.00843	1.20947	0.0367307	0.160161	0.371391	0.643408	0.132865	0.177539	1.72609	24	3.00132	1.8132	24	1.78552	0.0971853	0.082328	1.23377	0.717187	0.360442	ribosomal protein L23 (rpL23)
HI0780	7.74108	9.08363	8.78042	7.54991	9.02427	12.6078	10.8431	12.0774	4	4	8.28876	11.1381	0.757056	1.59141	2.11177	2.40228	0.0913911	0.149072	1.00003	1.33457	0.140011	0.157242	3.4172	24	1.78098	2.7596	24	1.26128	0.00225995	0.0109034	1.34377	0.923361	0.7371	ribosomal protein L2 (rpL2)
HI0781	5.72391	6.86942	4.53935	6.04564	5.67583	6.28622	7.3253	5.75311	4	4	5.79458	6.26012	0.965904	0.760208	1.74596	1.82891	0.17323	0.117375	0.984755	1.00869	0.163737	0.159038	0.660486	24	1.0492	0.7268	24	1.05997	0.515232	0.474379	1.08034	0.384269	0.088379	ribosomal protein S19 (rpS19)
HI0782	5.90676	6.3248	5.5222	4.99672	5.91376	7.8286	8.10455	6.96076	4	4	5.68762	7.20192	0.56531	0.987419	1.73453	1.96694	0.100486	0.14222	0.901247	1.08465	0.148075	0.164686	2.14761	24	1.44841	2.09883	24	1.23694	0.0420534	0.0465335	1.26624	0.797805	0.473078	ribosomal protein L22 (rpL22)
HI0783	4.72052	5.85678	5.42112	5.22822	6.008	5.46823	8.33319	5.70309	4	4	5.30666	6.37813	0.470973	1.32198	1.66597	1.83833	0.0895731	0.191851	0.866664	1.14839	0.150635	0.175762	1.48948	24	1.75582	1.48913	24	1.36145	0.149387	0.149476	1.20191	0.613948	0.252127	ribosomal protein S3 (rpS3)
HI0784	7.47896	8.55846	7.92393	9.5734	10.6388	9.56452	10.5594	11.0513	4	4	8.38369	10.4535	0.908454	0.630657	2.12197	2.34553	0.106743	0.0616278	1.03067	1.09346	0.143325	0.140173	2.75489	24	1.12555	2.23029	24	1.04548	0.0110228	0.0353382	1.24689	0.829909	0.527902	ribosomal protein L16 (rpL16)
HI0785	7.75295	11.0668	11.3377	10.4348	11.7489	13.8878	10.856	13.3015	4	4	10.148	12.4485	1.64094	1.39341	2.30632	2.51684	0.175659	0.113072	1.32311	1.31419	0.16192	0.14878	2.46721	24	1.01362	1.91471	24	1.18443	0.0211385	0.0675238	1.22669	0.747345	0.399003	ribosomal protein L29 (rpL29)
HI0786	0.93804	0.784518	0.691735	0.84345	0.697993	0.733869	0.763796	0.547449	4	4	0.814436	0.685777	0.103393	0.096062	-0.211364	-0.385228	0.127941	0.149455	0.136531	0.116191	0.160087	0.165308	-1.43529	24	1.38075	-1.51108	24	1.06629	0.164109	0.143823	-1.18761	0.62112	0.258689	ribosomal protein S17 (rpS17)
HI0787	0.541163	0.537488	0.60838	0.59821	0.591109	0.793287	0.804685	0.724672	4	4	0.57131	0.728438	0.0371959	0.0981366	-0.561413	-0.324167	0.0651211	0.142169	0.0856931	0.124295	0.152743	0.163897	2.08155	24	2.10385	2.11792	24	1.15139	0.0482207	0.0447317	1.27503	0.802681	0.480976	H. influenzae predicted coding region HI0787
HI0788	6.94584	5.91655	3.72213	3.54934	4.69351	4.96097	6.36155	4.63445	4	4	5.03346	5.16262	1.66926	0.811814	1.57424	1.63289	0.334643	0.147905	1.15829	0.989868	0.21943	0.165422	0.169536	24	1.36925	0.426893	24	1.75956	0.866796	0.673263	1.02566	0.315606	0.0493001	ribosomal protein L14 (rpL14)
HI0789	7.74461	10.8587	9.51297	6.64995	11.7377	8.98912	10.4392	7.7119	4	4	8.69156	9.71947	1.86512	1.74689	2.14481	2.26179	0.217158	0.182321	1.32158	1.34749	0.169634	0.166076	1.08923	24	1.03959	0.985526	24	1.0433	0.286868	0.334197	1.11827	0.454992	0.131522	ribosomal protein L24 (rpL24)
HI0790	7.54626	8.77638	8.1083	6.89351	9.10276	9.30098	10.2694	8.68118	4	4	7.83111	9.33857	0.802206	0.672196	2.05415	2.23225	0.102907	0.0707376	1.0099	1.07324	0.14454	0.143118	2.04583	24	1.12935	1.75125	24	1.01998	0.0518812	0.0926755	1.1925	0.698124	0.337907	ribosomal protein L5 (rpL5)
HI0791	7.75006	7.79396	4.45787	9.6322	9.95668	10.0995	10.7169	9.11623	4	4	7.40852	9.97233	2.15378	0.659211	1.96521	2.29815	0.329606	0.0668164	1.41086	1.07704	0.217204	0.14426	2.88884	24	1.71593	2.55379	24	2.26697	0.00806895	0.0174275	1.34606	0.893677	0.6608	ribosomal protein S14 (rpS14)
HI0792	7.59622	5.76158	6.13246	4.59586	10.6094	4.97186	7.51019	6.04789	4	4	6.02153	7.28484	1.23721	2.44836	1.7794	1.94538	0.206747	0.324695	1.05972	1.56656	0.17306	0.219524	1.33589	24	2.18528	1.18748	24	1.60904	0.194116	0.246658	1.2098	0.51642	0.173348	ribosomal protein S8 (rpS8)
HI0793	6.24838	3.72104	2.49012	5.5364	6.05945	4.12894	5.58165	4.81579	4	4	4.49899	5.14645	1.71049	0.850025	1.4425	1.62776	0.417064	0.169067	1.09127	0.98972	0.255536	0.170411	0.878975	24	1.21574	1.2063	24	2.24859	0.388131	0.239459	1.14391	0.522357	0.177665	ribosomal protein L6 (rpL6)
HI0794	4.53268	3.01742	3.02551	2.1797	6.4824	2.41341	3.03917	2.38081	4	4	3.18883	3.57895	0.979856	1.9592	1.1255	1.18229	0.299762	0.471372	0.678337	1.14865	0.203309	0.283703	0.584894	24	2.86738	0.325445	24	1.94723	0.564078	0.747664	1.12234	0.295668	0.0379105	ribosomal protein L18 (rpL18)
HI0795	7.7311	7.15163	7.91916	6.67351	11.7343	6.28262	10.7972	7.92821	4	4	7.36885	9.18557	0.567083	2.52331	1.99501	2.1875	0.0778658	0.287761	0.951467	1.61433	0.142754	0.200022	1.93901	24	2.87872	1.56669	24	1.96326	0.0643445	0.13028	1.24654	0.639235	0.275826	ribosomal protein S5 (rpS5)
HI0796	7.74105	6.50805	6.83158	3.95396	8.33288	3.78107	7.51788	4.26321	4	4	6.25866	5.97376	1.62271	2.28646	1.80396	1.72938	0.29535	0.397147	1.18099	1.46595	0.202458	0.247656	-0.302683	24	1.54079	-0.466312	24	1.49633	0.764739	0.645197	-1.04769	0.323794	0.053927	ribosomal protein L30 (rpL30)
HI0797	6.02948	4.72431	4.07268	3.17256	7.52373	3.13712	4.31592	3.61934	4	4	4.49976	4.64903	1.20199	1.97661	1.47706	1.47749	0.269063	0.383269	0.906295	1.28799	0.197983	0.248775	0.189563	24	2.0197	0.00274942	24	1.57892	0.851246	0.997829	1.03317	0.242289	0.000882678	ribosomal protein L15 (rpL15)
HI0798	7.74679	10.5922	10.8316	9.98291	10.596	12.6064	10.5968	10.587	4	4	9.78838	11.0965	1.40717	1.00657	2.27268	2.40371	0.154164	0.0869934	1.1924	1.17437	0.153323	0.143842	1.56329	24	1.03095	1.24651	24	1.13616	0.131076	0.224606	1.13365	0.53514	0.187145	preprotein translocase SecY subunit (secY)
HI0798.1	4.4193	5.71633	4.04381	3.50352	3.33299	3.31714	4.124	3.23276	4	4	4.42074	3.50172	0.941972	0.417179	1.47007	1.24828	0.205768	0.113158	0.813781	0.626869	0.177639	0.168789	-1.78931	24	1.68524	-1.81016	24	1.1076	0.086194	0.0828106	-1.26245	0.716264	0.35932	ribosomal protein L36 (rpL36)
HI0799	2.88137	3.73796	2.20825	2.57173	2.19179	2.64905	3.13914	2.95536	4	4	2.84983	2.73383	0.652872	0.414062	1.0284	0.996622	0.222027	0.157775	0.537342	0.496372	0.176703	0.169107	-0.317131	24	1.17189	-0.259827	24	1.09186	0.753886	0.797213	-1.04243	0.283619	0.0308455	ribosomal protein S13 (rpS13)
HI0800	4.71894	5.61082	4.81237	5.28304	3.64851	4.01639	4.85795	4.76363	4	4	5.10629	4.32162	0.41722	0.585735	1.62799	1.45658	0.0811365	0.137842	0.839347	0.820432	0.148911	0.173514	-1.33707	24	1.04664	-1.49931	24	1.35774	0.193737	0.146833	-1.18157	0.617275	0.255156	ribosomal protein S11 (rpS11)
HI0801	4.44338	4.64505	3.64773	4.14387	3.01913	4.15879	5.36861	4.9078	4	4	4.22001	4.36358	0.433534	1.02563	1.43574	1.4504	0.10547	0.253412	0.676481	0.919978	0.157308	0.203755	0.251458	24	1.84945	0.113888	24	1.67769	0.8036	0.910274	1.03402	0.259078	0.0153335	ribosomal protein S4 (rpS4)
HI0802	7.74963	10.9936	10.1059	10.1806	8.94192	10.1065	10.8612	12.3433	4	4	9.75741	10.5632	1.39759	1.42532	2.26964	2.35056	0.152814	0.134857	1.18533	1.26582	0.152994	0.153543	0.929359	24	1.14043	0.746669	24	1.00719	0.361957	0.462516	1.08259	0.389335	0.0913377	DNA-directed RNA polymerase, alpha chain (rpoA)
HI0803	1.2377	1.58225	1.07983	1.14673	1.05822	1.67822	1.58106	1.2889	4	4	1.26163	1.4016	0.223325	0.282449	0.221456	0.321552	0.167822	0.209704	0.21979	0.254721	0.177548	0.183466	0.832081	24	1.34312	0.784114	24	1.06777	0.413566	0.440644	1.11095	0.399055	0.0970609	ribosomal protein L17 (rplQ)
HI0804	0.047578	0.0434335	0.0568519	0.0579477	0.0401175	0.0455788	0.0464359	0.0468412	4	4	0.0514528	0.0447433	0.00708651	0.00312849	-2.97436	-3.10873	0.139898	0.0723768	0.012196	0.0100177	0.261068	0.20935	-0.850225	24	1.48216	-0.803106	24	1.55511	0.403602	0.429796	-1.14995	0.404069	0.10004	H. influenzae predicted coding region HI0804
HI0806	0.0738319	0.0867848	0.101512	0.0975127	0.0714499	0.0889218	0.0983873	0.099737	4	4	0.0899104	0.089624	0.0123919	0.0130366	-2.41641	-2.4207	0.142787	0.154122	0.0203886	0.0152236	0.244893	0.171618	-0.0225057	24	1.79365	-0.0287236	24	2.03623	0.982231	0.977323	-1.00319	0.246083	0.00521418	conserved hypothetical protein
HI0807	0.725003	0.569884	0.55467	0.441939	0.436133	0.681789	0.682718	0.661297	4	4	0.572874	0.615485	0.116373	0.119975	-0.572467	-0.502017	0.202424	0.219022	0.101525	0.117104	0.180381	0.184131	0.549862	24	1.33044	0.546629	24	1.04201	0.587495	0.58968	1.07438	0.341257	0.0637776	conserved hypothetical protein
HI0808	2.26789	2.94197	2.6513	2.83133	2.60651	2.82865	2.62868	2.07715	4	4	2.67312	2.53525	0.295522	0.321321	0.978432	0.923823	0.114733	0.133691	0.377144	0.44009	0.143769	0.16954	-0.475773	24	1.36166	-0.491327	24	1.39062	0.638538	0.627659	-1.05438	0.32912	0.0569312	ribosome releasing factor (rrf)
HI0809	3.01472	2.71811	2.40769	2.87896	2.6994	2.74889	2.12706	2.38001	4	4	2.75487	2.48884	0.261279	0.291374	1.00989	0.906519	0.097197	0.119767	0.401964	0.412132	0.141907	0.163739	-0.92419	24	1.05123	-0.954113	24	1.33136	0.364587	0.349538	-1.10689	0.445883	0.125707	phosphoenolpyruvate carboxykinase (pckA)
HI0810	0.172036	0.178195	0.0977312	0.133122	0.17284	0.101925	0.0739783	0.0800875	4	4	0.145271	0.107208	0.0374519	0.0453695	-1.95674	-2.29188	0.278103	0.382742	0.0309935	0.0281745	0.23136	0.247497	-1.81749	24	1.21012	-1.97844	24	1.14436	0.0816488	0.0594667	-1.35504	0.765481	0.424127	conserved hypothetical protein
HI0811	0.504411	0.528534	0.237897	0.316913	0.406569	0.249037	0.221615	0.240863	4	4	0.396939	0.279521	0.142087	0.0854751	-0.976765	-1.30512	0.383419	0.2745	0.0971238	0.0632535	0.25596	0.209822	-2.02609	24	2.35766	-1.98422	24	1.48813	0.0540088	0.0587796	-1.42007	0.767093	0.426437	argininosuccinate lyase (argH)
HI0812	0.655592	0.754477	0.631094	0.586863	0.710147	0.615098	0.642225	0.671306	4	4	0.657006	0.659694	0.0709322	0.0407202	-0.424303	-0.417401	0.105569	0.061501	0.108911	0.11703	0.157075	0.159066	0.033624	24	1.15465	0.0617509	24	1.02551	0.973455	0.951273	1.00409	0.251015	0.00942256	glucosephosphate uridylyltransferase (galU)
HI0813	1.0971	1.25259	0.991874	1.0126	1.0392	1.30253	1.16157	1.24252	4	4	1.08854	1.18646	0.11846	0.1139	0.0805619	0.167418	0.105786	0.0979857	0.173266	0.194234	0.17472	0.164723	0.752354	24	1.25669	0.723421	24	1.12506	0.459154	0.476413	1.08995	0.383413	0.0878813	carbon storage regulator (csrA)
HI0814	1.38087	1.93109	1.42998	1.62414	1.40162	1.71629	1.33989	1.56604	4	4	1.59152	1.50596	0.249559	0.169619	0.455861	0.404734	0.151782	0.111565	0.252673	0.253597	0.158113	0.153047	-0.478006	24	1.00733	-0.464675	24	1.0673	0.636972	0.646352	-1.05681	0.323449	0.0537324	alanyl-tRNA synthetase (alaS)
HI0815	4.82599	5.49269	4.99189	5.77622	4.20453	4.96054	4.47505	4.70004	4	4	5.2717	4.58504	0.43982	0.322031	1.65975	1.52094	0.0832473	0.0704545	0.846768	0.832751	0.150249	0.159468	-1.15634	24	1.03395	-1.26708	24	1.12648	0.258923	0.217286	-1.14976	0.541723	0.19213	universal stress protein A (uspA)
HI0816	0.656164	0.759736	0.826567	0.758977	0.692877	0.700429	0.803351	0.752031	4	4	0.750361	0.737172	0.0703386	0.0513563	-0.290597	-0.306726	0.0958975	0.0688726	0.118248	0.120089	0.163474	0.156697	-0.15651	24	1.03139	-0.142456	24	1.08836	0.87694	0.887909	-1.01789	0.263647	0.0184182	aminopeptidase P (pepP)
HI0817	0.422652	0.451326	0.434215	0.458308	0.616646	0.50597	0.460598	0.542773	4	4	0.441625	0.531497	0.0162001	0.065969	-0.8178	-0.637758	0.0367911	0.122899	0.0680168	0.089206	0.147757	0.168614	1.6023	24	1.7201	1.60613	24	1.30224	0.122171	0.121324	1.2035	0.652014	0.28843	conserved hypothetical protein
HI0818	0.650681	0.795891	0.636876	0.792717	0.900609	0.802307	0.732548	0.685978	4	4	0.719041	0.78036	0.0870981	0.093337	-0.335374	-0.253271	0.121666	0.118058	0.114678	0.126155	0.156388	0.155091	0.719337	24	1.21017	0.745542	24	1.01679	0.47888	0.463184	1.08528	0.389046	0.0911683	aldose 1-epimerase (galM)
HI0819	0.292841	0.289033	0.224583	0.324798	0.354207	0.349043	0.264207	0.263464	4	4	0.282813	0.307731	0.0420029	0.0507303	-1.27185	-1.18882	0.156717	0.165936	0.0513815	0.0569546	0.182423	0.186037	0.649671	24	1.2287	0.637323	24	1.04002	0.522075	0.529948	1.0881	0.362244	0.0756865	galactokinase (galK)
HI0820	0.470586	0.578596	0.467452	0.469841	0.686925	0.475447	0.468494	0.482282	4	4	0.496619	0.528287	0.0546679	0.105908	-0.704186	-0.651622	0.10473	0.184442	0.0715792	0.0979439	0.147661	0.185326	0.522089	24	1.87232	0.443653	24	1.57523	0.606394	0.661267	1.06377	0.319057	0.0512521	galactose-1-phosphate uridylyltransferase (galT)
HI0821	0.0382979	0	0.0528764	0.0556896	0.0429853	0.0380864	0.0376718	0.0372862	3	4	0.0489547	0.0390075	0.00933562	0.00267198	-3.03004	-3.24569	0.202859	0.066432	0.0121817	0.00944292	0.27522	0.216626	-2.1068	21	NA	-1.99101	21	NA	0.0473336	0.0596499	-1.25501	0.765053	0.423516	galactose operon repressor (galR)
HI0822	4.56469	4.02546	3.66542	3.05966	4.90086	2.12465	2.64241	2.65287	4	4	3.82881	3.08019	0.632053	1.23857	1.33206	1.07259	0.168485	0.35983	0.653217	0.800171	0.166781	0.237413	-1.44948	24	1.50055	-1.7886	24	2.02635	0.160147	0.0863111	-1.24304	0.709672	0.351398	galactose ABC transporter, periplasmic-binding protein (mglB)
HI0823	6.96214	9.8008	6.49412	8.36039	6.5115	4.15223	5.87001	6.6713	4	4	7.90436	5.80126	1.49231	1.1526	2.05434	1.74122	0.185686	0.21887	1.19677	1.08031	0.162674	0.183491	-2.60891	24	1.22722	-2.55378	24	1.2723	0.0153911	0.0174278	-1.36252	0.893676	0.660798	galactoside ABC transporter, ATP-binding protein (mglA)
HI0824	2.42029	1.82119	1.99611	2.35881	2.10655	2.26692	2.14875	2.20166	4	4	2.1491	2.18097	0.28778	0.0692647	0.758185	0.779392	0.135973	0.0316735	0.327843	0.333184	0.151338	0.14768	0.136345	24	1.03285	0.200585	24	1.05016	0.892686	0.842713	1.01483	0.273292	0.0245776	galactoside ABC transporter, permease protein (mglC)
HI0825	0.708525	0.642495	0.614383	0.548712	0.961087	0.74844	0.61645	0.55315	4	4	0.628529	0.719782	0.0662454	0.180271	-0.468571	-0.351339	0.106031	0.242511	0.101933	0.144377	0.162171	0.188506	1.03266	24	2.00618	0.942894	24	1.35115	0.312057	0.355131	1.14519	0.442662	0.123672	H. influenzae predicted coding region HI0825
HI0826	1.36612	1.04716	1.31693	0.913056	1.01941	0.810909	1.09405	0.976857	4	4	1.16082	0.975307	0.21666	0.119826	0.135601	-0.0309759	0.191457	0.127922	0.217872	0.15918	0.186305	0.163551	-1.37503	24	1.87338	-1.34386	24	1.2976	0.181823	0.191563	-1.19021	0.566519	0.21158	conserved hypothetical transmembrane protein
HI0827	1.53123	1.019	1.24678	1.02715	1.66996	0.961322	1.07281	0.993398	4	4	1.20604	1.17437	0.241104	0.333696	0.173063	0.134253	0.192748	0.256518	0.226587	0.247485	0.183149	0.203331	-0.188762	24	1.19297	-0.283639	24	1.23253	0.851867	0.77912	-1.02697	0.287916	0.0333889	conserved hypothetical
HI0828	0.320651	0.205399	0.101761	0.248149	0.287212	0.334798	0.233093	0.188301	4	4	0.21899	0.260851	0.0914922	0.063763	-1.59976	-1.36695	0.492016	0.250527	0.0594703	0.0547499	0.305644	0.202374	1.03571	24	1.17987	1.27023	24	2.28097	0.31066	0.216179	1.19115	0.542736	0.192903	conserved hypothetical protein
HI0829	0.363241	0.284165	0.332696	0.257135	0.415592	0.256078	0.265945	0.267388	4	4	0.309309	0.301251	0.0476444	0.0763933	-1.18239	-1.22096	0.15507	0.229414	0.055831	0.0635286	0.17905	0.198992	-0.190561	24	1.29476	-0.288164	24	1.23517	0.850472	0.775696	-1.02675	0.288742	0.0338746	soluble lytic murein transglycosylase, putative
HI0830	0.795571	0.656346	0.786365	0.54989	0.601406	0.597349	0.567231	0.597405	4	4	0.697043	0.590848	0.1169	0.0158584	-0.372033	-0.526472	0.174521	0.0271961	0.123984	0.100351	0.172477	0.147906	-1.33154	24	1.52646	-1.35943	24	1.35984	0.19552	0.186647	-1.17973	0.571583	0.21569	trp operon repressor (trpR)
HI0831	4.48298	4.36161	4.705	5.85608	5.09457	5.06153	4.51824	4.37644	4	4	4.85142	4.7627	0.6847	0.368959	1.57231	1.55855	0.133833	0.0777821	0.833947	0.832233	0.156601	0.158101	-0.150607	24	1.00412	-0.123649	24	1.01925	0.881545	0.902623	-1.01863	0.260626	0.0163949	monofunctional biosynthetic peptidoglycan transglycosylase
HI0832	1.23086	1.08454	1.26699	1.56295	2.49236	1.80085	1.9748	1.80312	4	4	1.28634	2.01778	0.200572	0.326707	0.243024	0.692869	0.15157	0.15312	0.215244	0.358002	0.170016	0.167508	3.50204	24	2.76636	3.76956	24	1.03018	0.00183308	0.000941242	1.56863	0.987458	0.948546	fumarate reductase, 13 kDa hydrophobic protein (frdD)
HI0833	4.88623	4.35573	3.5742	5.31615	4.45273	3.44698	3.36773	3.38655	4	4	4.53308	3.6635	0.750292	0.527239	1.5006	1.29127	0.17188	0.135198	0.786338	0.663125	0.164745	0.173455	-1.69077	24	1.40614	-1.75013	24	1.10854	0.103828	0.0928722	-1.23736	0.697775	0.337508	fumarate reductase, 15 kDa hydrophobic protein (frdC)
HI0834	5.66514	5.72376	8.00989	7.86856	7.43084	9.18575	8.31101	8.97415	4	4	6.81684	8.47544	1.29753	0.78983	1.90563	2.13381	0.192036	0.0955441	1.10371	1.07382	0.170819	0.149975	2.15418	24	1.05645	2.00761	24	1.29729	0.0414802	0.0560711	1.24331	0.773553	0.435826	fumarate reductase, iron-sulfur protein (frdB)
HI0835	3.58006	3.89533	3.56689	5.07625	4.0395	4.51692	5.61568	6.12806	4	4	4.02963	5.07504	0.71407	0.963499	1.38286	1.6106	0.1662	0.19209	0.70052	1.00058	0.169153	0.177084	1.71178	24	2.04016	1.85995	24	1.09598	0.0998319	0.0751924	1.25943	0.731258	0.377964	fumarate reductase, flavoprotein subunit (frdA)
HI0836	0.23681	0.331735	0.259634	0.267068	0.197571	0.159809	0.148169	0.218159	4	4	0.273812	0.180927	0.0407053	0.0325694	-1.30316	-1.72184	0.142717	0.18025	0.0483301	0.0342931	0.193556	0.193211	-3.13479	24	1.98619	-3.06181	24	1.00357	0.00449548	0.00535572	-1.51338	0.95409	0.829136	lysyl-tRNA synthetase analog (genX)
HI0837	0.725665	0.655036	0.764439	0.919403	0.472709	0.760109	0.776704	0.779588	4	4	0.766136	0.697277	0.111766	0.149958	-0.274094	-0.381314	0.142028	0.245561	0.12937	0.130098	0.170109	0.191372	-0.750613	24	1.0113	-0.837498	24	1.26562	0.460182	0.410576	-1.09875	0.413292	0.10557	response regulator (cpxR)
HI0838	1.84249	2.48637	1.99207	2.0896	1.56908	1.35164	1.47505	1.93679	4	4	2.10263	1.58314	0.27527	0.252022	0.737023	0.450383	0.126949	0.153188	0.324375	0.276833	0.149696	0.164345	-2.43639	24	1.37296	-2.57884	24	1.2053	0.0226271	0.0164725	-1.32814	0.897721	0.670566	small protein A, putative
HI0839	0.95071	0.689945	0.819784	0.851064	0.743748	1.13026	0.901292	1.06403	4	4	0.827876	0.959834	0.107574	0.173228	-0.195418	-0.0538658	0.132972	0.187695	0.140611	0.169271	0.159297	0.173692	1.19932	24	1.44919	1.20124	24	1.1889	0.24211	0.241381	1.15939	0.520756	0.176495	conserved hypothetical protein
HI0840	1.4463	1.57036	1.66531	1.46872	1.42481	1.68988	1.7801	1.88083	4	4	1.53767	1.6939	0.100768	0.195615	0.428679	0.52177	0.064932	0.120059	0.221302	0.26822	0.14391	0.158522	0.89858	24	1.46897	0.869593	24	1.21339	0.377804	0.393137	1.1016	0.422062	0.110893	conserved hypothetical protein
HI0841	1.01277	1.19196	1.11744	1.06596	1.12131	1.37972	1.06208	1.09797	4	4	1.09703	1.16527	0.0763635	0.145026	0.0907996	0.147518	0.069348	0.118369	0.167351	0.192099	0.168944	0.168698	0.535697	24	1.31763	0.475134	24	1.00292	0.597098	0.638987	1.0622	0.325661	0.0549803	conserved hypothetical protein
HI0842	0.0597958	0.0672264	0.0733245	0.0683988	0.0791598	0.0875983	0.08292	0.0683458	4	4	0.0671864	0.079506	0.00559075	0.00820181	-2.70294	-2.53608	0.0846867	0.106442	0.0151844	0.0130121	0.247762	0.165572	1.23215	24	1.36175	1.11988	24	2.2392	0.22983	0.273846	1.18336	0.49536	0.158451	H. influenzae predicted coding region HI0842
HI0843	0.0627758	0.0392244	0.0727387	0.0752397	0.0797677	0.0849554	0.0874328	0.106457	4	4	0.0624946	0.0896532	0.0164211	0.0116489	-2.80365	-2.41779	0.300346	0.124558	0.015811	0.0149712	0.292834	0.166451	2.49454	24	1.11535	2.29109	24	3.09505	0.0198942	0.0310382	1.43457	0.843559	0.5534	H. influenzae predicted coding region HI0843
HI0844	0.529067	0.458487	0.517541	0.508329	0.456428	0.595167	0.556539	0.550368	4	4	0.503356	0.539625	0.0310923	0.0589016	-0.687939	-0.621606	0.0634008	0.113852	0.0681282	0.088381	0.138317	0.163638	0.650039	24	1.68292	0.619172	24	1.39964	0.521841	0.541637	1.07206	0.357936	0.0732303	molybdopterin-guanine dinucleotide biosynthesis protein (mob)
HI0845	1.79636	1.63983	1.58819	1.95887	1.34961	2.07935	1.41348	1.6105	4	4	1.74581	1.61323	0.167358	0.329984	0.553831	0.463616	0.0946993	0.193974	0.253448	0.296331	0.143028	0.175943	-0.680029	24	1.36703	-0.795746	24	1.51323	0.502993	0.43398	-1.08218	0.402119	0.0988792	conserved hypothetical protein
HI0846	1.90148	1.54492	1.55321	1.50066	1.09245	1.33106	1.72914	1.57351	4	4	1.62507	1.43154	0.185717	0.279164	0.480958	0.343832	0.10884	0.20174	0.244103	0.26459	0.147456	0.18451	-1.07518	24	1.1749	-1.16113	24	1.56571	0.292984	0.257007	-1.13519	0.508159	0.167429	periplasmic oxidoreductase (por)
HI0847	1.11047	0.919765	1.03991	1.44171	1.0802	1.26569	0.973204	0.862234	4	4	1.12796	1.04533	0.223488	0.171755	0.106528	0.0343418	0.189687	0.162744	0.213195	0.184822	0.1876	0.175965	-0.585736	24	1.33059	-0.561299	24	1.13661	0.563521	0.579798	-1.07905	0.34456	0.0656441	conserved hypothetical protein
HI0848	1.03159	1.65824	1.39554	1.80827	1.3295	1.65024	1.25601	1.49951	4	4	1.47341	1.43381	0.340374	0.176683	0.365625	0.354699	0.247659	0.122308	0.270456	0.243077	0.189169	0.165581	-0.217766	24	1.23796	-0.0869225	24	1.3052	0.829452	0.931454	-1.02761	0.254864	0.0123412	tRNA (uracil-5-)-methyltransferase (trmA)
HI0849	0.146752	0.136346	0.26378	0.266532	0.193586	0.264016	0.293806	0.295757	4	4	0.203352	0.261791	0.0714994	0.0477339	-1.64162	-1.35421	0.364033	0.198813	0.0514814	0.0503084	0.259422	0.191288	1.62373	24	1.04717	1.78337	24	1.83924	0.117498	0.0871782	1.28738	0.708066	0.349493	SAM-dependent methyltransferase
HI0850	0.28384	0.337322	0.340485	0.528435	0.210911	0.297374	0.252728	0.341877	4	4	0.37252	0.275723	0.107143	0.056493	-1.01532	-1.30446	0.2652	0.208415	0.0816216	0.0539404	0.217472	0.190485	-1.9788	24	2.28971	-2.00025	24	1.30342	0.059424	0.0569113	-1.35107	0.77153	0.432863	sigma-E factor regulatory protein, putative
HI0851	0.163191	0.132444	0.299584	0.233006	0.219262	0.216213	0.210496	0.241733	4	4	0.207056	0.221926	0.0746678	0.0136954	-1.62412	-1.5068	0.363772	0.0603399	0.0525071	0.0348907	0.258408	0.168299	0.471745	24	2.26473	0.760898	24	2.35749	0.64137	0.454129	1.07182	0.393002	0.0934894	molybdopterin-guanine dinucleotide biosynthesis protein B (mobB)
HI0852	0.167696	0.215069	0.272508	0.232666	0.198793	0.175862	0.192973	0.20363	4	4	0.221985	0.192814	0.043443	0.0121125	-1.52016	-1.64755	0.202497	0.0642183	0.0436859	0.0317089	0.210195	0.171599	-1.08078	24	1.89811	-0.938968	24	1.50043	0.290538	0.357102	-1.15129	0.441539	0.122964	conserved hypothetical transmembrane protein
HI0853	1.08242	1.0827	0.981258	1.42408	1.61509	1.13533	1.01633	1.36048	4	4	1.14261	1.28181	0.193625	0.264071	0.123315	0.23259	0.16031	0.203767	0.210278	0.237689	0.180131	0.183101	0.877245	24	1.2777	0.850879	24	1.03325	0.389051	0.403246	1.12182	0.41693	0.10777	heme-binding lipoprotein (dppA)
HI0854	0.507988	0.514965	0.578771	0.478866	1.24093	0.763407	0.854127	0.970726	4	4	0.520148	0.957298	0.0420937	0.207257	-0.656034	-0.060372	0.0793307	0.20868	0.07234	0.177832	0.150451	0.180671	4.55405	24	6.04316	5.06705	24	1.44206	0.000129077	3.50762e-05	1.84044	0.998978	0.995653	conserved hypothetical protein
HI0855	0.151756	0.133846	0.148533	0.162508	0.123044	0.151427	0.139268	0.138087	4	4	0.149161	0.137957	0.0118296	0.0116275	-1.90513	-1.98352	0.0803606	0.0853007	0.026462	0.0218643	0.186901	0.161298	-0.652797	24	1.46478	-0.635054	24	1.34265	0.520092	0.531402	-1.08121	0.361703	0.0753773	conserved hypothetical protein
HI0856	0.640503	0.623466	0.642447	0.605079	0.680865	0.664672	0.572312	0.601652	4	4	0.627874	0.629875	0.0174252	0.0513834	-0.465707	-0.46475	0.0279279	0.0820805	0.0962567	0.107697	0.146941	0.161779	0.0277105	24	1.25182	0.00875935	24	1.21217	0.978122	0.993084	1.00319	0.243161	0.00211514	DNA polymerase I (polA)
HI0857	0.151601	0.171196	0.135786	0.223589	0.137458	0.195545	0.138032	0.124523	4	4	0.170543	0.14889	0.0382152	0.0317228	-1.78652	-1.91998	0.214401	0.197824	0.0347135	0.0286856	0.206325	0.190018	-0.961687	24	1.46444	-0.951646	24	1.17899	0.345797	0.350763	-1.14543	0.445173	0.125257	conserved hypothetical protein
HI0858	0.136197	0.0286722	0.154196	0.105652	0.126049	0.101921	0.0867211	0.0709108	4	4	0.106179	0.0964006	0.0554204	0.023473	-2.41566	-2.36151	0.77362	0.243946	0.0356116	0.0189551	0.450552	0.194537	-0.484778	24	3.52966	0.220675	24	5.36395	0.632229	0.827212	-1.10144	0.276736	0.0266975	conserved hypothetical protein
HI0859	0.0697085	0	0.0974157	0.0859277	0.146297	0.171416	0.102078	0.1191	3	4	0.0843507	0.134723	0.0139208	0.0304967	-2.48215	-2.0239	0.169068	0.227673	0.0208772	0.025201	0.263807	0.190986	3.99761	21	NA	4.7988	21	NA	0.000653439	9.65188e-05	1.59717	0.997785	0.990611	ATP-dependent Clp protease, ATPase subunit (clpB)
HI0860	0.262545	0.255028	0.260702	0.273929	0.230854	0.264859	0.228696	0.253416	4	4	0.263051	0.244456	0.00792614	0.0176066	-1.33574	-1.41065	0.0299169	0.0717072	0.0433448	0.0415771	0.180176	0.173313	-0.619191	24	1.08684	-0.59927	24	1.08077	0.541624	0.554608	-1.07607	0.353274	0.0705802	conserved hypothetical protein
HI0861	0.285326	0.239209	0.284095	0.336717	0.36579	0.274848	0.278757	0.251171	4	4	0.286337	0.292641	0.0398548	0.0502654	-1.25787	-1.23907	0.139605	0.162283	0.0532385	0.0545546	0.182951	0.178484	0.165417	24	1.05005	0.147165	24	1.05069	0.870001	0.884231	1.02202	0.264411	0.0189212	virulence-associated protein (vacB)
HI0862	0.421562	0.279197	0.312361	0.342126	0.440638	0.361031	0.368889	0.338882	4	4	0.338811	0.37736	0.0608609	0.0440571	-1.09395	-0.979422	0.174513	0.112512	0.0645778	0.0603566	0.188045	0.155177	0.872215	24	1.14477	0.939509	24	1.46848	0.391734	0.35683	1.11378	0.441694	0.123062	conserved hypothetical protein
HI0863	0.240632	0.188882	0.232858	0.291889	0.288367	0.339353	0.293617	0.259771	4	4	0.238565	0.295277	0.0422242	0.0329335	-1.44496	-1.22442	0.178256	0.109966	0.044174	0.051613	0.195488	0.173604	1.66957	24	1.36516	1.68708	24	1.26801	0.107998	0.104546	1.23772	0.677947	0.315437	pyridoxamine phosphate oxidase (pdxH)
HI0864	0.40895	0.26794	0.2978	0.327732	0.36675	0.405442	0.42395	0.330375	4	4	0.325605	0.381629	0.0606885	0.041659	-1.13451	-0.967879	0.180118	0.111087	0.0590018	0.0601075	0.18174	0.156663	1.33032	24	1.03783	1.38894	24	1.34578	0.195918	0.177608	1.17206	0.581196	0.22363	GTP-binding protein
HI0865	2.97433	2.53212	2.78704	2.53142	3.29486	2.67622	2.54275	2.47357	4	4	2.70623	2.74685	0.215472	0.374899	0.993209	1.00392	0.0788428	0.129797	0.374783	0.497035	0.136953	0.165486	0.130519	24	1.75879	0.0997262	24	1.4601	0.897244	0.92139	1.01501	0.256853	0.0137749	glutamine synthetase (glnA)
HI0866	0.887169	0.829382	0.905931	0.870181	1.0555	0.764236	0.794532	0.725799	4	4	0.873166	0.835016	0.0326371	0.149654	-0.13616	-0.191338	0.0377149	0.167712	0.134668	0.138621	0.152337	0.166099	-0.394792	24	1.05957	-0.489645	24	1.18885	0.696483	0.628831	-1.04569	0.328759	0.0567275	H. influenzae predicted coding region HI0866
HI0867	0.35163	0.18592	0.379473	0.244459	0.329515	0.309069	0.267971	0.234225	4	4	0.29037	0.285195	0.0907557	0.0425397	-1.27632	-1.26317	0.331838	0.152404	0.0661681	0.0508388	0.235322	0.1765	-0.124048	24	1.69397	0.0894426	24	1.77761	0.90231	0.929472	-1.01815	0.255254	0.0126256	lipopolysaccharide biosynthesis protein, putative
HI0868	0.261636	0.187132	0.252564	0.230096	0.392088	0.227418	0.247713	0.211474	4	4	0.232857	0.269673	0.0332416	0.0829463	-1.46552	-1.34159	0.150382	0.27784	0.0426759	0.0620209	0.187916	0.213748	0.978054	24	2.11208	0.87089	24	1.29382	0.337804	0.392442	1.15811	0.42242	0.111111	conserved hypothetical protein
HI0869	1.08082	0.75491	0.820161	0.860934	0.705922	0.733606	0.672031	0.682964	4	4	0.879205	0.698631	0.141323	0.0272609	-0.137858	-0.3592	0.153618	0.0387905	0.153161	0.107659	0.17014	0.144774	-1.92908	24	2.02395	-1.98158	24	1.38112	0.0656272	0.0590927	-1.25847	0.766357	0.425381	H. influenzae predicted coding region HI0869
HI0870	0.0221894	0.012146	0.0182443	0.0213324	0.0310989	0.0229748	0.0164953	0.0243966	4	4	0.018478	0.0237414	0.00454863	0.00599043	-4.01758	-3.76548	0.27541	0.261282	0.00583244	0.00673869	0.401759	0.292681	1.18117	24	1.3349	1.01435	24	1.88426	0.24911	0.320532	1.28485	0.463467	0.137014	H. influenzae predicted coding region HI0870
HI0870.1	0.0451121	0.055457	0.0261949	0.0347413	0.0554791	0.078929	0.045576	0.0436004	4	4	0.0403763	0.0558961	0.0126849	0.0162109	-3.24819	-2.913	0.324983	0.270304	0.0113693	0.0134288	0.300279	0.237593	1.76409	24	1.39511	1.75075	24	1.59729	0.0904442	0.0927633	1.38438	0.697968	0.337729	H. influenzae predicted coding region HI0870.1
HI0871	0.125963	0.140325	0.148162	0.140539	0.114952	0.157398	0.147904	0.139887	4	4	0.138747	0.140035	0.00926972	0.0181897	-1.97682	-1.97258	0.0681558	0.13593	0.0247596	0.0231886	0.190003	0.171274	0.0759257	24	1.14009	0.0331196	24	1.23066	0.940108	0.973853	1.00928	0.246732	0.00581577	H. influenzae predicted coding region HI0871
HI0872	0.674494	0.611232	0.605276	0.620822	0.451238	0.650809	0.680597	0.704551	4	4	0.627956	0.621799	0.0316797	0.115813	-0.466213	-0.490069	0.0493973	0.206366	0.0973887	0.117987	0.152145	0.183555	-0.0804882	24	1.46776	-0.200123	24	1.45552	0.936516	0.84307	-1.0099	0.273213	0.0245288	undecaprenyl-phosphate galactosephosphotransferase (rfbP)
HI0873	0.112536	0.125493	0.174878	0.14678	0.141852	0.159311	0.151869	0.1069	4	4	0.139922	0.139983	0.0272467	0.0231864	-1.98062	-1.97762	0.191945	0.17863	0.0277648	0.0242545	0.211256	0.1814	0.00332548	24	1.31041	0.021562	24	1.35626	0.997374	0.982976	1.00044	0.24503	0.0041885	DTDP-glucose 4,6-dehydratase (rffG)
HI0874	0.241868	0.214617	0.208721	0.171305	0.158016	0.161773	0.142508	0.162853	4	4	0.209128	0.156288	0.029056	0.00941722	-1.57233	-1.85747	0.143065	0.0619549	0.0396689	0.0256032	0.195185	0.165525	-2.23834	24	2.40057	-2.22833	24	1.39048	0.03474	0.0354857	-1.3381	0.829455	0.527078	H. influenzae predicted coding region HI0874
HI0876	0.0774504	0.0597575	0.0887045	0.0741853	0.0860805	0.091943	0.0712228	0.069811	4	4	0.0750245	0.0797643	0.0119277	0.0109581	-2.5998	-2.53574	0.16388	0.137103	0.0180063	0.0135191	0.278198	0.17299	0.421016	24	1.774	0.391101	24	2.58624	0.67749	0.699173	1.06318	0.308387	0.0452033	nucleoside diphosphate kinase (ndk)
HI0877	0.498474	0.589834	0.359353	0.373508	0.288677	0.280219	0.38229	0.378573	4	4	0.455292	0.332439	0.10933	0.0555444	-0.808096	-1.11189	0.237086	0.168411	0.0875816	0.0596198	0.185821	0.183354	-2.3191	24	2.15797	-2.32746	24	1.02709	0.029222	0.0286997	-1.36955	0.851355	0.568618	GTP-binding protein (yhbZ)
HI0878	0.456828	0.476129	0.453402	0.422169	0.392763	0.651257	0.734999	0.611498	4	4	0.452132	0.597629	0.0223407	0.145955	-0.794711	-0.540782	0.0499578	0.273383	0.0709913	0.124861	0.147108	0.206733	2.02598	24	3.09346	2.00156	24	1.9749	0.0540213	0.0567613	1.3218	0.77189	0.433389	conserved hypothetical protein
HI0879	7.75427	11.0267	11.3409	10.3575	11.6378	13.7963	10.8605	13.2135	4	4	10.1198	12.377	1.62951	1.3614	2.30367	2.51126	0.174456	0.110837	1.30495	1.28678	0.160071	0.148317	2.46323	24	1.02845	1.90248	24	1.16478	0.0213253	0.0691734	1.22304	0.743793	0.394262	ribosomal protein L27 (rpL27)
HI0880	0.088949	0.0971609	0.0776749	0.077982	0.0761819	0.0917591	0.0753524	0.0835962	4	4	0.0854417	0.0817224	0.00940943	0.00764897	-2.46439	-2.50764	0.108763	0.0920245	0.0197737	0.0131855	0.242032	0.161919	-0.312986	24	2.24899	-0.29701	24	2.23434	0.756995	0.769014	-1.04551	0.290367	0.0348265	ribosomal protein L21 (rpL21)
HI0881	0.712243	0.635051	0.655326	0.754305	0.642317	0.68352	0.639741	0.626359	4	4	0.689231	0.647984	0.0543116	0.0247018	-0.374492	-0.434424	0.0784103	0.0376056	0.109499	0.108998	0.152232	0.162549	-0.533939	24	1.00921	-0.538229	24	1.14014	0.598295	0.595376	-1.06365	0.339381	0.0627186	octaprenyl-diphosphate synthase (ispB)
HI0882	1.35641	1.17396	1.01603	1.33835	1.0104	1.17485	1.17731	1.2306	4	4	1.22119	1.14829	0.159515	0.0954566	0.19314	0.135555	0.134941	0.0861664	0.202012	0.173607	0.165416	0.164012	-0.547354	24	1.354	-0.494416	24	1.01719	0.58919	0.625508	-1.06348	0.329785	0.0573061	H. influenzae predicted coding region HI0882
HI0883	0.220371	0.279219	0.263402	0.192602	0.245899	0.388533	0.596886	0.406126	4	4	0.238899	0.409361	0.0396348	0.144141	-1.44235	-0.941333	0.16963	0.363091	0.043592	0.0941337	0.195505	0.232849	3.28643	24	4.66312	3.29573	24	1.4185	0.00311325	0.00304347	1.71354	0.969739	0.882262	amino acid carrier protein, putative
HI0884	3.02675	2.44918	2.54027	2.42123	0	0.00398487	0	0	4	1	2.60936	0.00398487	0.282866	NA	0.954947	-5.52525	0.103734	NA	0.364588	NA	0.140875	NA	-14.2922	21	NA	-91.9993	21	NA	2.7226e-12	0	-654.816	1	1	aerobic respiration control protein ARCA (arcA)
HI0885	0.432783	0.556884	0.4559	0.483817	0.368729	0.421132	0.414602	0.440683	4	4	0.482346	0.411287	0.0538948	0.0304591	-0.733612	-0.890591	0.108799	0.0759451	0.0720796	0.0622314	0.149682	0.14925	-1.49242	24	1.34155	-1.4853	24	1.0058	0.14862	0.150482	-1.17277	0.612695	0.250993	thiol:disulfide interchange protein (dsbD)
HI0886	0.346558	0.392695	0.447139	0.485312	0.42269	0.519186	0.444089	0.472928	4	4	0.417926	0.464723	0.0608942	0.0417375	-0.880569	-0.769288	0.147863	0.0886985	0.0704258	0.0736412	0.168817	0.168469	0.918528	24	1.09339	0.933184	24	1.00413	0.367482	0.360019	1.11197	0.439889	0.121927	H. influenzae predicted coding region HI0886
HI0887	0.0323885	0.0238113	0.0313938	0.0266962	0.0218629	0.0414704	0.0394648	0.0788575	4	4	0.0285725	0.0454139	0.00402954	0.0239727	-3.56298	-3.19455	0.143977	0.524328	0.00752604	0.0155357	0.283191	0.338095	1.95121	24	4.26114	1.67079	24	1.42534	0.0627999	0.107755	1.58943	0.672766	0.30988	phosphoribosylaminoimidazolecarboxamide formyltransferase (purH)
HI0888	0.0269784	0	0.0201856	0.0111924	0.0187219	0.0281161	0.0287571	0.0321625	3	4	0.0194521	0.0269394	0.0079185	0.00575894	-4.00268	-3.63382	0.448326	0.236902	0.00675983	0.00766152	0.437004	0.278453	1.95452	21	NA	2.6493	21	NA	0.064084	0.0150003	1.38491	0.904137	0.686447	phosphoribosylamine--glycine ligase (purD)
HI0889	1.09555	0.757433	0.790753	0.888166	1.54479	2.28056	2.50892	2.13184	4	4	0.882976	2.11653	0.152187	0.4115	-0.134982	0.734037	0.165141	0.210328	0.156264	0.386018	0.171503	0.1838	5.92417	24	6.10238	6.91379	24	1.14854	4.10692e-06	3.77245e-07	2.39704	0.999968	0.999864	serine hydroxymethyltransferase (serine methylase) (glyA)
HI0890	0.0925997	0.0598566	0.0435758	0.0417504	0.090236	0.182638	0.170443	0.145812	4	4	0.0594456	0.147282	0.0235537	0.0409994	-2.87614	-1.95009	0.368046	0.31777	0.0173719	0.0310204	0.313626	0.223353	4.94109	24	3.18859	4.81027	24	1.97169	4.82644e-05	6.7277e-05	2.47759	0.998319	0.992862	Dephospho-CoA kinase
HI0891	0.646594	0.374264	0.489105	0.505599	0.421342	0.727943	0.731751	0.457781	4	4	0.50389	0.584704	0.111637	0.168263	-0.704005	-0.568881	0.22371	0.295201	0.0892306	0.129004	0.177436	0.21954	1.03042	24	2.09014	0.957383	24	1.53089	0.313087	0.34792	1.16038	0.446825	0.126304	Uncharacterized conserved protein
HI0892	0.232677	0.23577	0.336932	0.258053	0.302242	0.262124	0.323244	0.296691	4	4	0.265858	0.296075	0.0487126	0.0253589	-1.33637	-1.21997	0.17193	0.0874436	0.0501982	0.0518583	0.198736	0.16956	0.837341	24	1.06723	0.891115	24	1.37375	0.410662	0.381714	1.11366	0.42803	0.114554	ATP-dependent RNA helicase (rhlB)
HI0893	1.27377	1.19058	1.12768	1.26675	1.39732	1.49699	1.25848	1.29256	4	4	1.2147	1.36134	0.0691705	0.10802	0.193261	0.306135	0.0575546	0.0786145	0.192473	0.211914	0.153834	0.154495	1.02447	24	1.21222	1.03544	24	1.00861	0.315829	0.310785	1.12072	0.469733	0.141128	transcriptional repressor (Bm3R1)
HI0894	1.62256	1.3669	1.67049	1.66892	1.381	1.50633	1.57835	1.82397	4	4	1.58222	1.57241	0.145258	0.18648	0.455461	0.44747	0.0962305	0.11637	0.231305	0.261797	0.147581	0.154691	-0.0561342	24	1.28103	-0.074758	24	1.09868	0.9557	0.941027	-1.00624	0.252994	0.0109505	lipoprotein, putative
HI0895	1.55439	2.47571	1.95667	2.02314	2.02698	1.69107	1.99926	2.08362	4	4	2.00248	1.95023	0.377387	0.176307	0.680876	0.664699	0.190682	0.0944672	0.328864	0.322574	0.165853	0.154546	-0.226824	24	1.03938	-0.14272	24	1.15168	0.822482	0.887702	-1.02679	0.26369	0.0184464	acriflavine resistance protein (acrB)
HI0896	0.343024	0.251991	0.350044	0.305742	0.274595	0.399776	0.370711	0.416645	4	4	0.3127	0.365432	0.0449003	0.0634597	-1.17076	-1.01929	0.150687	0.188423	0.0550573	0.0640221	0.18085	0.183178	1.24897	24	1.35217	1.17684	24	1.02591	0.223721	0.250799	1.16863	0.513077	0.17094	cell division protein (ftsN)
HI0897	0.276518	0.190288	0.291814	0.2119	0.257378	0.226361	0.216824	0.255165	4	4	0.24263	0.238932	0.0491647	0.020417	-1.43199	-1.43434	0.2062	0.0859629	0.0460809	0.041025	0.201629	0.165937	-0.11988	24	1.26167	-0.0179478	24	1.47644	0.905576	0.985829	-1.01548	0.244501	0.00364262	multidrug resistance protein B (emrB)
HI0898	0.426039	0.364497	0.39606	0.42184	0.401664	0.582604	0.457607	0.379197	4	4	0.402109	0.455268	0.0283623	0.091068	-0.912945	-0.800957	0.0718703	0.190765	0.0682875	0.0814644	0.166841	0.18314	1.00018	24	1.42316	0.904071	24	1.20493	0.327203	0.374944	1.1322	0.431655	0.116793	multidrug resistance protein A (emrA)
HI0899	0.0737179	0.0562244	0.0634177	0.0567972	0.0777188	0.0524889	0.0542634	0.0490394	4	4	0.0625393	0.0583776	0.008136	0.0130752	-2.77805	-2.85771	0.12609	0.206381	0.0142122	0.0125997	0.260735	0.216908	-0.438233	24	1.27233	-0.469765	24	1.44494	0.665137	0.642763	-1.07129	0.324523	0.0543385	dihydrofolate reductase (folA)
HI0900	0.3241	0.174435	0.076422	0.326179	0.289376	0.331701	0.292285	0.248562	4	4	0.225284	0.290481	0.122052	0.0339646	-1.64117	-1.24141	0.68617	0.118098	0.0724424	0.0499185	0.389056	0.167947	1.48215	24	2.10602	1.88675	24	5.36634	0.151313	0.0713485	1.2894	0.739189	0.388196	glutamate 5-kinase (gamma-glutamyl kinase) (proB)
HI0901	0.449796	0.26328	0.400805	0.284799	0.523503	0.335708	0.351164	0.331461	4	4	0.34967	0.385459	0.0900211	0.092418	-1.07594	-0.972369	0.259573	0.218181	0.0705741	0.074908	0.211295	0.181495	0.69549	24	1.12659	0.743648	24	1.35533	0.493428	0.464308	1.10235	0.388561	0.0908844	conserved hypothetical protein
HI0902	0.737637	0.489632	0.658452	0.485034	0.766152	0.499202	0.557102	0.529135	4	4	0.592689	0.587898	0.12589	0.121165	-0.539951	-0.54566	0.211713	0.19151	0.112009	0.115021	0.187874	0.184304	-0.0596817	24	1.05449	-0.0433782	24	1.03912	0.952903	0.965759	-1.00815	0.248256	0.0071596	conserved hypothetical protein
HI0904	1.31287	1.24901	1.05565	1.25783	1.13053	0.92677	0.770079	0.933629	4	4	1.21884	0.940253	0.112404	0.147638	0.194527	-0.0708249	0.0961419	0.156786	0.196579	0.157043	0.157897	0.168864	-2.21446	24	1.56689	-2.29559	24	1.14374	0.0365434	0.0307398	-1.29629	0.844538	0.555285	prolipoprotein diacylglyceryl transferase (lgt)
HI0905	1.37724	0.985742	1.49009	1.27052	1.53871	1.2883	1.33347	1.23311	4	4	1.2809	1.3484	0.216231	0.133348	0.235997	0.295397	0.179144	0.0958694	0.217654	0.217819	0.178094	0.15743	0.438398	24	1.00151	0.499792	24	1.27975	0.665019	0.621773	1.0527	0.330946	0.0579605	thymidylate synthetase (thyA)
HI0906	0.272398	0.0912666	0.251726	0.107528	0.178919	0.124428	0.176694	0.114442	4	4	0.18073	0.148621	0.0945264	0.0339584	-1.82597	-1.92647	0.5661	0.232808	0.0572654	0.0291781	0.33131	0.197381	-0.999184	24	3.85187	-0.52119	24	2.81747	0.327674	0.607011	-1.21605	0.335612	0.0605919	conserved hypothetical protein
HI0907	0.0901653	0.119657	0.0954736	0.0957854	0.0845402	0.122547	0.0908911	0.0836532	4	4	0.10027	0.0954079	0.013179	0.0183777	-2.30595	-2.36224	0.125002	0.179158	0.0216512	0.0173534	0.225118	0.176875	-0.350469	24	1.55668	-0.393246	24	1.61991	0.729044	0.697609	-1.05096	0.308814	0.0454462	H. influenzae predicted coding region HI0907
HI0908	3.86777	4.26113	4.1155	3.92397	3.04347	4.53654	3.96959	4.64	4	4	4.04209	4.0474	0.180471	0.731294	1.39602	1.38464	0.0444588	0.193744	0.61373	0.803829	0.150471	0.189012	0.010495	24	1.71543	-0.094245	24	1.57787	0.991713	0.925697	1.00131	0.255999	0.0131644	H. influenzae predicted coding region HI0908
HI0909	1.14215	1.69059	1.90849	1.75834	1.31121	1.09905	1.07159	1.32856	4	4	1.62489	1.2026	0.334463	0.136072	0.467167	0.17966	0.228491	0.1136	0.281895	0.197724	0.179239	0.167163	-2.45284	24	2.03262	-2.34611	24	1.14971	0.0218207	0.0275637	-1.35114	0.855247	0.576401	preprotein translocase SecA subunit (secA)
HI0910	0.49582	0.56824	0.522144	0.608999	0.412277	0.397015	0.324285	0.53982	4	4	0.548801	0.418349	0.0500642	0.08962	-0.603126	-0.888124	0.0909067	0.209518	0.0815419	0.0767225	0.165143	0.179131	-2.33029	24	1.12958	-2.3395	24	1.17659	0.0285245	0.0279613	-1.31182	0.853877	0.573646	mutator mutT protein (mutT)
HI0911	0.632308	0.806613	0.698213	0.594548	0.447547	0.388592	0.390473	0.522907	4	4	0.68292	0.43738	0.0929248	0.0632423	-0.388119	-0.834486	0.133107	0.140306	0.114466	0.069575	0.157239	0.166146	-3.6661	24	2.70672	-3.9026	24	1.1165	0.00121928	0.000673713	-1.56139	0.990264	0.959709	glutathione-regulated potassium efflux system protein (kefC)
HI0912	0.403669	0.492147	0.46624	0.565836	0.253969	0.320924	0.25825	0.370758	4	4	0.481973	0.300976	0.0671204	0.0556855	-0.737161	-1.21328	0.139631	0.181885	0.0746361	0.0576136	0.156609	0.186956	-3.83932	24	1.67821	-3.90449	24	1.4251	0.00079002	0.000670509	-1.60137	0.990299	0.95985	H. influenzae predicted coding region HI0912
HI0913	2.45317	2.77186	2.79259	2.63971	1.80406	2.27889	3.18744	3.13711	4	4	2.66433	2.60188	0.156211	0.675819	0.978635	0.929062	0.059646	0.273807	0.353547	0.538464	0.134699	0.207917	-0.193925	24	2.31962	-0.400208	24	2.38261	0.847867	0.692543	-1.02401	0.310204	0.0462369	ribosomal protein S2 (rpS2)
HI0914	1.32963	1.15564	0.996222	1.12161	0.832812	0.987113	1.3633	1.24867	4	4	1.15078	1.10797	0.137539	0.241737	0.135135	0.0840182	0.118651	0.224177	0.199181	0.202265	0.168224	0.184994	-0.301557	24	1.03121	-0.408863	24	1.20931	0.765587	0.686265	-1.03863	0.311944	0.0472247	elongation factor Ts (tsf)
HI0915	3.27558	3.27887	4.2239	4.69645	3.07636	3.59804	3.68605	4.49495	4	4	3.8687	3.71385	0.709701	0.586143	1.34039	1.30291	0.182338	0.155592	0.679769	0.681899	0.171219	0.180823	-0.321653	24	1.00628	-0.301005	24	1.11533	0.750501	0.766003	-1.0417	0.291104	0.0352574	UDP-3-O-(3-hydroxymyristoyl)-glucosamine N-acyltransferase (lpxD)
HI0916	3.26528	3.09527	2.32451	2.47431	2.0502	2.09675	2.27252	2.22397	4	4	2.78984	2.16086	0.460225	0.104573	1.01567	0.769626	0.166166	0.0484239	0.459093	0.336536	0.159735	0.149572	-2.20995	24	1.86097	-2.24874	24	1.14052	0.0368936	0.0339796	-1.29108	0.834132	0.53564	outer membrane protein, putative
HI0917	1.77397	2.23737	2.22382	1.95988	1.29795	1.33735	1.7043	1.77008	4	4	2.04876	1.52742	0.22333	0.244239	0.712657	0.413915	0.111209	0.160765	0.3011	0.268201	0.14594	0.163839	-2.58581	24	1.26038	-2.72311	24	1.26034	0.0162158	0.0118602	-1.34132	0.918666	0.724284	protective surface antigen D15
HI0918	0.460792	0.344682	0.374509	0.353509	0.398804	0.360803	0.386994	0.384077	4	4	0.383373	0.382669	0.0531073	0.0159075	-0.965482	-0.961242	0.131776	0.0420543	0.0689007	0.0576201	0.186013	0.149445	-0.0156694	24	1.42988	0.0355359	24	1.54925	0.987628	0.971946	-1.00184	0.24709	0.00613917	conserved hypothetical transmembrane protein
HI0919	0.608529	0.940889	0.673483	0.680587	0.693737	0.77031	0.588917	0.665217	4	4	0.725872	0.679545	0.146966	0.0749635	-0.334433	-0.390934	0.18919	0.11106	0.130245	0.110867	0.172025	0.157197	-0.541704	24	1.38012	-0.484924	24	1.19756	0.593017	0.632127	-1.06817	0.327747	0.056157	CDP-diglyceride synthetase (cdsA)
HI0920	0.831405	0.995973	1.04325	0.514428	0.859947	1.27635	1.01136	1.14538	4	4	0.846264	1.07326	0.239131	0.17868	-0.202758	0.0600371	0.323152	0.169742	0.178246	0.184828	0.217189	0.171695	1.76804	24	1.07523	1.89841	24	1.60015	0.0897657	0.0697309	1.26823	0.742605	0.392687	conserved hypothetical protein
HI0921	0.332815	0.360067	0.315485	0.441354	0.306428	0.411427	0.366867	0.400484	4	4	0.36243	0.371302	0.055724	0.0472224	-1.0233	-0.997183	0.147295	0.133052	0.0642029	0.0609099	0.187356	0.170572	0.200484	24	1.11105	0.206125	24	1.20648	0.842791	0.838432	1.02448	0.274236	0.025162	leucyl-tRNA synthetase (leuS)
HI0922	0.197954	0.110326	0.198997	0.166294	0.191369	0.235665	0.250254	0.203643	4	4	0.168393	0.220232	0.0415797	0.0273724	-1.80812	-1.51889	0.276987	0.1247	0.035142	0.0363447	0.218712	0.176179	2.05079	24	1.06962	2.05973	24	1.54112	0.0513591	0.0504284	1.30785	0.7876	0.457001	rare lipoprotein B, putative
HI0923	1.00643	0.850037	1.19146	0.855571	1.23507	1.4	1.37924	1.1117	4	4	0.975875	1.2815	0.160955	0.134885	-0.0342178	0.243755	0.159975	0.107574	0.171236	0.202911	0.176662	0.158754	2.3022	24	1.40418	2.34069	24	1.23833	0.030306	0.0278893	1.31318	0.854124	0.574142	DNA polymerase III, delta subunit (holA)
HI0924	0.376451	0.360509	0.269885	0.299136	0.349294	0.510888	0.36935	0.325348	4	4	0.326495	0.38872	0.0503514	0.0834079	-1.12846	-0.960579	0.156714	0.19952	0.0574774	0.0714222	0.179854	0.17701	1.35747	24	1.54409	1.33051	24	1.03239	0.18726	0.195855	1.19058	0.562187	0.208102	glycyl-tRNA synthetase, beta chain (glyS)
HI0925	1.82328	1.22558	1.62952	1.05247	1.22699	1.05101	0.957552	0.772902	4	4	1.43271	1.00211	0.355327	0.189281	0.335868	-0.0116666	0.25295	0.193233	0.27577	0.181061	0.186859	0.181763	-2.61051	24	2.31977	-2.66637	24	1.05686	0.0153355	0.0135068	-1.42969	0.910892	0.703706	conserved hypothetical protein
HI0926	0.758409	0.767223	0.835551	0.796745	1.03115	0.773387	0.862051	0.773484	4	4	0.789482	0.860017	0.0348144	0.121493	-0.237098	-0.157899	0.0436983	0.135715	0.12327	0.141182	0.152929	0.167096	0.752675	24	1.31173	0.69929	24	1.19384	0.458965	0.491093	1.08934	0.377359	0.0843692	H. influenzae predicted coding region HI0926
HI0927	3.1881	3.2194	3.24865	4.12789	4.24264	4.07262	4.04471	4.41101	4	4	3.44601	4.19275	0.455255	0.16978	1.23116	1.43275	0.124643	0.0402121	0.576407	0.741251	0.154615	0.161442	1.59051	24	1.65376	1.80362	24	1.09026	0.124807	0.0838591	1.2167	0.714271	0.356907	glycyl-tRNA synthetase, alpha chain (glyQ)
HI0928	0.123906	0.081698	0.10334	0.107486	0.130076	0.248043	0.165558	0.135456	4	4	0.104108	0.169783	0.0173798	0.0544593	-2.27327	-1.80783	0.17288	0.295261	0.0229282	0.0391314	0.232258	0.218742	2.89615	24	2.9128	2.91767	24	1.12739	0.00793157	0.0075401	1.63085	0.941134	0.788504	catalase (hktE)
HI0929	0.696213	0.842839	0.674868	0.902767	0.813712	0.705494	0.676259	0.896037	4	4	0.779172	0.772876	0.111191	0.101179	-0.257152	-0.263989	0.142526	0.129753	0.134707	0.12778	0.170426	0.155228	-0.0678199	24	1.11136	-0.0593223	24	1.20539	0.946491	0.953187	-1.00815	0.250648	0.00913142	conserved hypothetical protein
HI0930	0.212656	0.159569	0.192536	0.188612	0.29417	0.207655	0.207826	0.210281	4	4	0.188343	0.229983	0.0218842	0.0428084	-1.67472	-1.48146	0.11917	0.172005	0.0349202	0.0408918	0.187439	0.185022	1.54873	24	1.37126	1.4676	24	1.0263	0.134534	0.155197	1.22109	0.606906	0.245801	H. influenzae predicted coding region HI0930
HI0931	0.358028	0.225078	0.289243	0.244643	0.350007	0.351425	0.370482	0.285284	4	4	0.279248	0.339299	0.0589862	0.0372008	-1.29172	-1.0857	0.204916	0.115329	0.0549728	0.056996	0.201908	0.170315	1.5167	24	1.07496	1.55995	24	1.40542	0.142404	0.131863	1.21505	0.637045	0.27371	H. influenzae predicted coding region HI0931
HI0932	4.10705	3.03832	3.54332	3.08525	3.01984	3.08818	2.82956	2.79168	4	4	3.44349	2.93232	0.497589	0.144101	1.22893	1.07489	0.140689	0.0490998	0.581151	0.483661	0.157778	0.154818	-1.35215	24	1.44377	-1.39372	24	1.03861	0.188932	0.176176	-1.17432	0.582756	0.224935	enolase (eno)
HI0933	0.293412	0.22766	0.260632	0.248399	0.274969	0.221575	0.226573	0.250239	4	4	0.257526	0.243339	0.0275238	0.0245142	-1.36086	-1.41703	0.105811	0.0992217	0.0446703	0.0416569	0.184794	0.177473	-0.464537	24	1.14991	-0.438455	24	1.0842	0.64645	0.664978	-1.0583	0.317982	0.0506443	conserved hypothetical transmembrane protein
HI0934	0.285361	0.185552	0.083964	0.291581	0.26207	0.25663	0.251722	0.250069	4	4	0.211615	0.255123	0.0979916	0.00540504	-1.66206	-1.36618	0.58204	0.0211095	0.0612493	0.042776	0.340642	0.157765	1.16476	24	2.05022	1.57633	24	4.66203	0.255564	0.128042	1.2056	0.642365	0.278873	cytochrome C-type biogenesis protein (nrfF)
HI0935	0.924753	0.741505	0.988544	0.83806	1.1274	0.849747	0.719468	0.812614	4	4	0.873216	0.877307	0.107301	0.175503	-0.141372	-0.144912	0.125118	0.190042	0.143625	0.159069	0.163422	0.178735	0.0381792	24	1.22662	-0.0292288	24	1.19619	0.969861	0.976924	1.00469	0.246157	0.00528426	thiol:disulfide interchange protein (dsbE)
HI0936	0.73136	0.511333	0.654146	0.642136	0.748524	0.436907	0.461218	0.530544	4	4	0.634744	0.544299	0.0912798	0.141813	-0.462741	-0.631355	0.150098	0.24205	0.11003	0.108623	0.165766	0.198141	-1.16995	24	1.02609	-1.30538	24	1.42876	0.25351	0.20414	-1.16617	0.554055	0.201666	cytochrome C-type biogenesis
HI0937	1.16214	0.703616	0.959901	0.863273	0.861267	0.494534	0.5803	0.654718	4	4	0.922231	0.647705	0.191696	0.156698	-0.0973031	-0.455313	0.209416	0.234122	0.169037	0.13411	0.18548	0.198607	-2.54456	24	1.5887	-2.63485	24	1.14655	0.0177918	0.0145118	-1.42385	0.906317	0.691957	extragenic suppressor (suhB)
HI0938	0.0319475	0.0172854	0.0266961	0.0333527	0.0156622	0.0181819	0.013658	0.0152834	4	4	0.0273204	0.0156964	0.00727759	0.00187124	-3.63135	-4.15956	0.300262	0.117707	0.00782241	0.00462711	0.310644	0.366044	-2.55797	24	2.858	-2.20045	24	1.38849	0.0172645	0.0376407	-1.74056	0.822929	0.515393	H. influenzae predicted coding region HI0938
HI0939	0.0426295	0	0.0513528	0.0377171	0.0267754	0.0383391	0.0396734	0.0335754	3	4	0.0438998	0.0345908	0.00690602	0.00583077	-3.13396	-3.37565	0.155396	0.178259	0.0112843	0.00926552	0.260159	0.251146	-2.00938	21	NA	-1.92467	21	NA	0.0575225	0.0679258	-1.26912	0.746475	0.397836	H. influenzae predicted coding region HI0939
HI0940	0.00855162	0.00461688	0.0103566	0.0052382	0.00864463	0.00874922	0.00920967	0	4	3	0.00719082	0.00886784	0.00272714	0.000300611	-4.99039	-4.7257	0.386238	0.033625	0.00390774	0.00361773	0.600146	0.476562	0.858305	21	NA	0.882092	21	NA	0.400415	0.387713	1.23322	0.424873	0.112613	H. influenzae predicted coding region HI0940
HI0941	0.00300217	0.00183148	0.00598864	0.00739495	0.00239867	0.0101025	0.0036053	0	4	3	0.00455431	0.00536882	0.00257873	0.00414365	-5.53398	-5.41772	0.640944	0.74108	0.00336647	0.00293166	0.818577	0.701167	0.483899	21	NA	0.284039	21	NA	0.633465	0.779162	1.17885	0.287906	0.0333829	H. influenzae predicted coding region HI0941
HI0942	0.239177	0.216366	0.22816	0.283409	0.261427	0.343257	0.236602	0.249778	4	4	0.241778	0.272766	0.0292754	0.048076	-1.42498	-1.30986	0.116819	0.165494	0.0416976	0.0519827	0.18342	0.179197	0.930002	24	1.55416	0.897855	24	1.04769	0.361631	0.378182	1.12817	0.429912	0.115715	exodeoxyribonuclease V, gamma chain (recC)
HI0943	0.0844839	0.0648328	0.0794757	0.0766385	0.0725852	0.0898099	0.0768429	0.0684773	4	4	0.0763577	0.0769288	0.00833985	0.00924162	-2.57702	-2.57007	0.113322	0.116593	0.0182052	0.0129765	0.26749	0.165677	0.05109	24	1.96823	0.0441744	24	2.6067	0.959677	0.965131	1.00748	0.248374	0.00726102	conserved hypothetical protein
HI0944	0.290847	0.274669	0.332379	0.285283	0.30194	0.412026	0.313502	0.288399	4	4	0.295794	0.328967	0.0252962	0.0563154	-1.22073	-1.12189	0.0829755	0.160485	0.0509304	0.0596458	0.179873	0.182873	0.845893	24	1.37153	0.770624	24	1.03364	0.405968	0.44845	1.11215	0.395527	0.0949763	riboflavin biosynthesis protein (ribD)
HI0945	0.268904	0.25067	0.256048	0.307056	0.224703	0.279243	0.23555	0.277437	4	4	0.27067	0.254233	0.0254355	0.0281955	-1.31003	-1.37416	0.0910827	0.111679	0.0453008	0.0448645	0.18403	0.16838	-0.515593	24	1.01954	-0.514178	24	1.19452	0.610856	0.61183	-1.06465	0.334074	0.0597248	protease (degS)
HI0946	0.553985	0.634727	0.629123	0.636085	0.476669	0.603322	0.658115	0.692982	4	4	0.61348	0.607772	0.0397779	0.0948737	-0.490258	-0.507841	0.0670768	0.165579	0.0981155	0.109916	0.155177	0.167174	-0.0774809	24	1.25501	-0.154178	24	1.1606	0.938883	0.878759	-1.00939	0.265554	0.0196684	formamidopyrimidine-DNA glycosylase (fpg)
HI0946.1	0.656909	0.676253	0.595847	0.65783	0.753907	0.746267	0.705001	0.630306	4	4	0.64671	0.70887	0.0350594	0.05661	-0.436994	-0.346566	0.0554842	0.0821399	0.102767	0.111791	0.147991	0.150091	0.818714	24	1.18334	0.858035	24	1.02858	0.421005	0.399361	1.09612	0.418886	0.108957	L-2,4-diaminobutyrate decarboxylase
HI0947	0.352689	0.342398	0.321694	0.342294	0.349063	0.340148	0.292453	0.281963	4	4	0.339768	0.315907	0.012999	0.0336118	-1.08005	-1.15658	0.0387045	0.106813	0.0572439	0.0553294	0.166851	0.175281	-0.599436	24	1.0704	-0.63247	24	1.10361	0.554499	0.53306	-1.07553	0.361087	0.0750261	virulence associated protein C (vapC)
HI0948	0.0420945	0.0331943	0.0416603	0.0372616	0.0407899	0.0645826	0.0640152	0.0671859	4	4	0.0385527	0.0591434	0.00418655	0.0123133	-3.2603	-2.84701	0.111365	0.23581	0.00913101	0.0125101	0.257314	0.223837	2.65893	24	1.87708	2.42365	24	1.32149	0.0137379	0.0232709	1.53409	0.870638	0.608489	conserved hypothetical protein
HI0949	0.111254	0.0314959	0.0887472	0.06724	0.0936595	0.105399	0.0879904	0.0869404	4	4	0.0746842	0.0934972	0.0339399	0.00846532	-2.69382	-2.37279	0.549435	0.0881203	0.0239904	0.0148324	0.3738	0.159441	1.334	24	2.6161	1.57995	24	5.49643	0.194724	0.127208	1.2519	0.643542	0.280025	aminotransferase
HI0950	3.29468	3.71438	3.3025	3.03003	3.1233	3.93496	3.75446	3.40324	4	4	3.3354	3.55399	0.282618	0.362189	1.20194	1.26412	0.0837117	0.103092	0.533264	0.622324	0.146826	0.167687	0.533451	24	1.36191	0.557899	24	1.30435	0.598628	0.582081	1.06554	0.343791	0.0652096	ribosomal protein L33 (rpL33)
HI0951	7.65766	8.45617	7.86217	6.80638	5.5702	5.79019	7.36377	7.15696	4	4	7.69559	6.47028	0.682731	0.920604	2.03763	1.85956	0.0901964	0.14311	0.988074	1.05178	0.142311	0.1635	-1.69817	24	1.13311	-1.643	24	1.31996	0.102406	0.113422	-1.18938	0.663883	0.300543	ribosomal protein L28 (rpL28)
HI0952	0.108435	0.0853963	0.122009	0.13194	0.109284	0.134679	0.153504	0.156537	4	4	0.111945	0.138501	0.0201513	0.0217455	-2.20278	-1.98679	0.189767	0.165415	0.0246193	0.0236925	0.237628	0.175853	1.55445	24	1.07977	1.46129	24	1.82597	0.133166	0.156907	1.23722	0.604841	0.243967	DNA repair protein (radC)
HI0953	0.890681	0.923701	1.25056	1.0611	0.95461	1.13412	1.11925	1.04044	4	4	1.03151	1.06211	0.163619	0.0826154	0.0219407	0.0579269	0.154149	0.0792446	0.177482	0.169542	0.179513	0.156819	0.249292	24	1.09586	0.301943	24	1.31037	0.805256	0.765296	1.02966	0.291277	0.0353588	DNA/pantothenate metabolism flavoprotein (dfp)
HI0954	1.70586	1.25479	1.19083	1.4998	1.39679	1.45867	1.33709	1.38497	4	4	1.41282	1.39438	0.236427	0.0500326	0.335255	0.33197	0.165286	0.0357766	0.238372	0.209303	0.160549	0.153476	-0.116253	24	1.29707	-0.029581	24	1.09429	0.908419	0.976646	-1.01322	0.246209	0.00533297	deoxyuridinetriphosphatase (dut)
HI0955	0.620866	0.613362	0.599416	0.645237	0.415534	0.570538	0.542184	0.607648	4	4	0.61972	0.533976	0.0191928	0.0833873	-0.478844	-0.637419	0.030806	0.167149	0.0947538	0.0927956	0.154796	0.17771	-1.29303	24	1.04265	-1.34571	24	1.31797	0.208308	0.190974	-1.16058	0.56712	0.212065	transcriptional regulator (ttk)
HI0956	2.44951	1.79838	2.24995	1.55374	1.99451	2.6612	2.47043	2.07108	4	4	2.0129	2.29931	0.409746	0.318977	0.683588	0.825411	0.207883	0.138399	0.344244	0.376967	0.167991	0.169235	1.12208	24	1.19915	1.18951	24	1.01487	0.272929	0.245876	1.14229	0.517057	0.173809	conserved hypothetical protein
HI0957	1.54122	2.08072	1.52248	1.86362	1.73801	1.83278	1.38122	1.74853	4	4	1.75201	1.67514	0.269335	0.20048	0.55204	0.51008	0.151907	0.126978	0.275797	0.263945	0.154617	0.159457	-0.402769	24	1.09183	-0.377828	24	1.06358	0.690683	0.708879	-1.04589	0.305761	0.0437071	catabolite gene activator (crp)
HI0958	0.186342	0.074465	0.20588	0.191295	0.168134	0.14642	0.119233	0.179759	4	4	0.164495	0.153386	0.0605904	0.0266333	-1.878	-1.88677	0.48147	0.18132	0.040633	0.0282611	0.301976	0.184405	-0.448904	24	2.06718	-0.0495894	24	2.68161	0.657528	0.96086	-1.07243	0.249184	0.00794176	RNA methyltransferase, putative
HI0959	0.542544	0.485793	0.530716	0.76198	0.638059	0.611883	0.53069	0.553045	4	4	0.580258	0.583419	0.12359	0.0499957	-0.559706	-0.541608	0.197764	0.0858013	0.109492	0.101357	0.179179	0.161048	0.0423744	24	1.16697	0.15024	24	1.23784	0.966551	0.88183	1.00545	0.264911	0.0192492	beta-hexosaminidase (exoII)
HI0960	0.940258	0.800474	0.795569	0.904559	1.26209	0.842987	0.833837	0.851421	4	4	0.860215	0.947585	0.073306	0.209796	-0.153289	-0.0701491	0.0850438	0.202127	0.137824	0.174833	0.155798	0.180488	0.784906	24	1.60916	0.697399	24	1.34207	0.440188	0.492255	1.10157	0.376888	0.0840971	H. influenzae predicted coding region HI0960
HI0961	0.691757	0.777652	0.832613	0.93773	0.883356	0.834684	0.892695	0.837372	4	4	0.809938	0.862027	0.103044	0.0302817	-0.216869	-0.148932	0.127292	0.0351172	0.135419	0.127912	0.158378	0.152636	0.559258	24	1.12082	0.617736	24	1.07665	0.581168	0.542567	1.06431	0.357597	0.0730375	hit-related protein
HI0963	0.577766	0.562081	0.467593	0.54926	0.821837	0.662521	0.489422	0.545821	4	4	0.539175	0.6299	0.0491246	0.146864	-0.621009	-0.481978	0.0950434	0.227984	0.0768686	0.127029	0.159773	0.192532	1.22209	24	2.73091	1.1114	24	1.45211	0.233542	0.277406	1.16827	0.49275	0.156648	riboflavin kinase / FMN adenylyltransferase (ribF)
HI0964	0.193463	0.145147	0.186948	0.194993	0.21315	0.245224	0.191219	0.177835	4	4	0.180138	0.206857	0.0235866	0.0294302	-1.7211	-1.58314	0.140469	0.139831	0.034227	0.0357959	0.195702	0.181266	1.079	24	1.09377	1.03433	24	1.16561	0.291314	0.311294	1.14833	0.469401	0.140908	virulence factor (mviN)
HI0965	1.37419	1.19398	1.35744	1.5496	1.11452	1.6258	1.75606	1.40914	4	4	1.36881	1.47638	0.145381	0.28048	0.30969	0.37512	0.106574	0.199815	0.215696	0.274502	0.150672	0.181923	0.616286	24	1.6196	0.553979	24	1.45783	0.543507	0.584718	1.07859	0.342907	0.0647101	ribosomal protein S20 (rpS20)
HI0966	0.426336	0.332437	0.36773	0.335792	0.336761	0.351478	0.32121	0.243101	4	4	0.365574	0.313137	0.0435187	0.0482988	-1.01138	-1.17098	0.115213	0.166315	0.0618535	0.0580211	0.184257	0.18719	-1.2366	24	1.13646	-1.21531	24	1.03208	0.228202	0.236069	-1.16745	0.52521	0.179758	H. influenzae predicted coding region HI0966
HI0967	0.00812934	0	0.00650201	0.00530555	0.00289449	0.00701679	0.00401684	0.00325275	3	4	0.00664564	0.00429522	0.00141736	0.00187378	-5.02897	-5.51248	0.213441	0.392835	0.00382985	0.00234523	0.616564	0.633786	-2.00442	21	NA	-1.52577	21	NA	0.0580895	0.141989	-1.54722	0.623494	0.260888	H. influenzae predicted coding region HI0967
HI0968	0.86325	0.94995	0.751897	1.0318	1.32673	0.709387	0.65095	0.731894	4	4	0.899224	0.854742	0.119928	0.316506	-0.113062	-0.200519	0.135919	0.325949	0.152223	0.203054	0.167391	0.216981	-0.350562	24	1.77934	-0.638263	24	1.68029	0.728975	0.529346	-1.05204	0.362469	0.0758147	naphthoate synthase (menB)
HI0969	1.06357	1.14864	0.64778	0.651788	1.07781	0.940659	0.711947	0.64343	4	4	0.877943	0.843461	0.265739	0.201389	-0.165509	-0.191735	0.308316	0.23956	0.18911	0.15638	0.215354	0.187042	-0.281035	24	1.4624	-0.183884	24	1.32564	0.781092	0.855649	-1.04088	0.270472	0.0228151	O-succinylbenzoate-CoA synthase (menC)
HI0970	0.496167	0.425258	0.418818	0.539802	0.522532	0.599585	0.562965	0.626028	4	4	0.470012	0.577778	0.058248	0.0450006	-0.760693	-0.550871	0.122857	0.0786548	0.0718928	0.0988742	0.155143	0.161489	1.76307	24	1.89145	1.87393	24	1.08348	0.0906201	0.0731661	1.22928	0.735406	0.383283	3-dehydroquinase (aroQ)
HI0971	2.47612	1.45619	1.66513	1.66098	2.0498	1.39792	1.72249	1.71639	4	4	1.81461	1.72165	0.451663	0.266151	0.574957	0.53418	0.229852	0.156526	0.329811	0.287128	0.176653	0.166932	-0.425147	24	1.31941	-0.335543	24	1.11986	0.674517	0.740131	-1.05399	0.29758	0.0390155	acetyl-CoA carboxylase, biotin carboxyl carrier protein (accB)
HI0972	2.31988	1.41477	1.8359	1.10701	2.45907	0.808107	1.19835	1.14826	4	4	1.66939	1.40345	0.526614	0.72479	0.47442	0.251478	0.320245	0.466867	0.349363	0.42204	0.210454	0.277492	-0.970812	24	1.45933	-1.28028	24	1.73854	0.341325	0.212685	-1.18949	0.545963	0.195379	acetyl-CoA carboxylase, biotin carboxylase (accC)
HI0973	0.43229	0.22418	0.314117	0.25431	0.316156	0.268292	0.308053	0.241065	4	4	0.306224	0.283392	0.0919806	0.0351247	-1.21529	-1.26684	0.287073	0.126435	0.0678947	0.048576	0.221909	0.171585	-0.547006	24	1.95356	-0.367571	24	1.6726	0.589425	0.716415	-1.08057	0.303751	0.0425589	H. influenzae predicted coding region HI0973
HI0974	0.893914	0.564038	0.568803	0.617276	0.994524	0.952423	0.848263	0.695528	4	4	0.661008	0.872685	0.157123	0.133147	-0.43286	-0.145471	0.217645	0.159865	0.125708	0.147002	0.182259	0.170645	2.18876	24	1.36747	2.3021	24	1.14074	0.0385799	0.0303126	1.32023	0.845948	0.558011	Predicted outer membrane protein
HI0974.1	1.54934	1.4479	1.6363	1.1971	1.86002	1.68119	1.63003	1.54918	4	4	1.45766	1.68011	0.190004	0.13168	0.37007	0.516604	0.136295	0.0770861	0.233478	0.256893	0.157444	0.152932	1.2816	24	1.21064	1.3352	24	1.05988	0.212228	0.194337	1.15261	0.56371	0.20932	conserved hypothetical protein
HI0975	1.99466	1.06258	1.63287	0.770048	1.45336	0.980305	1.38234	0.829254	4	4	1.36504	1.16131	0.55186	0.303957	0.245053	0.122633	0.427764	0.270746	0.342099	0.226641	0.262384	0.206591	-0.9929	24	2.27838	-0.73315	24	1.61307	0.330664	0.470568	-1.17543	0.385881	0.0893188	sodium/pantothenate symporter (panF)
HI0976	1.57266	1.42192	1.51171	1.18329	2.26617	1.68938	1.34854	1.23662	4	4	1.4224	1.63518	0.171003	0.462636	0.34658	0.463465	0.125873	0.270525	0.225908	0.340287	0.153278	0.19966	1.04191	24	2.26896	0.928725	24	1.69678	0.307838	0.362279	1.14959	0.43862	0.121132	conserved hypothetical protein
HI0976.1	0.963213	0.53877	0.728521	0.320577	0.639054	0.388466	0.498485	0.358235	4	4	0.63777	0.47106	0.273594	0.127181	-0.527579	-0.779016	0.470842	0.26179	0.168922	0.0960756	0.280322	0.207706	-1.71572	24	3.09133	-1.44136	24	1.82144	0.0990964	0.162404	-1.35391	0.598325	0.238243	conserved hypothetical protein
HI0977	0.416509	0.430817	0.41219	0.362185	0.419644	0.495341	0.47545	0.358424	4	4	0.405425	0.437215	0.0299057	0.0615286	-0.904947	-0.835097	0.0761422	0.145528	0.0683941	0.0687253	0.163341	0.169811	0.655733	24	1.00971	0.592907	24	1.08079	0.518233	0.558789	1.07841	0.351797	0.0697422	cell filamentation protein (fic)
HI0978	0.139018	0.131465	0.132544	0.173621	0.118477	0.1573	0.159054	0.167101	4	4	0.144162	0.150483	0.0199207	0.0217598	-1.94347	-1.90258	0.130737	0.15587	0.0263349	0.0263792	0.195838	0.180415	0.339127	24	1.00336	0.307137	24	1.17829	0.737464	0.761388	1.04384	0.29224	0.0359204	ribosomal protein L11 methyltransferase (prmA)
HI0979	0.201153	0.202202	0.153482	0.142328	0.240725	0.290195	0.283567	0.200677	4	4	0.174791	0.253791	0.0313805	0.0416482	-1.75649	-1.38192	0.182081	0.171027	0.0335778	0.0473442	0.204665	0.184504	2.72213	24	1.98806	2.71872	24	1.23048	0.0118871	0.0119805	1.45197	0.918085	0.722719	nitrogen fixation protein (nifR3)
HI0980	0.708577	0.597598	0.445799	0.580487	0.847515	1.2132	1.01993	0.827455	4	4	0.583115	0.977024	0.107723	0.179594	-0.552777	-0.0354633	0.191468	0.178841	0.107391	0.173706	0.183589	0.17437	3.85766	24	2.61633	4.08622	24	1.10853	0.000754412	0.000423654	1.67553	0.993155	0.971416	Hin recombinational enhancer binding protein (fis)
HI0981	1.02374	1.05353	1.51123	1.30155	0.927295	1.45916	1.46038	1.44746	4	4	1.22251	1.32357	0.229252	0.264249	0.188023	0.262721	0.184235	0.225505	0.21829	0.240445	0.178635	0.18738	0.622382	24	1.21328	0.57707	24	1.1003	0.53956	0.569266	1.08267	0.34815	0.0676757	small protein B (smpB)
HI0982	0.752301	0.629363	0.741417	0.817249	0.613337	0.779267	0.76109	0.71914	4	4	0.735082	0.718208	0.0780268	0.0743099	-0.312168	-0.335236	0.109347	0.107805	0.116686	0.117883	0.15868	0.157111	-0.203462	24	1.02063	-0.206617	24	1.02008	0.840489	0.838052	-1.02349	0.27432	0.0252139	6-phosphofructokinase (pfkA)
HI0983	0.731374	0.709188	0.839633	0.87518	0.799118	0.952569	0.811993	0.82284	4	4	0.788844	0.84663	0.0809967	0.0712887	-0.241145	-0.169024	0.102747	0.0811738	0.12778	0.127252	0.159494	0.151211	0.640872	24	1.00832	0.656298	24	1.11256	0.527679	0.517876	1.07325	0.366806	0.0782954	H. influenzae predicted coding region HI0983
HI0984	0.424608	0.324118	0.330653	0.304161	0.29355	0.396649	0.336361	0.328362	4	4	0.345885	0.33873	0.0536781	0.0428526	-1.07003	-1.08841	0.146682	0.124216	0.0613378	0.0571278	0.182652	0.171226	-0.170705	24	1.15282	-0.146783	24	1.13791	0.865887	0.884529	-1.02112	0.264349	0.0188805	conserved hypothetical protein
HI0985	0.0757651	0.0527744	0.0694775	0.0588207	0.0557315	0.0666708	0.0631769	0.0752937	4	4	0.0642094	0.0652182	0.0103454	0.00811973	-2.75547	-2.73584	0.162648	0.124777	0.0148346	0.0123633	0.266302	0.197067	0.104482	24	1.43973	0.11846	24	1.82609	0.917655	0.906689	1.01571	0.259802	0.0158318	DNA processing chain A (dprA)
HI0986	0.0159659	0	0.0144718	0.0158902	0.0158434	0.00859304	0.00991275	0.0119391	3	4	0.0154427	0.0115721	0.000841613	0.00316263	-4.17163	-4.48592	0.0554051	0.264166	0.00501168	0.00404115	0.434829	0.410634	-1.91559	21	NA	-1.53074	21	NA	0.0691331	0.14076	-1.33448	0.625098	0.262382	2-isopropylmalate synthase (leuA)
HI0987	0.0228049	0.0371522	0.0313357	0.0272843	0.0332592	0.0341674	0.0297031	0.0338624	4	4	0.0296443	0.032748	0.00609851	0.00206473	-3.53449	-3.42047	0.207122	0.0649983	0.0080272	0.00866725	0.292515	0.23905	0.525463	24	1.16583	0.603665	24	1.49734	0.604083	0.55173	1.1047	0.354298	0.0711616	3-isopropylmalate dehydrogenase (beta-IPM dehydrogenase) (leuB)
HI0988	0.0498413	0.0317368	0.0425809	0.0556912	0.0528051	0.0405617	0.0413989	0.0478046	4	4	0.0449625	0.0456426	0.0103199	0.00576777	-3.12337	-3.0928	0.244184	0.12477	0.0119064	0.0104075	0.275126	0.215315	0.0860042	24	1.30879	0.174975	24	1.63274	0.932176	0.862567	1.01512	0.268984	0.0218736	3-isopropylmalate dehydratase, alpha subunit (leuC)
HI0989	0.0959818	0.0951584	0.108894	0.114419	0.08891	0.139378	0.0916649	0.118398	4	4	0.103613	0.109588	0.00956346	0.0239016	-2.27027	-2.2285	0.0919622	0.214629	0.0215879	0.0208108	0.219607	0.189147	0.398487	24	1.07608	0.288201	24	1.34801	0.693794	0.775667	1.05766	0.288749	0.0338786	3-isopropylmalate dehydratase small subunit (leuD)
HI0990	0.539343	0.288776	0.364096	0.264153	0.301673	0.288924	0.279069	0.336053	4	4	0.364092	0.30143	0.124329	0.024868	-1.05027	-1.2017	0.318698	0.080696	0.0847891	0.0520327	0.236927	0.169821	-1.25978	24	2.65538	-1.03896	24	1.94646	0.219862	0.30918	-1.20788	0.470784	0.141822	immunoglobin A1 protease (iga1)
HI0991	0.274501	0.427445	0.409463	0.401799	0.313372	0.331314	0.225723	0.287623	4	4	0.378302	0.289508	0.0700302	0.0461495	-0.98686	-1.2499	0.205596	0.169334	0.070786	0.0523619	0.198647	0.17869	-2.01695	24	1.82753	-1.96894	24	1.23585	0.0550207	0.0606118	-1.30671	0.762819	0.420341	DNA/ATP binding protein (recF)
HI0992	0.606651	0.538082	0.581671	0.565276	0.53844	0.602548	0.526612	0.558671	4	4	0.57292	0.556568	0.0287895	0.0333895	-0.557959	-0.587288	0.0503821	0.0590634	0.0848389	0.0925237	0.154541	0.162756	-0.260523	24	1.18937	-0.261351	24	1.10913	0.796682	0.796052	-1.02938	0.283892	0.0310077	DNA polymerase III, beta subunit (dnaN)
HI0993	0.561443	0.485974	0.720849	0.702211	0.743174	0.577494	0.652198	0.596588	4	4	0.617619	0.642364	0.112987	0.0743032	-0.494923	-0.447454	0.188187	0.112821	0.110274	0.114394	0.177967	0.169605	0.31146	24	1.07612	0.386171	24	1.10104	0.75814	0.702772	1.04006	0.307408	0.0446462	chromosomal replication initiator protein (dnaA)
HI0994	0.289049	0.227345	0.25779	0.293368	0.366482	0.376633	0.364078	0.369224	4	4	0.266888	0.369104	0.030761	0.00544179	-1.3261	-0.996757	0.118495	0.0146816	0.0458493	0.0557095	0.187714	0.152863	2.83342	24	1.47636	2.72089	24	1.50795	0.0091862	0.0119209	1.38299	0.918373	0.723493	transferrin-binding protein 1 precursor (tbp1)
HI0995	0.032509	0.0390089	0.0374245	0.0259004	0.0240861	0.03336	0.0329379	0.0260942	4	4	0.0337107	0.0291196	0.00589654	0.00472758	-3.40228	-3.54642	0.184753	0.164627	0.00849882	0.00803956	0.266671	0.253928	-0.784885	24	1.11752	-0.782884	24	1.10289	0.4402	0.441352	-1.15767	0.398732	0.0968698	transferrin-binding protein 2 precursor (tbp2)
HI0996	0.272518	0.323553	0.31302	0.400133	0.328994	0.432544	0.323425	0.379536	4	4	0.327306	0.366125	0.0533032	0.0509683	-1.12647	-1.01185	0.158824	0.136259	0.058413	0.0612531	0.180403	0.173388	0.917258	24	1.09961	0.916217	24	1.08256	0.368134	0.368668	1.1186	0.435075	0.118918	hypothetical protein
HI0997	0.0647525	0.0655014	0.0658299	0.0609367	0.0626541	0.0776782	0.0639123	0.0524875	4	4	0.0642551	0.064183	0.00225778	0.0103492	-2.74537	-2.75568	0.0357102	0.160324	0.0140416	0.0124276	0.252674	0.205226	-0.00768906	24	1.27662	-0.0633797	24	1.51585	0.993929	0.949989	-1.00112	0.251262	0.00961668	Predicted outer membrane protein
HI0998	5.64262	5.38287	3.9239	4.49327	3.73916	4.88828	4.63656	4.79653	4	4	4.86067	4.51513	0.795123	0.52767	1.57081	1.50189	0.167578	0.123965	0.865467	0.849412	0.164583	0.167619	-0.569878	24	1.03816	-0.586752	24	1.03724	0.574057	0.56285	-1.07653	0.350375	0.0689358	ribosomal protein L34 (rpL34)
HI0999	4.43556	3.97575	3.50276	2.56565	4.07832	2.99967	3.14286	2.75282	4	4	3.61993	3.24342	0.799397	0.579445	1.26641	1.16549	0.236685	0.169276	0.671455	0.637971	0.184694	0.178699	-0.813012	24	1.10773	-0.785393	24	1.06822	0.424203	0.439908	-1.11608	0.39939	0.0972598	ribonuclease P (rnpA)
HI1000	2.02878	2.1211	1.88881	1.72131	2.41526	1.65123	1.44566	1.56118	4	4	1.94	1.76833	0.174282	0.439416	0.659602	0.549335	0.0911926	0.22825	0.2837	0.348219	0.141491	0.185465	-0.764405	24	1.50656	-0.945386	24	1.71816	0.452077	0.353883	-1.09708	0.443376	0.124122	hemolysin, putative
HI1001	2.01385	2.52972	1.73678	1.66322	2.18631	1.22205	1.51483	1.47275	4	4	1.98589	1.59899	0.392726	0.412328	0.672235	0.446295	0.189225	0.243381	0.334805	0.322763	0.162839	0.188234	-1.66393	24	1.07601	-1.81555	24	1.33622	0.109131	0.0819556	-1.24197	0.717902	0.361313	inner membrane protein, 60 kDa (yidC)
HI1002	0.731503	0.363313	0.52819	0.688705	0.61293	0.604096	0.625283	0.531906	4	4	0.577928	0.593554	0.16772	0.0420069	-0.584097	-0.523592	0.31871	0.0731752	0.121629	0.103203	0.222395	0.150821	0.195924	24	1.38896	0.450336	24	2.17432	0.846319	0.65651	1.02704	0.320445	0.0520366	thiophene and furan oxidation protein (thdF)
HI1004	0.961034	0.739449	0.729623	0.936723	1.0987	0.792173	0.810876	0.73023	4	4	0.841707	0.857995	0.124213	0.16413	-0.180548	-0.165721	0.148262	0.178958	0.145864	0.150966	0.166805	0.173129	0.155181	24	1.07119	0.123348	24	1.07726	0.877976	0.902858	1.01935	0.260578	0.0163624	peptidyl-prolyl cis-trans isomerse, putative
HI1005	0.147336	0.0914616	0.120253	0.135793	0.13534	0.13753	0.157178	0.138906	4	4	0.123711	0.142239	0.0241945	0.0100674	-2.10541	-1.95205	0.20839	0.0686263	0.0264088	0.0227892	0.222096	0.161971	1.06229	24	1.34288	1.11582	24	1.88022	0.298675	0.275547	1.14976	0.494109	0.157586	conserved hypothetical protein
HI1006	0.435537	0.360136	0.423435	0.278875	0.471556	0.306847	0.299985	0.293315	4	4	0.374496	0.342926	0.0718114	0.0859314	-0.997199	-1.09091	0.204474	0.22688	0.0716189	0.0710257	0.198203	0.196269	-0.62598	24	1.01677	-0.67194	24	1.0198	0.537236	0.508039	-1.09206	0.37061	0.0804788	lipoprotein signal peptidase (lspA)
HI1007	0.22562	0.215501	0.242704	0.217704	0.247498	0.238449	0.206063	0.20698	4	4	0.225382	0.224747	0.0123379	0.0213707	-1.49106	-1.49616	0.0538203	0.094991	0.0397138	0.0365314	0.182656	0.169557	-0.0235247	24	1.18182	-0.040995	24	1.16048	0.981426	0.967639	-1.00282	0.2479	0.00685377	penicillin tolerance protein (lytB)
HI1008	0.0362302	0.0251105	0.0378435	0.0257906	0.0144103	0.0113943	0.020651	0.0209568	4	4	0.0312437	0.0168531	0.00672745	0.0047269	-3.48359	-4.11494	0.217526	0.295808	0.00839572	0.00533337	0.286961	0.362145	-2.8936	24	2.47806	-2.73276	24	1.59265	0.0079792	0.0115999	-1.85389	0.91993	0.727704	conserved hypothetical protein
HI1009	0.306842	0.150858	0.308816	0.267777	0.224452	0.26387	0.335854	0.212623	4	4	0.258573	0.2592	0.0742555	0.0556011	-1.39136	-1.36643	0.339795	0.20521	0.0564789	0.0523904	0.249294	0.188215	0.0162624	24	1.16217	0.159657	24	1.75435	0.987159	0.874487	1.00242	0.266452	0.0202508	glycerol-3-phosphate regulon repressor (glpR)
HI1010	0.512751	0.353805	1.39943	1.09046	0.78303	0.535951	0.470434	0.612191	4	4	0.839112	0.600401	0.489614	0.134831	-0.321077	-0.528277	0.641299	0.21756	0.278957	0.121496	0.352162	0.186236	-1.56908	24	5.27168	-1.04023	24	3.57567	0.12972	0.3086	-1.39758	0.471164	0.142073	3-hydroxyisobutyrate dehydrogenase, putative
HI1011	0.384367	0.122555	0.911602	0.519143	0.273521	0.273047	0.261073	0.271161	4	4	0.484417	0.269701	0.328962	0.00584144	-0.95087	-1.31062	0.845101	0.0218791	0.177454	0.0463454	0.454014	0.161311	-2.34143	24	14.6608	-1.49331	24	7.92155	0.0278446	0.148389	-1.79613	0.615311	0.253365	conserved hypothetical protein
HI1012	0.217599	0.232388	0.600612	0.553986	0.193482	0.290083	0.228992	0.318526	4	4	0.401146	0.257771	0.204381	0.0568521	-1.02122	-1.37457	0.545532	0.226294	0.122008	0.0523569	0.323374	0.194938	-2.1598	24	5.43034	-1.87163	24	2.75181	0.040996	0.0734954	-1.55621	0.734727	0.382407	sugar isomerase, putative
HI1013	0.157955	0.167731	0.404703	0.50311	0.123876	0.238138	0.202195	0.294214	4	4	0.308375	0.214606	0.172827	0.0713609	-1.3056	-1.58634	0.595866	0.368288	0.100177	0.0486754	0.347532	0.24959	-1.68382	24	4.23564	-1.31227	24	1.93882	0.105181	0.201844	-1.43694	0.55628	0.203415	conserved hypothetical protein
HI1014	0.294583	0.332876	0.781432	0.802177	0.316984	0.481521	0.409983	0.50214	4	4	0.552767	0.427657	0.276589	0.0836859	-0.697308	-0.865056	0.537954	0.208438	0.161195	0.0750091	0.301918	0.181684	-1.40737	24	4.61825	-0.952118	24	2.76149	0.172138	0.350528	-1.29255	0.445309	0.125343	conserved hypothetical protein
HI1015	0.478161	0.375063	1.04096	1.1601	0.350562	0.694991	0.684144	0.759408	4	4	0.76357	0.622276	0.394367	0.184164	-0.382455	-0.516719	0.56114	0.357299	0.22929	0.137929	0.316064	0.230653	-1.0561	24	2.76351	-0.686286	24	1.87773	0.30144	0.49911	-1.22706	0.374135	0.0825077	gluconate permease (gntP)
HI1016	0.569163	0.600454	1.1794	1.19446	0.612122	0.801796	0.699603	0.752065	4	4	0.885868	0.716397	0.347922	0.0810773	-0.18274	-0.338475	0.409482	0.115834	0.221197	0.118093	0.254832	0.155719	-1.35173	24	3.5084	-1.04295	24	2.67808	0.189064	0.307365	-1.23656	0.471978	0.142612	H. influenzae predicted coding region HI1016
HI1017	0.693667	0.929358	0.714149	0.794086	0.817996	0.947775	0.768939	0.951992	4	4	0.782815	0.871676	0.106871	0.0925169	-0.251563	-0.141619	0.132308	0.107187	0.133969	0.13828	0.168586	0.160522	0.923068	24	1.06538	0.944596	24	1.10299	0.36516	0.354278	1.11351	0.44315	0.123979	glycerol uptake facilitator protein (glpF)
HI1019	0.580153	0.66242	0.580528	0.501837	0.498707	0.609927	0.551614	0.535173	4	4	0.581234	0.548855	0.065566	0.04633	-0.547405	-0.602556	0.113403	0.0835594	0.0972725	0.086266	0.164306	0.164199	-0.498082	24	1.27146	-0.474855	24	1.0013	0.62296	0.639183	-1.05899	0.325602	0.0549469	thiamin ABC transporter, periplasmic-binding protein (tbpA)
HI1020	1.23101	1.38172	1.00716	1.30341	1.1386	1.37056	0.898822	1.01407	4	4	1.23083	1.10551	0.161311	0.202013	0.200821	0.0880801	0.137463	0.179585	0.203204	0.190756	0.166656	0.171943	-0.899225	24	1.13477	-0.941645	24	1.06446	0.377467	0.355757	-1.11335	0.442305	0.123446	thiamin ABC transporter, permease protein, putative
HI1021	0.386097	0.43283	0.404455	0.341802	0.396911	0.362013	0.347122	0.357069	4	4	0.391296	0.365779	0.0381879	0.0216587	-0.941954	-1.00701	0.0994723	0.0580059	0.06859	0.056696	0.172286	0.159631	-0.573491	24	1.46358	-0.553936	24	1.16485	0.571647	0.584747	-1.06976	0.342898	0.0647046	thiamin ABC transporter, ATP-binding protein, putative
HI1022	0.557959	0.400501	0.49748	0.595596	0.399684	0.581163	0.552561	0.640411	4	4	0.512884	0.543455	0.0851281	0.102592	-0.678726	-0.624661	0.17423	0.204337	0.0809744	0.0977541	0.162029	0.186806	0.481671	24	1.45738	0.437269	24	1.32922	0.634402	0.665826	1.05961	0.317737	0.0505059	biotin synthetase (bioB)
HI1023	1.48428	1.54556	1.67032	2.06226	1.46923	1.66104	1.51701	1.53757	4	4	1.6906	1.54621	0.25958	0.0817259	0.516782	0.434783	0.146452	0.0520571	0.264717	0.238886	0.15561	0.145527	-0.809873	24	1.22795	-0.76974	24	1.14336	0.425971	0.448965	-1.09338	0.395297	0.0948406	transketolase 1 (tktA)
HI1024	0.187075	0.157023	0.141827	0.1657	0.12871	0.125657	0.135462	0.138739	4	4	0.162906	0.132142	0.0188934	0.00601061	-1.81958	-2.02465	0.115296	0.0455035	0.0286837	0.0199641	0.180056	0.155197	-1.7606	24	2.0643	-1.72538	24	1.34602	0.0910458	0.0973145	-1.23281	0.690038	0.32874	hexulose-6-phosphate synthase, putative
HI1025	0.114703	0.15506	0.144178	0.137819	0.12977	0.161511	0.130422	0.140658	4	4	0.13794	0.14059	0.0170488	0.0148117	-1.98697	-1.9659	0.128491	0.102031	0.0259075	0.0226501	0.196416	0.165337	0.154019	24	1.30831	0.164155	24	1.41127	0.878883	0.870984	1.01921	0.267192	0.0207281	L-ribulose-5-phosphate 4-epimerase (araD)
HI1026	0.10341	0.0546374	0.129295	0.128261	0.0866898	0.111835	0.0862228	0.090591	4	4	0.103901	0.0938347	0.0349544	0.0121592	-2.31886	-2.37209	0.40554	0.122919	0.0273863	0.015567	0.297519	0.165693	-0.639097	24	3.09496	-0.312636	24	3.22418	0.528813	0.757258	-1.10728	0.293264	0.0365164	hexulose-6-phosphate isomerase, putative
HI1027	0.0463674	0.0518454	0.0594756	0.0634545	0.0343695	0.0841729	0.0366438	0.0437922	4	4	0.0552857	0.0497446	0.00765194	0.0233007	-2.90257	-3.07007	0.140461	0.409818	0.0132231	0.0154562	0.261242	0.289257	-0.544831	24	1.36628	-0.859502	24	1.22598	0.590897	0.398568	-1.11139	0.419288	0.109202	L-xylulose kinase (lyx)
HI1028	0.102188	0.00573191	0.164515	0.142587	0.0809265	0.11826	0.120134	0.132392	4	4	0.103755	0.112928	0.070263	0.0222357	-2.7988	-2.19756	1.58785	0.216927	0.0409532	0.020729	0.832803	0.191488	0.399673	24	3.90319	1.40719	24	18.9148	0.692932	0.17219	1.08841	0.587156	0.228645	conserved hypothetical protein
HI1029	0.0617956	0.0658469	0.0954661	0.0957585	0.0586683	0.0619849	0.0884977	0.0736211	4	4	0.0797168	0.070693	0.0184293	0.0134908	-2.54981	-2.66258	0.235101	0.185701	0.0203259	0.0138753	0.279299	0.196013	-0.733334	24	2.14593	-0.660968	24	2.03033	0.470458	0.514928	-1.12765	0.367937	0.0789442	conserved hypothetical transmembrane protein
HI1030	0.0597162	0.0513868	0.0634265	0.0933442	0.063454	0.0760128	0.0601159	0.0677904	4	4	0.0669684	0.0668433	0.0182904	0.00687316	-2.72896	-2.70928	0.254241	0.101033	0.0174297	0.0126325	0.269711	0.191944	-0.0116296	24	1.90373	0.118945	24	1.97445	0.990817	0.906309	-1.00187	0.259879	0.0158846	conserved hypothetical transmembrane protein
HI1031	0.0616466	0.0560433	0.0807175	0.0976958	0.0675518	0.0721689	0.063452	0.0538933	4	4	0.0740258	0.0642665	0.0189883	0.00777835	-2.62767	-2.75046	0.25366	0.125104	0.0192185	0.0120287	0.290442	0.199606	-0.860895	24	2.55271	-0.696845	24	2.11726	0.397815	0.492595	-1.15186	0.37675	0.0840176	conserved hypothetical protein
HI1032	0.199444	0.217704	0.159711	0.20094	0.169171	0.215343	0.18746	0.165637	4	4	0.19445	0.184403	0.0245941	0.0227362	-1.64399	-1.69613	0.132979	0.119944	0.0370939	0.0323693	0.196448	0.181296	-0.408158	24	1.31322	-0.390056	24	1.17413	0.686776	0.699936	-1.05448	0.308179	0.0450851	transcriptional regulator, putative
HI1033	0.922642	1.05808	0.658788	0.865956	0.856487	1.09979	0.821188	0.751066	4	4	0.876365	0.882133	0.16594	0.151575	-0.146334	-0.135765	0.199091	0.163374	0.159187	0.15174	0.181089	0.172035	0.0524524	24	1.10056	0.0846281	24	1.10803	0.958602	0.933259	1.00658	0.25451	0.0120813	phosphoserine phosphatase (serB)
HI1034	1.06206	1.44734	1.10973	1.0761	1.45091	0.99293	1.05367	1.01341	4	4	1.17381	1.12773	0.183449	0.216928	0.15185	0.107673	0.146413	0.178058	0.209492	0.195532	0.17378	0.173073	-0.321603	24	1.14789	-0.360246	24	1.00819	0.750538	0.721815	-1.04086	0.302326	0.041743	conserved hypothetical protein
HI1035	1.3582	1.1505	0.80753	0.979196	1.51864	1.90097	1.89985	1.25483	4	4	1.07386	1.64357	0.235666	0.315518	0.0528891	0.482239	0.222367	0.200322	0.202714	0.299037	0.20208	0.177236	3.15396	24	2.17612	3.19467	24	1.29999	0.00429261	0.00389057	1.53053	0.963701	0.861208	magnesium and cobalt transport protein (corA)
HI1036	0.499696	0.565526	0.292474	0.215923	0.700841	0.304455	0.627263	0.417695	4	4	0.393405	0.512564	0.165942	0.183406	-1.00649	-0.721025	0.452786	0.383311	0.106335	0.123275	0.285835	0.249231	1.46387	24	1.34401	1.5055	24	1.3153	0.156206	0.145244	1.30289	0.619296	0.257008	conserved hypothetical protein
HI1037	0.266916	0.217166	0.380238	0.211482	0.273273	0.433107	0.435739	0.431966	4	4	0.26895	0.393521	0.0782586	0.0801809	-1.34212	-0.951044	0.270891	0.230855	0.0584752	0.0701042	0.224421	0.185574	2.72911	24	1.43729	2.6859	24	1.46249	0.0116978	0.0129172	1.46317	0.913634	0.710874	conserved hypothetical protein
HI1037.1	0.397371	0.283341	0.486955	0.295399	0.399635	0.498246	0.482004	0.426345	4	4	0.365767	0.451558	0.0956226	0.0463263	-1.03075	-0.799044	0.256335	0.103435	0.0756423	0.0708111	0.214521	0.164682	1.65596	24	1.14111	1.71353	24	1.69687	0.110748	0.0995046	1.23455	0.686312	0.32459	hypothetical protein
HI1038	0.201629	0.117537	0.162506	0.151287	0.221017	0.185733	0.181338	0.144461	4	4	0.15824	0.183137	0.0346694	0.0313087	-1.86199	-1.70878	0.222502	0.174557	0.031255	0.0340635	0.211692	0.193385	1.0771	24	1.18779	1.06869	24	1.1983	0.292142	0.29584	1.15734	0.479727	0.147785	conserved hypothetical protein
HI1040	0.0791699	0.0769404	0.0666243	0.0552445	0.0556064	0.0733765	0.0507591	0.0574524	4	4	0.0694948	0.0592986	0.0109599	0.00980055	-2.67639	-2.83477	0.164722	0.157396	0.0162601	0.0119117	0.265927	0.205672	-1.01171	24	1.86338	-0.942221	24	1.67176	0.321768	0.355468	-1.17195	0.44247	0.12355	type II restriction enzyme, putative
HI1041	0.896361	0.775215	1.04247	0.751038	0.796083	1.13065	1.0517	0.92006	4	4	0.866271	0.974624	0.133568	0.147354	-0.152183	-0.0345413	0.150397	0.1547	0.148009	0.164616	0.168422	0.168415	0.978927	24	1.23698	0.987842	24	1.00009	0.337382	0.333085	1.12508	0.455669	0.131958	modification methylase
HI1043	0.452641	0.334569	0.397572	0.302392	0.426875	0.250512	0.263511	0.256921	4	4	0.371794	0.299455	0.0668407	0.0851122	-1.00149	-1.23204	0.179299	0.254689	0.0698831	0.0656382	0.192011	0.203189	-1.50902	24	1.13352	-1.64934	24	1.11983	0.144346	0.112108	-1.24157	0.665914	0.302657	ferredoxin-type protein (napF)
HI1044	2.70784	2.30878	2.4706	1.96997	3.65318	1.56604	1.48564	1.52498	4	4	2.3643	2.05746	0.309786	1.06432	0.853837	0.640493	0.134192	0.437267	0.351176	0.621224	0.149578	0.26314	-0.859956	24	3.1293	-1.4097	24	3.09485	0.398323	0.171457	-1.14913	0.587974	0.229339	conserved hypothetical protein
HI1045	4.98661	2.18138	4.14484	2.29865	2.77884	1.25757	1.64451	1.25063	4	4	3.40287	1.73289	1.38686	0.721186	1.16022	0.493076	0.416321	0.375077	0.868842	0.443079	0.249948	0.237846	-3.42456	24	3.8452	-3.86721	24	1.10435	0.00221937	0.000736494	-1.9637	0.989584	0.956984	anaerobic dimethyl sulfoxide reductase, chain C (dmsC)
HI1046	7.7386	7.01834	10.3301	8.75037	11.3918	8.7939	9.43849	9.66457	4	4	8.45936	9.82219	1.43533	1.10953	2.12473	2.28005	0.166754	0.109503	1.17802	1.17606	0.156494	0.149584	1.63744	24	1.00333	1.43499	24	1.09453	0.114585	0.164194	1.1611	0.596242	0.236433	anaerobic dimethyl sulfoxide reductase, chain B (dmsB)
HI1047	7.74316	10.9237	11.2911	10.2716	8.48367	5.69034	9.02656	8.78821	4	4	10.0574	7.99719	1.59938	1.55387	2.29778	2.06262	0.17185	0.217392	1.27476	1.27333	0.156099	0.182499	-2.28685	24	1.00225	-1.95844	24	1.36685	0.0313221	0.0618989	-1.25761	0.759861	0.416175	anaerobic dimethyl sulfoxide reductase, chain A (dmsA)
HI1048	0.120709	0.111427	0.143472	0.186202	0.19348	0.197215	0.219811	0.225384	4	4	0.140453	0.208973	0.0333389	0.0159693	-1.98282	-1.56774	0.227235	0.0764631	0.0298523	0.0334681	0.219498	0.168617	3.05571	24	1.25692	2.99927	24	1.69457	0.00543433	0.0062165	1.48785	0.948817	0.812257	H. influenzae predicted coding region HI1048
HI1049	0.0197883	0.0118627	0.0201102	0.0171499	0.0282546	0.0326902	0.0251935	0.0081852	4	4	0.0172278	0.0235809	0.00381466	0.0107153	-4.08233	-3.86844	0.245355	0.633686	0.0054888	0.00804179	0.418347	0.429363	1.30502	24	2.1466	0.713573	24	1.05336	0.204261	0.482373	1.36877	0.380931	0.0864387	mercuric ion transport protein (merT)
HI1050	0.012013	0.00135161	0.0181456	0.0186005	0.0185904	0.0287802	0.0207934	0.0157912	4	4	0.0125277	0.0209888	0.00803347	0.00558305	-4.75553	-3.88865	1.25014	0.253614	0.00584272	0.00652172	0.797496	0.316623	1.93261	24	1.24593	2.02058	24	6.34412	0.0651684	0.0546164	1.6754	0.777096	0.441066	mercuric ion scavenger protein (merP)
HI1051	0.0458472	0.0353634	0.0475167	0.0501854	0.0374759	0.0778106	0.0785085	0.0767248	4	4	0.0447282	0.0676299	0.00649384	0.0201161	-3.11581	-2.7374	0.155362	0.364559	0.0111689	0.0157397	0.258953	0.263448	2.37326	24	1.98596	2.0487	24	1.03502	0.0259839	0.0515786	1.51202	0.784669	0.452494	ABC transporter, ATP-binding protein
HI1052	0.316441	0.385031	0.252131	0.303163	0.286086	0.388699	0.270377	0.276006	4	4	0.314192	0.305292	0.0547616	0.0559831	-1.16909	-1.19792	0.17376	0.170254	0.0577831	0.0580801	0.181677	0.184846	-0.217252	24	1.01031	-0.222514	24	1.03519	0.829848	0.825797	-1.02915	0.277055	0.0268917	transcriptional regulator, araC family, putative
HI1053	0.0371133	0.0153204	0.0392177	0.0388601	0.0368996	0.0757337	0.0552247	0.0467673	4	4	0.0326279	0.0536563	0.0115749	0.0165138	-3.48969	-2.95975	0.459886	0.30214	0.00987118	0.0133249	0.352732	0.247871	2.53616	24	1.82218	2.45847	24	2.02506	0.0181301	0.0215511	1.64449	0.877143	0.622713	conserved hypothetical protein
HI1054	0.224812	0.213419	0.202346	0.24529	0.203588	0.295048	0.263664	0.242104	4	4	0.221467	0.251101	0.0183406	0.0384169	-1.51002	-1.39094	0.0819774	0.156416	0.0388912	0.0468101	0.186446	0.182667	0.973875	24	1.44869	0.912462	24	1.04181	0.339833	0.370601	1.13381	0.434015	0.118258	conserved hypothetical protein
HI1055	0.0810621	0.0687173	0.0743805	0.0864039	0.0766861	0.156032	0.128892	0.117886	4	4	0.0776409	0.119874	0.00771917	0.0329538	-2.55939	-2.15314	0.0999783	0.300302	0.0183764	0.0244829	0.258108	0.214073	2.75923	24	1.77503	2.42302	24	1.45372	0.0109128	0.0233027	1.54395	0.87052	0.608234	H. influenzae predicted coding region HI1055
HI1056	0.159637	0.1994	0.165942	0.191611	0.19147	0.231027	0.201083	0.202125	4	4	0.179148	0.206426	0.0193267	0.0170875	-1.72392	-1.58029	0.108131	0.0804996	0.0322225	0.0335706	0.188473	0.169851	1.17246	24	1.08542	1.13227	24	1.2313	0.252519	0.268707	1.15227	0.499186	0.161111	H. influenzae predicted coding region HI1056
HI1058	0.0899371	0.100371	0.0794789	0.147119	0.0804321	0.141327	0.10282	0.0928499	4	4	0.104226	0.104357	0.0298398	0.026293	-2.28908	-2.28214	0.266042	0.239217	0.0259422	0.0207532	0.252495	0.197093	0.00787432	24	1.56258	0.0433014	24	1.64121	0.993782	0.96582	1.00126	0.248244	0.0071498	H. influenzae predicted coding region HI1058
HI1059	0.184607	0.0222895	0.155358	0.155553	0.156902	0.249572	0.214401	0.1891	4	4	0.129452	0.202494	0.0727513	0.0392264	-2.30399	-1.61138	1.00304	0.196547	0.0438209	0.0376587	0.54519	0.192823	2.5283	24	1.35404	2.39538	24	7.99423	0.0184515	0.0247588	1.56424	0.865173	0.596851	ribonuclease HII (rnhB)
HI1060	0.361719	0.335741	0.341786	0.31516	0.333728	0.370902	0.363678	0.335785	4	4	0.338601	0.351023	0.0191679	0.0190317	-1.08414	-1.048	0.0567524	0.0541797	0.0578402	0.0587754	0.169961	0.161486	0.301277	24	1.0326	0.308246	24	1.10772	0.765798	0.760555	1.03669	0.292447	0.0360405	lipid-A-disaccharide synthetase (lpxB)
HI1061	2.46633	1.97014	2.02126	1.96319	1.68275	1.99444	2.04683	2.16259	4	4	2.10523	1.97165	0.24212	0.205013	0.739781	0.674598	0.109406	0.108177	0.318247	0.323926	0.146086	0.157469	-0.588311	24	1.03601	-0.606932	24	1.16191	0.56182	0.549595	-1.06775	0.355061	0.0715952	UDP-N-acetylglucosamine acetyltransferase (lpxA)
HI1062	0.501082	0.571307	0.558101	0.467245	0.435751	0.498056	0.469192	0.391237	4	4	0.524434	0.448559	0.0488075	0.0459184	-0.648733	-0.805728	0.0940989	0.103999	0.0756885	0.0705055	0.157871	0.16456	-1.46703	24	1.15243	-1.3769	24	1.08654	0.15535	0.181254	-1.16915	0.57727	0.220365	(3R)-hydroxymyristol (acyl carrier protein) dehydrase (fabZ)
HI1063	0.168874	0.149518	0.198176	0.12687	0.175155	0.203989	0.127372	0.0975942	4	4	0.160859	0.151028	0.0302253	0.0476155	-1.84053	-1.92984	0.188742	0.329519	0.0308683	0.0338857	0.195033	0.22869	-0.428983	24	1.20506	-0.594245	24	1.37492	0.671762	0.557909	-1.0651	0.352107	0.069918	H. influenzae predicted coding region HI1063
HI1064	0.653073	0.585663	0.693248	0.645826	0.541657	0.774276	0.590934	0.602133	4	4	0.644453	0.62725	0.0443976	0.101476	-0.441167	-0.475569	0.0698695	0.153581	0.101976	0.114755	0.149347	0.176527	-0.22411	24	1.26634	-0.297559	24	1.3971	0.824569	0.768601	-1.02743	0.290468	0.0348856	conserved hypothetical protein
HI1065	0.623034	0.512321	0.458535	0.55958	0.538579	0.515106	0.442389	0.482874	4	4	0.538367	0.494737	0.0699287	0.0417056	-0.625562	-0.706443	0.130239	0.0854483	0.0800711	0.0800529	0.165984	0.170319	-0.77069	24	1.00046	-0.680181	24	1.05292	0.448412	0.502899	-1.08819	0.372631	0.0816412	uridylate kinase (pyrH)
HI1066	1.35017	2.09727	1.24267	1.55944	1.19983	1.37306	1.2782	1.6139	4	4	1.56239	1.36625	0.380073	0.17965	0.425614	0.305832	0.230016	0.127707	0.290143	0.221934	0.180199	0.163225	-1.07389	24	1.70914	-0.985326	24	1.21879	0.293552	0.334294	-1.14356	0.454934	0.131485	nitrite reductase, transmembrane protein (nrfD)
HI1067	0.450917	0.473666	0.520539	0.546925	0.541226	0.567452	0.69358	0.644179	4	4	0.498012	0.611609	0.0436295	0.0699611	-0.700015	-0.496546	0.0877155	0.113985	0.0703685	0.105249	0.144012	0.160621	1.7945	24	2.23707	1.88634	24	1.24396	0.0853406	0.0714064	1.2281	0.739067	0.388038	nitrite reductase, Fe-S protein (nrfC)
HI1068	2.45764	2.81805	2.16366	2.18578	1.89576	1.58032	1.83296	2.02883	4	4	2.40629	1.83447	0.30533	0.188087	0.872256	0.602659	0.123552	0.105507	0.352553	0.292967	0.146708	0.157219	-2.49489	24	1.44815	-2.50744	24	1.14842	0.019879	0.0193312	-1.31171	0.885868	0.642452	nitrite reductase, cytochrome C-type protein (nrfB)
HI1069	2.51614	3.31661	2.16765	2.26611	1.95938	1.44541	1.72667	1.83848	4	4	2.56663	1.74249	0.52106	0.219665	0.928344	0.54904	0.190917	0.131024	0.423775	0.28622	0.160932	0.159817	-3.22321	24	2.19215	-3.34476	24	1.014	0.00363061	0.00269974	-1.47297	0.97232	0.89149	nitrite reductase, cytochrome C552 (nrfA)
HI1070	0.0504182	0.0460396	0.056038	0.0529477	0.0666636	0.0337837	0.0390451	0.0493211	4	4	0.0513609	0.0472034	0.00422681	0.0144894	-2.97146	-3.08708	0.0832683	0.296875	0.0115533	0.0124105	0.253851	0.253537	-0.490394	24	1.15389	-0.644524	24	1.00248	0.628309	0.525348	-1.08808	0.363968	0.0766716	ATP-dependent helicase (hrpa)
HI1073	0.435466	0.468858	0.386611	0.440076	0.576177	0.498246	0.491192	0.505415	4	4	0.432753	0.517757	0.0341255	0.0393767	-0.839984	-0.660325	0.0804799	0.0735844	0.0694128	0.0840405	0.152465	0.165002	1.55972	24	1.46588	1.5994	24	1.17123	0.131917	0.122814	1.19643	0.64984	0.286255	conserved hypothetical protein
HI1074	0.678411	0.594595	0.748181	0.664887	0.627333	0.65863	0.766537	0.755386	4	4	0.671519	0.701972	0.0629441	0.069453	-0.401531	-0.357567	0.0942453	0.0996063	0.104776	0.113824	0.15102	0.15323	0.393689	24	1.18016	0.408693	24	1.02948	0.697287	0.686389	1.04535	0.31191	0.0472052	conserved hypothetical protein
HI1075	1.11334	1.20006	0.856842	1.58784	1.06287	1.25416	1.19559	1.25852	4	4	1.18952	1.19278	0.302901	0.0912406	0.149402	0.174002	0.253747	0.078907	0.245489	0.191048	0.20349	0.162371	0.0209793	24	1.65112	0.188989	24	1.57062	0.983436	0.85169	1.00274	0.27133	0.0233541	cytochrome D ubiquinol oxidase, subunit II (cydB)
HI1076	2.19719	1.79719	1.69399	1.52516	1.9052	1.26303	1.77051	1.55989	4	4	1.80338	1.62466	0.28548	0.279851	0.580647	0.473497	0.153506	0.180054	0.279522	0.286422	0.155518	0.171687	-0.89314	24	1.04998	-0.925098	24	1.21875	0.380651	0.364124	-1.11001	0.43759	0.120487	cytochrome D ubiquinol oxidase, subunit I (cydA)
HI1077	0.284942	0.189924	0.341146	0.270757	0.614991	0.277858	0.299613	0.317317	4	4	0.271692	0.377445	0.0624138	0.159184	-1.32464	-1.02998	0.245248	0.366608	0.0537586	0.0975615	0.218498	0.241036	1.89874	24	3.29352	1.8115	24	1.21695	0.0696857	0.0825979	1.38924	0.71667	0.359813	CTP synthetase (pyrG)
HI1077.1	3.06046	2.52351	2.58903	2.8193	3.04535	2.31584	2.76835	2.73344	4	4	2.74808	2.71575	0.243843	0.300908	1.008	0.994301	0.087624	0.113746	0.395228	0.468937	0.139449	0.159933	-0.105427	24	1.40777	-0.129093	24	1.31536	0.916913	0.89836	-1.0119	0.261496	0.0169832	Nicotinamide mononucleotide transporter
HI1078	0.30701	0.308887	0.303678	0.354939	0.405179	0.318158	0.291354	0.391387	4	4	0.318628	0.351519	0.0243028	0.0553821	-1.14581	-1.05498	0.0736727	0.159737	0.0526094	0.0640858	0.163108	0.177288	0.793373	24	1.48387	0.754118	24	1.18144	0.435334	0.458114	1.10323	0.391251	0.0924606	amino acid ABC transporter, ATP-binding protein
HI1079	1.34366	1.06117	1.25461	1.05811	1.0195	1.73376	1.21107	1.35972	4	4	1.17939	1.33101	0.142975	0.302467	0.159521	0.267097	0.120606	0.222806	0.200978	0.253588	0.16584	0.183468	0.937188	24	1.59205	0.86996	24	1.22389	0.357998	0.39294	1.12856	0.422163	0.110955	ABC-type amino acid transport system, permease component
HI1080	1.37833	1.12359	1.13152	1.09105	1.21892	1.33162	1.21449	1.47669	4	4	1.18112	1.31043	0.132634	0.123384	0.162027	0.267122	0.107067	0.0922042	0.200461	0.211893	0.162535	0.154961	0.886606	24	1.11731	0.935981	24	1.10013	0.384089	0.358606	1.10948	0.440686	0.122428	amino acid ABC transporter, periplasmic-binding protein
HI1081	0.428878	0.270804	0.409151	0.352003	0.35524	0.434032	0.377213	0.324818	4	4	0.365209	0.372826	0.0708786	0.0461137	-1.02268	-0.992258	0.207032	0.121728	0.0680866	0.0610203	0.20244	0.164023	0.16661	24	1.24502	0.233532	24	1.5233	0.869073	0.817329	1.02086	0.278972	0.0280563	UDP-N-acetylglucosamine 1-carboxyvinyltransferase (murZ)
HI1082	0.969927	0.868497	1.15923	0.655863	1.08559	0.906286	0.691506	0.564329	4	4	0.91338	0.811929	0.209738	0.230654	-0.111392	-0.239319	0.238696	0.289095	0.176087	0.161529	0.194991	0.201822	-0.849137	24	1.18837	-0.911705	24	1.0713	0.404196	0.370991	-1.12495	0.433802	0.118126	conserved hypothetical protein
HI1083	0.360498	0.333815	0.383791	0.299094	0.364538	0.37137	0.369455	0.295087	4	4	0.344299	0.350113	0.0364025	0.0367961	-1.07052	-1.05397	0.107392	0.111283	0.0580701	0.0597898	0.174744	0.167375	0.139492	24	1.06011	0.136797	24	1.08999	0.890226	0.892333	1.01688	0.262733	0.0178119	anti-sigma factor B antagonist, putative
HI1084	2.73306	2.80732	3.08174	2.91836	2.647	3.12055	2.98518	3.22168	4	4	2.88512	2.9936	0.15159	0.250562	1.05854	1.09375	0.0521292	0.0860938	0.432812	0.497065	0.141533	0.161062	0.329193	24	1.31895	0.328415	24	1.29499	0.744865	0.745446	1.0376	0.296229	0.0382349	conserved hypothetical protein
HI1085	3.09177	2.74636	2.07092	2.31087	2.99161	2.13915	2.1346	1.70691	4	4	2.55498	2.24307	0.454121	0.538624	0.926159	0.787295	0.178162	0.231344	0.405474	0.427709	0.155283	0.186858	-1.05848	24	1.11268	-1.14311	24	1.44802	0.300372	0.264267	-1.13906	0.502547	0.163464	conserved hypothetical protein
HI1086	1.81745	1.21725	1.5629	1.55837	1.17647	1.1319	1.25701	1.09121	4	4	1.53899	1.16415	0.246308	0.0710277	0.421052	0.150608	0.165984	0.0604667	0.254622	0.172032	0.161267	0.158967	-2.43968	24	2.19064	-2.3886	24	1.02914	0.0224638	0.0251288	-1.32199	0.863837	0.594046	conserved hypothetical protein
HI1087	2.01929	1.13098	1.65892	1.09884	2.12382	0.892621	1.1913	1.14063	4	4	1.47701	1.33709	0.443438	0.540476	0.356563	0.236561	0.297514	0.367126	0.303429	0.340312	0.206244	0.239442	-0.613752	24	1.25788	-0.759458	24	1.34784	0.545153	0.454974	-1.10464	0.39263	0.0932703	ABC transporter, ATP-binding protein
HI1088	4.40331	3.33876	3.94413	2.90196	3.33919	2.06615	2.34885	2.17057	4	4	3.64704	2.48119	0.660905	0.583785	1.28139	0.890083	0.183522	0.216957	0.63295	0.475545	0.168914	0.187139	-2.94522	24	1.77156	-3.10444	24	1.22743	0.00706568	0.00483576	-1.46987	0.957399	0.839984	superoxide dismutase (sodA)
HI1089	0.43193	0.555437	0.607486	0.455678	0.466374	0.53995	0.601712	0.417554	4	4	0.512633	0.506397	0.0828374	0.0810466	-0.677972	-0.690091	0.161331	0.160703	0.0808394	0.0873802	0.157939	0.189806	-0.104761	24	1.16837	-0.0981633	24	1.44424	0.917436	0.922618	-1.01231	0.256609	0.0136013	heme exporter ATP-binding protein A (ccmA)
HI1090	0.821858	0.70633	0.736512	0.650814	0.626335	0.603639	0.621809	0.645257	4	4	0.728879	0.62426	0.0714279	0.0170924	-0.319805	-0.471469	0.097113	0.02738	0.114554	0.102472	0.155466	0.158955	-1.36135	24	1.24973	-1.36424	24	1.0454	0.186049	0.185151	-1.16759	0.573146	0.216969	heme exporter protein B (ccmB)
HI1091	0.518764	0.609578	0.681594	0.65116	0.512065	0.578469	0.540069	0.518464	4	4	0.615274	0.537267	0.0707879	0.0299672	-0.490904	-0.622404	0.119416	0.0549504	0.102264	0.0844667	0.162872	0.158187	-1.17625	24	1.4658	-1.15835	24	1.06011	0.251031	0.258118	-1.14519	0.50729	0.166812	heme exporter protein C (ccmC)
HI1092	1.10139	1.26975	0.787068	0.867459	1.03311	0.960568	0.779719	0.82547	4	4	1.00642	0.899716	0.220444	0.117484	-0.0115599	-0.112071	0.218613	0.130563	0.191498	0.145269	0.193581	0.161671	-0.887819	24	1.73774	-0.797039	24	1.43371	0.383449	0.433243	-1.11859	0.402461	0.0990825	heme exporter protein D (ccmD)
HI1093	0.702931	0.773382	0.579685	0.653396	0.572645	0.616426	0.585447	0.552749	4	4	0.677349	0.581817	0.0816267	0.0267085	-0.39508	-0.542384	0.121616	0.0456592	0.108478	0.0983227	0.157041	0.15699	-1.30502	24	1.21725	-1.32675	24	1.00065	0.20426	0.197078	-1.1642	0.560969	0.20713	cytochrome C-type biogenesis protein (ccmE)
HI1094	0.986536	0.736064	0.721613	0.874593	0.686793	0.730405	0.815894	0.80609	4	4	0.829701	0.759795	0.125251	0.0618692	-0.195064	-0.277227	0.148653	0.0822757	0.144712	0.12015	0.164073	0.148727	-0.743327	24	1.45063	-0.742049	24	1.217	0.464499	0.465258	-1.09201	0.388151	0.0906449	cytochrome C-type biogenesis protein (ccmF)
HI1095	1.06084	1.26909	1.13156	1.03832	0.788987	1.11842	1.00642	1.04973	4	4	1.12495	0.990889	0.103975	0.142282	0.114642	-0.0175397	0.0901738	0.152603	0.18492	0.168788	0.16612	0.171999	-1.07094	24	1.20029	-1.10556	24	1.07203	0.294848	0.279878	-1.1353	0.490955	0.155414	thiol:disulfide interchange protein (dsbE)
HI1098	0.286698	0.227771	0.319871	0.236964	0.245019	0.291255	0.227214	0.205104	4	4	0.267826	0.242148	0.0432883	0.0365836	-1.32711	-1.42652	0.160236	0.147849	0.0486077	0.043911	0.194621	0.181826	-0.784004	24	1.22536	-0.746508	24	1.14569	0.440708	0.462611	-1.10604	0.389294	0.0913134	H. influenzae predicted coding region HI1098
HI1099	0.518553	0.393541	0.458141	0.431216	0.351769	0.503764	0.489351	0.45285	4	4	0.450362	0.449433	0.0526173	0.0685448	-0.802752	-0.809324	0.115681	0.163286	0.0758698	0.0750705	0.152748	0.174637	-0.017408	24	1.02141	-0.0566508	24	1.30713	0.986255	0.955292	-1.00207	0.250245	0.00880871	H. influenzae predicted coding region HI1099
HI1100	0.225285	0.159395	0.197081	0.202339	0.185529	0.22131	0.213987	0.203732	4	4	0.196025	0.206139	0.0273184	0.0155168	-1.63718	-1.58138	0.14485	0.0767122	0.0377382	0.0328243	0.19575	0.16995	0.404442	24	1.32182	0.430468	24	1.32666	0.689469	0.670697	1.0516	0.316338	0.0497146	DNA ligase (lig)
HI1101	0.382637	0.38116	0.387585	0.384908	0.372009	0.464908	0.414815	0.37188	4	4	0.384073	0.405903	0.0028035	0.0442247	-0.956944	-0.905965	0.00729303	0.106592	0.0636297	0.0621445	0.169501	0.153073	0.490893	24	1.04837	0.44642	24	1.22617	0.627961	0.659296	1.05684	0.319631	0.0515764	cell division protein ZipA, putative
HI1102	0.598934	0.394192	0.427456	0.576295	0.464953	0.526273	0.49375	0.480351	4	4	0.499219	0.491332	0.103384	0.0260967	-0.71114	-0.711679	0.210219	0.0525846	0.0840764	0.0761474	0.173284	0.164352	-0.139066	24	1.2191	-0.00451587	24	1.11164	0.890558	0.996434	-1.01605	0.242545	0.00128285	cysteine synthetase, putative (cysZ)
HI1103	0.60706	0.649971	0.759775	0.731868	0.605338	0.631543	0.713763	0.692167	4	4	0.687168	0.660703	0.0708773	0.050731	-0.379211	-0.416672	0.104014	0.0770462	0.110345	0.113506	0.15473	0.158849	-0.334365	24	1.05811	-0.337864	24	1.05396	0.741009	0.738403	-1.04006	0.298022	0.0392703	cysteine synthetase (cysK)
HI1104	0.0146743	0	0.0180467	0.0330781	0.0175932	0.0128852	0.0164177	0.0224987	3	4	0.021933	0.0173487	0.00979809	0.00397375	-3.88178	-4.0739	0.422398	0.229296	0.00764057	0.00534836	0.402818	0.342544	-1.71429	21	NA	-1.12175	21	NA	0.101198	0.274631	-1.26425	0.494782	0.158051	transporter protein
HI1105	0.838502	0.730685	1.06615	1.0102	0.711104	1.12669	1.00998	1.18834	4	4	0.911384	1.00903	0.154576	0.211942	-0.103927	-0.00979133	0.173667	0.230911	0.159974	0.187436	0.177503	0.190979	0.792492	24	1.37279	0.722094	24	1.15762	0.435838	0.477214	1.10714	0.383078	0.0876862	ADP-heptose--LPS heptosyltransferase II (rfaF)
HI1106	0.27515	0.199657	0.184954	0.224841	0.252246	0.329031	0.23964	0.208337	4	4	0.221151	0.257313	0.0395886	0.0512513	-1.5204	-1.37154	0.173087	0.191216	0.0420231	0.0499838	0.207465	0.187772	1.10756	24	1.41476	1.06395	24	1.22076	0.279029	0.297941	1.16352	0.478292	0.146822	xylose operon regluatory protein (xylR)
HI1107	0.151803	0.142037	0.179601	0.19708	0.107906	0.261716	0.191218	0.1988	4	4	0.16763	0.18991	0.0252727	0.0631439	-1.7945	-1.7092	0.150497	0.372081	0.0311481	0.0445825	0.190705	0.253841	0.819326	24	2.04863	0.537356	24	1.77174	0.420663	0.59597	1.13291	0.339187	0.0626089	Na+/H+ antiporter (nhaC)
HI1109	0.0479456	0	0.0548872	0.0240185	0.0481261	0.0620394	0.0675781	0.066368	3	4	0.0422838	0.0610279	0.0161945	0.00892378	-3.22303	-2.80523	0.443307	0.156844	0.0126483	0.0119864	0.322813	0.204098	3.12757	21	NA	4.0941	21	NA	0.005089	0.000518851	1.44329	0.992015	0.966773	D-xylose ABC transporter, permease protein (xylH)
HI1110	0.0765802	0.0733879	0.104813	0.0939275	0.0999681	0.100445	0.0970308	0.0880644	4	4	0.087177	0.0963771	0.0148213	0.00574382	-2.45056	-2.34087	0.168806	0.0611607	0.0205958	0.0150698	0.252273	0.15505	0.721005	24	1.86785	0.740882	24	2.64727	0.477872	0.465953	1.10553	0.387853	0.0904704	D-xylose ABC transporter, ATP-binding protein (xylG)
HI1111	0.2129	0.119235	0.220011	0.223373	0.0624291	0.0717347	0.0565631	0.0527865	4	4	0.19388	0.0608784	0.0499543	0.00825358	-1.67164	-2.8056	0.304003	0.133074	0.042498	0.0117956	0.232909	0.200503	-6.03119	24	12.9805	-7.37954	24	1.34937	3.15592e-06	1.27766e-07	-3.18471	0.999986	0.999941	D-xylose ABC transporter, periplasmic-binding protein (xylF)
HI1112	0.0677032	0.0564409	0.0886697	0.100764	0.000856	0.00234814	0.00640773	0	4	3	0.0783944	0.00320396	0.0200185	0.00287311	-2.57125	-6.05587	0.261459	1.0065	0.020543	0.00242984	0.291794	0.790146	-7.32029	21	NA	-23.8842	21	NA	3.31658e-07	1.11022e-16	-24.468	1	1	xylose isomerase (xylA)
HI1113	0.527772	0.50471	0.547236	0.721039	0.184129	0.26083	0.190504	0.239737	4	4	0.575189	0.2188	0.0987745	0.0374504	-0.5632	-1.53058	0.160864	0.170963	0.0992712	0.0382084	0.169202	0.184241	-6.70092	24	6.75039	-7.73442	24	1.18566	6.24429e-07	5.70647e-08	-2.62884	0.999992	0.999968	xylulose kinase
HI1114	1.6257	1.0863	1.68894	1.36714	1.64892	1.29328	1.27847	1.37131	4	4	1.44202	1.398	0.274984	0.172169	0.351385	0.329683	0.201311	0.117697	0.252007	0.22584	0.173893	0.163056	-0.260205	24	1.24515	-0.182078	24	1.13733	0.796925	0.857051	-1.03149	0.270169	0.0226244	ADP-L-glycero-D-mannoheptose-6-epimerase (rfaD)
HI1115	0.377789	0.275081	0.248254	0.212128	0.290211	0.213325	0.281172	0.233887	4	4	0.278313	0.254649	0.0711569	0.0369994	-1.30199	-1.37595	0.243731	0.147457	0.0575413	0.0467288	0.217396	0.176512	-0.638491	24	1.51632	-0.528181	24	1.51688	0.5292	0.602224	-1.09293	0.337153	0.0614611	thioredoxin, putative
HI1116	1.22018	0.901492	1.16578	1.07045	1.48384	1.16852	1.12536	1.07209	4	4	1.08947	1.21245	0.139769	0.185173	0.0791906	0.18452	0.133459	0.144443	0.177599	0.210502	0.180212	0.171052	0.893034	24	1.40485	0.847841	24	1.10997	0.380706	0.404903	1.11288	0.416101	0.107268	deoxyribose-phosphate aldolase (deoC)
HI1117	0.0537851	0	0.0314168	0.0248819	0.0208466	0.0166842	0.0251439	0.0185757	3	4	0.0366946	0.0203126	0.0151572	0.00364273	-3.35893	-3.90823	0.395322	0.175466	0.0108931	0.00595105	0.305842	0.316131	-5.50559	21	NA	-3.47512	21	NA	1.83537e-05	0.00226114	-1.8065	0.97575	0.90397	competence protein (comM)
HI1118	0.293444	0.198049	0.216253	0.294763	0.270583	0.358953	0.290113	0.261521	4	4	0.250627	0.295293	0.0507519	0.0440855	-1.39955	-1.22762	0.206067	0.14209	0.0480571	0.0540628	0.202713	0.17887	1.23497	24	1.26556	1.27195	24	1.28436	0.228795	0.215576	1.17821	0.543289	0.193326	conserved hypothetical GTP-binding protein
HI1119	0.921602	0.605111	0.833054	0.637708	1.02932	0.875769	0.628435	0.581204	4	4	0.749369	0.778682	0.152694	0.2112	-0.304129	-0.277733	0.20395	0.27089	0.136471	0.157015	0.183359	0.197887	0.28181	24	1.32374	0.19569	24	1.16474	0.780505	0.8465	1.03912	0.272461	0.0240612	membrane protein (lapB)
HI1120	0.368266	0.20026	0.257402	0.351912	0.373856	0.525782	0.492694	0.426935	4	4	0.29446	0.454817	0.0795719	0.06783	-1.25215	-0.796435	0.285791	0.152266	0.0628009	0.0744187	0.221611	0.173025	3.29357	24	1.40421	3.24168	24	1.64047	0.00305956	0.00347145	1.54458	0.966636	0.871351	oligopeptide ABC transporter, ATP-binding protein (oppF)
HI1121	1.14935	0.725653	1.27589	0.84547	1.56815	1.16451	1.09379	0.927365	4	4	0.99909	1.18845	0.25662	0.271952	-0.0264267	0.15411	0.262653	0.219338	0.20193	0.230156	0.204334	0.190694	1.23693	24	1.2991	1.29188	24	1.14817	0.228079	0.208701	1.18954	0.549699	0.198268	oligopeptide ABC transporter, ATP-binding protein (oppD)
HI1122	1.10034	0.667067	1.00911	0.806383	1.14371	1.0545	1.15412	0.898015	4	4	0.895726	1.06259	0.195781	0.118474	-0.128843	0.0557784	0.225868	0.116216	0.169391	0.175723	0.187193	0.163749	1.3673	24	1.07616	1.48465	24	1.30684	0.184203	0.150654	1.18629	0.612481	0.2508	oligopeptide ABC transporter, permease protein (oppC)
HI1123	1.25665	0.717489	1.15929	0.69847	0.988787	0.886106	1.23317	0.70081	4	4	0.957975	0.952218	0.291497	0.221996	-0.0786507	-0.069532	0.309999	0.235039	0.209723	0.178463	0.219972	0.189712	-0.0418147	24	1.38101	0.0627843	24	1.34445	0.966992	0.950458	-1.00605	0.251172	0.00954583	oligopeptide ABC transporter, permease protein (oppB)
HI1124	1.29565	1.04729	1.36349	1.3632	1.30636	1.57547	1.56898	1.37333	4	4	1.26741	1.45604	0.150176	0.136948	0.231274	0.372366	0.125695	0.0947585	0.201601	0.246	0.165947	0.159329	1.18615	24	1.48897	1.22661	24	1.08479	0.247174	0.231867	1.14883	0.528798	0.182409	oligopeptide ABC transporter, periplasmic-binding protein (oppA)
HI1125	3.29983	2.45302	3.46464	1.75468	1.83725	1.80314	2.37235	1.41676	4	4	2.74304	1.85737	0.79408	0.392722	0.974022	0.602513	0.31405	0.210637	0.546713	0.343096	0.205395	0.18226	-2.74433	24	2.53914	-2.7058	24	1.26998	0.0112946	0.0123414	-1.47684	0.916356	0.718088	transaldolase B (talB)
HI1126	0.0225781	0.0157862	0.0227626	0.0137516	0.0124952	0.0245987	0.0166503	0.0138702	4	4	0.0187196	0.0169036	0.00463751	0.00541337	-4.00216	-4.1152	0.255102	0.298058	0.00587152	0.00553324	0.382619	0.367544	-0.450178	24	1.12601	-0.426136	24	1.08371	0.656623	0.673806	-1.10743	0.315451	0.0492126	H. influenzae predicted coding region HI1126
HI1126.1	1.84489	2.25309	2.35563	2.19164	1.52919	1.28336	1.71897	1.59284	4	4	2.16131	1.53109	0.221526	0.183017	0.766545	0.420368	0.106962	0.123811	0.310423	0.253396	0.143086	0.15526	-3.14548	24	1.50075	-3.27916	24	1.17741	0.00438122	0.00316892	-1.41161	0.968817	0.879001	H. influenzae predicted coding region HI1126.1
HI1127	3.85633	3.61327	3.12338	4.36575	2.59267	2.48318	2.73424	3.16671	4	4	3.73968	2.7442	0.516845	0.299835	1.31176	1.00519	0.139412	0.105929	0.601378	0.484128	0.160292	0.161873	-2.57887	24	1.54303	-2.69145	24	1.01982	0.0164717	0.0127542	-1.36276	0.9144	0.712895	H. influenzae predicted coding region HI1127
HI1128	0.396151	0.446406	0.456323	0.554209	0.294419	0.29676	0.297428	0.258348	4	4	0.463272	0.286739	0.0660998	0.0189709	-0.776813	-1.2509	0.139053	0.0685012	0.0733069	0.047713	0.157121	0.161415	-4.03659	24	2.36056	-4.20928	24	1.0554	0.00048036	0.000310114	-1.61566	0.994602	0.977354	H. influenzae predicted coding region HI1128
HI1129	0.728705	0.742656	0.688305	0.629618	0.654309	0.627759	0.586321	0.755537	4	4	0.697321	0.655981	0.0506793	0.072026	-0.362543	-0.425998	0.0741378	0.107133	0.111827	0.119887	0.151137	0.165797	-0.504312	24	1.14934	-0.565684	24	1.2034	0.618641	0.57686	-1.06302	0.345554	0.0662064	conserved hypothetical protein
HI1130	0.960068	0.865498	1.04867	0.956517	0.687112	1.10713	0.898998	0.905419	4	4	0.957689	0.899664	0.0747977	0.171515	-0.0455332	-0.119831	0.0784608	0.195743	0.152821	0.157599	0.161859	0.177649	-0.528641	24	1.06351	-0.618303	24	1.20462	0.60191	0.5422	-1.0645	0.357731	0.0731136	conserved hypothetical protein
HI1131	0.262427	0.230855	0.187807	0.19536	0.237237	0.296013	0.190101	0.19245	4	4	0.219112	0.22895	0.0344395	0.049691	-1.52725	-1.49104	0.154779	0.208863	0.0409912	0.0429367	0.203325	0.193583	0.331458	24	1.09717	0.257949	24	1.10317	0.743175	0.798645	1.0449	0.283284	0.0306457	cell division protein (ftsL)
HI1132	1.90502	1.63991	1.61585	1.90006	1.53389	1.68116	1.91442	1.80909	4	4	1.76521	1.73464	0.158893	0.164342	0.565221	0.547382	0.0902397	0.0958338	0.252727	0.276084	0.142226	0.152424	-0.16336	24	1.19338	-0.17114	24	1.14855	0.871603	0.865548	-1.01762	0.268347	0.021468	penicillin-binding protein 3 (ftsI)
HI1133	2.03106	2.46814	2.41539	2.8699	1.69691	2.24906	2.00722	2.31128	4	4	2.44612	2.06612	0.343171	0.278899	0.88704	0.718468	0.141565	0.140421	0.360348	0.353965	0.148406	0.167752	-1.50463	24	1.03639	-1.50527	24	1.27771	0.145467	0.145303	-1.18392	0.619222	0.25694	UDP-N-acetylmuramyl-tripeptide synthetase (murE)
HI1134	1.61829	1.18719	1.54456	1.66497	1.09904	1.44985	1.29648	1.45872	4	4	1.50375	1.32602	0.216787	0.168657	0.399376	0.275777	0.154981	0.132488	0.237835	0.218536	0.160305	0.161432	-1.10053	24	1.18442	-1.08657	24	1.01412	0.282017	0.288021	-1.13403	0.485152	0.151451	UDP-MurNAc-pentapeptide synthetase (murF)
HI1135	1.321	1.59564	1.80878	1.87993	1.35902	1.53757	1.78323	2.08405	4	4	1.65134	1.69097	0.251174	0.314508	0.492389	0.512426	0.158909	0.184975	0.259221	0.29414	0.157979	0.17422	0.202141	24	1.28756	0.170393	24	1.21619	0.84151	0.866129	1.024	0.268223	0.0213889	phospho-N-acetylmuramoyl-pentapeptide-transferase E (mraY)
HI1136	2.49786	2.01846	2.21073	2.26737	2.44585	1.7925	2.0425	2.22524	4	4	2.24861	2.12652	0.197385	0.277094	0.807429	0.748011	0.0876246	0.13202	0.3245	0.357155	0.139718	0.164997	-0.505993	24	1.21139	-0.549644	24	1.39458	0.617478	0.587642	-1.05741	0.341932	0.0641594	UDP-N-acetylmuramoylalanine--D-glutamate ligase (murD)
HI1137	0.80718	0.827541	0.796411	0.747188	0.494795	0.402648	0.544874	0.619924	4	4	0.79458	0.515561	0.0341297	0.0911619	-0.230646	-0.674665	0.0435303	0.181881	0.126389	0.0937415	0.152907	0.191373	-3.5463	24	1.81783	-3.62527	24	1.5664	0.00164276	0.00134995	-1.5412	0.983534	0.933254	cell division protein (ftsW)
HI1138	0.856485	0.534586	0.509375	0.554579	0.629393	0.460923	0.43613	0.486428	4	4	0.613756	0.503219	0.162873	0.0865866	-0.511325	-0.697001	0.240142	0.162241	0.125895	0.0891857	0.193094	0.188449	-1.43291	24	1.99264	-1.37634	24	1.0499	0.164783	0.181422	-1.21966	0.57709	0.220216	UDP-N-acetylglucosamine--N-acetylmuramyl-(pentapeptide) pyrophosphoryl-undecaprenol N-acetylglucosamine transferase (murG)
HI1139	0.550652	0.487111	0.564633	0.653947	0.439569	0.563274	0.451055	0.550951	4	4	0.564086	0.501212	0.068753	0.0649133	-0.578056	-0.697056	0.120881	0.130076	0.0904694	0.0828736	0.16609	0.183011	-1.02492	24	1.19171	-0.963017	24	1.21413	0.31562	0.345143	-1.12544	0.448451	0.127338	UDP-N-acetylmuramate--alanine ligase (murC)
HI1140	1.05532	0.604952	0.73973	0.745147	0.757306	0.786874	0.722668	0.807459	4	4	0.786288	0.768577	0.19072	0.0368841	-0.261101	-0.264086	0.231113	0.0482972	0.154254	0.11702	0.195345	0.143032	-0.182946	24	1.73763	-0.0246543	24	1.86527	0.856377	0.980535	-1.02304	0.245484	0.00463935	D-alanine--D-alanine ligase (ddlB)
HI1141	1.33976	1.50158	1.51593	1.68411	1.2292	1.42689	1.16592	1.50796	4	4	1.51034	1.33249	0.140714	0.161363	0.409067	0.281531	0.0935009	0.121394	0.223052	0.220399	0.147287	0.160615	-1.13435	24	1.02421	-1.17047	24	1.18916	0.26785	0.253305	-1.13347	0.511078	0.169509	cell division protein (ftsQ)
HI1142	0.887898	0.719747	0.700976	0.685997	0.548161	0.693114	0.709295	0.688477	4	4	0.748654	0.659762	0.0938502	0.0749338	-0.29498	-0.421126	0.119019	0.120716	0.12285	0.120353	0.167679	0.16555	-1.03375	24	1.04192	-1.07069	24	1.02588	0.311558	0.294957	-1.13473	0.480332	0.148192	cell division protein (ftsA)
HI1143	2.82326	2.90299	2.97962	2.77391	3.14785	2.98794	3.02931	2.47249	4	4	2.86995	2.9094	0.0904111	0.299052	1.05392	1.06372	0.0314341	0.107939	0.429979	0.498415	0.13961	0.16276	0.119868	24	1.34366	0.0913488	24	1.35913	0.905585	0.927974	1.01375	0.255549	0.0128399	cell division protein (ftsZ)
HI1144	2.61193	2.04459	2.03505	2.30576	2.7418	1.71347	1.8047	2.02676	4	4	2.24933	2.07168	0.272333	0.465712	0.805306	0.710993	0.118276	0.210467	0.338777	0.402099	0.145895	0.183583	-0.675747	24	1.40876	-0.804384	24	1.58339	0.505661	0.429071	-1.08575	0.404409	0.100242	UDP-3-0-(3-hydroxymyristoyl) N-acetylglucosamine deacetylase (lpxC)
HI1145	0.906221	0.620492	0.96632	1.24727	1.05469	1.28365	1.35831	1.11099	4	4	0.935076	1.20191	0.257059	0.142689	-0.0972542	0.178612	0.288456	0.118941	0.187679	0.198196	0.210308	0.168251	1.95514	24	1.11522	2.04855	24	1.56241	0.0623086	0.0515945	1.28536	0.784628	0.452432	chorismate mutase / prephenate dehydratase (pheA)
HI1146	0.336129	0.281096	0.268055	0.284729	0.377785	0.282327	0.241279	0.280426	4	4	0.292502	0.295454	0.0299527	0.058056	-1.23303	-1.23284	0.0986521	0.187532	0.0500005	0.0578378	0.177814	0.185109	0.0772278	24	1.33805	0.00143431	24	1.08374	0.939083	0.998867	1.01009	0.242098	0.000540825	conserved hypothetical protein
HI1147	0.258154	0.18112	0.211661	0.162646	0.319798	0.143482	0.144846	0.135156	4	4	0.203395	0.185821	0.0417275	0.0894206	-1.60794	-1.75375	0.200768	0.410272	0.0425367	0.0543565	0.208479	0.264339	-0.509248	24	1.63296	-0.86627	24	1.60767	0.615229	0.39492	-1.09458	0.421147	0.110334	nitrogen regulatory IIA protein (ptsN)
HI1148	1.24097	1.06265	0.891893	0.984948	0.920919	0.8842	0.845506	0.725576	4	4	1.04511	0.84405	0.148057	0.0847725	0.0367693	-0.173516	0.139299	0.104198	0.178323	0.127391	0.182475	0.154916	-1.83492	24	1.95948	-1.75703	24	1.38744	0.078943	0.0916657	-1.23821	0.69992	0.339975	ABC transporter, ATP-binding protein
HI1149	0.118426	0.128383	0.0976657	0.111247	0.11798	0.134451	0.0975705	0.105318	4	4	0.11393	0.11383	0.0129205	0.0161172	-2.1771	-2.18044	0.115411	0.139741	0.0236742	0.0192376	0.224236	0.170858	-0.00657597	24	1.51443	-0.0236387	24	1.72243	0.994807	0.981336	-1.00088	0.245335	0.00449275	Uncharacterized conserved protein
HI1150	1.10765	1.02318	0.975717	0.898941	0.918439	1.07308	0.812429	0.796887	4	4	1.00137	0.900208	0.0874097	0.127275	-0.00149085	-0.11233	0.0874156	0.137162	0.162045	0.14675	0.167067	0.162412	-0.925483	24	1.2193	-0.951405	24	1.05814	0.363928	0.350883	-1.11238	0.445104	0.125214	conserved hypothetical protein
HI1151	0.804112	0.669715	0.83052	0.676681	0.618932	0.727509	0.617207	0.498068	4	4	0.745257	0.615429	0.0839501	0.0937212	-0.298795	-0.494365	0.112784	0.155435	0.118036	0.110667	0.163426	0.168679	-1.60479	24	1.13761	-1.66539	24	1.06533	0.121621	0.108836	-1.21096	0.671047	0.308054	conserved hypothetical protein
HI1152	0.347262	0.225577	0.199006	0.32562	0.315824	0.378882	0.358408	0.321369	4	4	0.274366	0.343621	0.07303	0.0301653	-1.3208	-1.07109	0.272812	0.0873359	0.0568684	0.0582662	0.226726	0.164985	1.7012	24	1.04977	1.78114	24	1.88849	0.101827	0.0875518	1.25242	0.707377	0.34868	pmbA protein (pmbA)
HI1153	0.33723	0.210524	0.245852	0.262285	0.319078	0.210974	0.242715	0.208256	4	4	0.263973	0.245256	0.0533996	0.0516408	-1.34662	-1.4208	0.196133	0.198174	0.0508821	0.0476301	0.204425	0.193569	-0.537097	24	1.14122	-0.526941	24	1.11531	0.596146	0.603071	-1.07632	0.336879	0.0613066	hypoxanthine phosphoribosyltransferase (hpt)
HI1154	0.588929	0.383184	0.240779	0.667708	0.47257	0.604505	0.576998	0.617086	4	4	0.47015	0.56779	0.194347	0.0656502	-0.829117	-0.571394	0.462341	0.122062	0.117558	0.102169	0.274285	0.169623	1.25379	24	1.32393	1.5983	24	2.61477	0.221993	0.123061	1.20768	0.649482	0.285897	proton glutamate symport protein, putative
HI1155	0.437813	0.381099	0.495051	0.422066	0.595082	0.46849	0.388425	0.406649	4	4	0.434007	0.464661	0.047197	0.0934552	-0.839087	-0.780689	0.108007	0.191797	0.0708761	0.0840944	0.157677	0.188476	0.557458	24	1.40778	0.475292	24	1.42883	0.582377	0.638876	1.07063	0.325694	0.0549992	anaerobic ribonucleoside-triphosphate reductase activating protein (nrdG)
HI1156	0.228372	0.160625	0.238683	0.226541	0.204279	0.199496	0.229697	0.215359	4	4	0.213555	0.212208	0.0356893	0.0134196	-1.55573	-1.55167	0.183412	0.062573	0.0405685	0.0338693	0.204816	0.16534	-0.0509951	24	1.43472	0.0308453	24	1.53452	0.959751	0.975648	-1.00635	0.246396	0.0055068	transport ATP-binding protein (cydC)
HI1157	0.430994	0.243314	0.340411	0.261044	0.303093	0.232177	0.243534	0.175402	4	4	0.318941	0.238552	0.0858067	0.0523417	-1.16893	-1.45179	0.261748	0.22485	0.0666909	0.047523	0.206977	0.196503	-1.96332	24	1.96937	-1.98215	24	1.10944	0.0612971	0.059025	-1.33699	0.766516	0.425609	ATP-binding protein protein (cydD)
HI1158	0.983358	0.87	0.877791	0.957264	0.978185	1.06382	0.867703	0.742044	4	4	0.922103	0.912938	0.056765	0.139372	-0.0825169	-0.10011	0.0614748	0.15639	0.142148	0.153262	0.158173	0.164385	-0.0876851	24	1.1625	-0.154243	24	1.0801	0.930855	0.878708	-1.01004	0.265564	0.0196753	thioredoxin reductase (trxB)
HI1159	1.16883	0.760814	1.18739	0.787161	0.785027	0.768991	0.774162	0.589796	4	4	0.976049	0.729494	0.233691	0.0933716	-0.0462318	-0.322166	0.2431	0.137477	0.191777	0.124703	0.199029	0.16382	-2.15562	24	2.36505	-2.14087	24	1.47605	0.041356	0.0426485	-1.33798	0.808447	0.490507	Thioredoxin domain-containing protein
HI1160	0.418892	0.439819	0.562368	0.510815	0.427337	0.402184	0.397788	0.387694	4	4	0.482973	0.403751	0.0659478	0.0168537	-0.734721	-0.907601	0.135568	0.0412517	0.0736325	0.0570354	0.15435	0.145989	-1.70118	24	1.66667	-1.62746	24	1.11781	0.101832	0.116699	-1.19622	0.65889	0.295398	ferrochelatase (hemH)
HI1161	0.721841	0.835734	0.673195	0.864961	0.693272	0.817703	0.684539	0.771283	4	4	0.773933	0.741699	0.0912272	0.0639383	-0.261547	-0.301575	0.118965	0.085649	0.129714	0.123546	0.167188	0.158843	-0.35988	24	1.10234	-0.347142	24	1.10784	0.722085	0.73151	-1.04346	0.299797	0.0402918	conserved hypothetical protein
HI1162	0.168903	0.159975	0.240579	0.157918	0.157551	0.254571	0.199373	0.2046	4	4	0.181844	0.204024	0.0394457	0.0397353	-1.72039	-1.60386	0.199261	0.196235	0.0382251	0.0375215	0.208088	0.195065	0.828183	24	1.03786	0.817083	24	1.13799	0.415727	0.421918	1.12197	0.407795	0.102266	conserved hypothetical protein
HI1163	0.476688	0.482271	0.584402	0.659271	0.469457	0.637241	0.461702	0.482233	4	4	0.550658	0.512658	0.0877187	0.0834852	-0.605983	-0.677237	0.157045	0.152146	0.0917346	0.0918607	0.176744	0.18603	-0.585413	24	1.00275	-0.555368	24	1.10784	0.563735	0.583783	-1.07412	0.34322	0.0648869	conserved hypothetical protein
HI1164	4.99036	4.50994	4.06005	4.98341	3.12445	4.68095	5.9079	5.20061	4	4	4.63594	4.72848	0.444928	1.18168	1.53028	1.52696	0.0982414	0.275433	0.750514	1.01579	0.15035	0.206806	0.146541	24	1.83186	-0.0259582	24	1.89199	0.884718	0.979505	1.01996	0.245676	0.00482566	outer membrane protein P5 (ompA)
HI1165	1.27441	1.47962	1.29892	1.31175	1.12404	1.1947	1.23257	1.24565	4	4	1.34117	1.19924	0.0935872	0.0545915	0.291789	0.180896	0.067732	0.0461842	0.208623	0.190161	0.14664	0.157687	-1.0056	24	1.2036	-1.02997	24	1.15635	0.324639	0.313292	-1.11835	0.468104	0.140053	conserved hypothetical protein
HI1166	0.13566	0.0746065	0.147024	0.138505	0.14761	0.250046	0.206322	0.166874	4	4	0.123949	0.192713	0.0332473	0.0453662	-2.12179	-1.66703	0.317664	0.232828	0.0291462	0.0386403	0.248825	0.201316	2.84148	24	1.75758	2.84163	24	1.52767	0.00901491	0.00901193	1.55478	0.933085	0.764638	histidinol-phosphate aminotransferase (hisH)
HI1167	0.238009	0.259295	0.264904	0.258352	0.20809	0.272166	0.310162	0.263634	4	4	0.25514	0.263513	0.0117812	0.0421215	-1.36676	-1.34375	0.0471026	0.166293	0.0409574	0.0494645	0.184757	0.181182	0.260756	24	1.45856	0.177905	24	1.03985	0.796505	0.86029	1.03282	0.269472	0.0221835	phosphoserine aminotransferase (serC)
HI1168	0.0657241	0.0679678	0.0680364	0.102721	0.0688951	0.123786	0.101728	0.104011	4	4	0.0761122	0.099605	0.0177714	0.0227432	-2.59362	-2.32827	0.212524	0.247356	0.0191254	0.0191107	0.28364	0.197503	1.73782	24	1.00154	1.53543	24	2.06247	0.0950598	0.137757	1.30866	0.629064	0.266103	conserved hypothetical protein
HI1169	0.409748	0.433369	0.491341	0.484494	0.392843	0.471665	0.315533	0.352513	4	4	0.454738	0.383139	0.0396059	0.0669318	-0.790912	-0.970498	0.0878398	0.171239	0.0703037	0.066408	0.149642	0.167866	-1.48072	24	1.12077	-1.59716	24	1.25841	0.151692	0.123314	-1.18688	0.649115	0.285531	H. influenzae predicted coding region HI1169
HI1170	0.439646	0.393363	0.501424	0.544743	0.362156	0.566453	0.533573	0.639064	4	4	0.469794	0.525311	0.0667542	0.11736	-0.763138	-0.664988	0.143581	0.245541	0.0744651	0.101665	0.158898	0.206491	0.881094	24	1.86396	0.7534	24	1.68874	0.387006	0.458537	1.11817	0.391066	0.092352	H. influenzae predicted coding region HI1170
HI1171	0.308116	0.376398	0.353013	0.407237	0.320994	0.296159	0.329496	0.272148	4	4	0.361191	0.304699	0.0417744	0.0259033	-1.0235	-1.1912	0.118004	0.0863665	0.0601123	0.0529625	0.18301	0.171298	-1.41026	24	1.28822	-1.338	24	1.14142	0.171293	0.193437	-1.1854	0.564617	0.210049	anthranilate synthase component II (trpG)
HI1172	1.46405	1.14552	1.17519	1.32835	1.61246	1.59253	1.63619	1.42235	4	4	1.27828	1.56588	0.1475	0.0973396	0.240608	0.446942	0.113851	0.0640492	0.201368	0.245775	0.162919	0.145994	1.81036	24	1.48968	1.88637	24	1.2453	0.0827797	0.0714028	1.22499	0.739075	0.388047	S-adenosylmethionine synthetase (metX)
HI1173	0.387956	0.283086	0.377726	0.340981	0.361419	0.531952	0.511452	0.461695	4	4	0.347437	0.466629	0.0474058	0.0760915	-1.0646	-0.773068	0.142878	0.173685	0.0593777	0.0803522	0.185232	0.185119	2.38597	24	1.83126	2.22643	24	1.00122	0.0252736	0.0356287	1.34306	0.829016	0.526283	sprt protein (sprT)
HI1174	3.2109	2.29493	2.8443	2.73155	1.95059	2.51243	2.97272	2.64604	4	4	2.77042	2.52045	0.377309	0.426273	1.01186	0.912981	0.138944	0.177746	0.426966	0.444153	0.152078	0.178953	-0.811484	24	1.08213	-0.842082	24	1.38468	0.425063	0.408055	-1.09918	0.414535	0.10632	opacity protein, putative
HI1176	0.417152	0.583802	0.287481	0.362639	0.58925	0.232743	0.1821	0.247384	4	4	0.412768	0.312869	0.125806	0.186364	-0.918361	-1.27168	0.296322	0.512584	0.091576	0.106744	0.221089	0.301305	-1.42061	24	1.35869	-1.89086	24	1.85728	0.168292	0.0707757	-1.3193	0.740393	0.389773	hypothetical protein
HI1177	0.553226	0.465515	0.313735	0.363981	0.523377	0.160669	0.134922	0.207186	4	4	0.424114	0.256538	0.106745	0.180389	-0.881615	-1.51327	0.252508	0.603476	0.0841894	0.099924	0.20057	0.343286	-2.56502	24	1.40872	-3.17744	24	2.92943	0.0169932	0.00405611	-1.65322	0.962568	0.857335	arginine ABC transporter, permease protein (artM)
HI1178	1.04845	1.52642	0.674597	0.973704	1.33174	0.29909	0.236749	0.377899	4	4	1.05579	0.561369	0.352887	0.516817	0.012488	-0.833601	0.334734	0.770742	0.239695	0.275804	0.232948	0.414218	-2.70616	24	1.32398	-3.56078	24	3.16185	0.0123312	0.00158478	-1.88075	0.981422	0.925173	arginine ABC transporter, permease protein (artQ)
HI1179	1.25824	1.47478	0.681918	0.887609	1.31145	0.435644	0.260036	0.435569	4	4	1.07564	0.610674	0.357319	0.474456	0.0290396	-0.684459	0.34695	0.681905	0.243296	0.258469	0.236391	0.381636	-2.61979	24	1.12862	-3.17876	24	2.60638	0.0150163	0.00404321	-1.7614	0.962656	0.857634	arginine ABC transporter, periplasmic-binding protein (artI)
HI1180	3.7907	5.5286	2.75044	3.51518	4.8611	1.45294	1.481	1.79703	4	4	3.89623	2.39802	1.17386	1.64945	1.32783	0.733427	0.289212	0.573321	0.832383	0.895467	0.204422	0.324571	-2.45089	24	1.15732	-3.09925	24	2.52095	0.0219153	0.0048963	-1.62477	0.957008	0.838694	arginine ABC transporter, ATP-binding protein (artP)
HI1181	1.03205	0.919923	0.643361	0.776514	0.939029	0.719132	0.695595	0.697228	4	4	0.842962	0.762746	0.169247	0.118011	-0.186477	-0.279062	0.206051	0.144898	0.15661	0.131136	0.18231	0.163038	-0.785424	24	1.42626	-0.757109	24	1.25039	0.43989	0.456354	-1.10517	0.392023	0.0929136	phosphoheptose isomerase (gmhA)
HI1182	0.0440379	0.0415051	0.0534305	0.0683965	0.0358689	0.0383446	0.0340489	0.0401393	4	4	0.0518425	0.0371004	0.0121701	0.00268398	-2.97911	-3.2961	0.225278	0.0725192	0.0132198	0.00931131	0.275926	0.223992	-1.8234	24	2.01572	-1.78382	24	1.51747	0.0807222	0.0871038	-1.39736	0.708203	0.349656	H. influenzae predicted coding region HI1182
HI1183	0.0162319	0.0142673	0.0180009	0.0146176	0.00948612	0.015329	0.0170518	0	4	3	0.0157794	0.0139556	0.00171034	0.00396542	-4.15336	-4.30248	0.106568	0.3124	0.00503088	0.0044404	0.417861	0.419099	-0.725034	21	NA	-0.713737	21	NA	0.476433	0.483247	-1.13068	0.38057	0.0862291	H. influenzae predicted coding region HI1183
HI1184	0.250162	0.325337	0.265396	0.319561	0.304495	0.327395	0.220852	0.28719	4	4	0.290114	0.284983	0.0379251	0.0458153	-1.24397	-1.26589	0.131898	0.171503	0.0517225	0.051065	0.18109	0.181688	-0.141188	24	1.02592	-0.170907	24	1.00661	0.8889	0.86573	-1.018	0.268308	0.0214433	dipeptide ABC transporter, ATP-binding protein (dppF)
HI1185	0.486542	0.480155	0.451307	0.400042	0.487829	0.438318	0.34771	0.36018	4	4	0.454512	0.408509	0.0394155	0.0663635	-0.791468	-0.905035	0.0893703	0.161127	0.0712207	0.0689394	0.150589	0.165019	-0.928204	24	1.06728	-1.01671	24	1.20083	0.362544	0.319434	-1.11261	0.464163	0.137469	dipeptide ABC transporter, ATP-binding protein (dppD)
HI1186	0.799083	0.633546	0.706284	0.65291	0.733718	0.666434	0.577465	0.599707	4	4	0.697956	0.644331	0.0741029	0.0705716	-0.363691	-0.443966	0.103614	0.108155	0.114292	0.114632	0.157436	0.16903	-0.662551	24	1.00596	-0.695045	24	1.15272	0.513931	0.493702	-1.08323	0.376303	0.0837592	dipeptide ABC transporter, permease protein (dppC)
HI1187	0.489979	0.406527	0.431249	0.384809	0.490513	0.313346	0.344422	0.361839	4	4	0.428141	0.37753	0.0453814	0.0779467	-0.852394	-0.988799	0.103691	0.193758	0.0692486	0.0686819	0.158655	0.179669	-1.03783	24	1.01657	-1.13817	24	1.28244	0.309692	0.266285	-1.13406	0.501012	0.162388	dipeptide ABC transporter, permease protein (dppB)
HI1188	0.114635	0.0387871	0.130984	0.107161	0.122332	0.104805	0.117522	0.102492	4	4	0.0978918	0.111788	0.0406396	0.00964754	-2.42044	-2.19394	0.559074	0.086203	0.0289294	0.0181875	0.365162	0.16312	0.813311	24	2.53006	1.13268	24	5.01136	0.424036	0.268539	1.14195	0.499312	0.161199	DNA helicase II (uvrD)
HI1189	0.0615457	0.0335246	0.0271213	0.043906	0.0512924	0.0385745	0.0351105	0.0354447	4	4	0.0415244	0.0401055	0.015033	0.00761936	-3.22915	-3.2286	0.354071	0.177378	0.0121753	0.0102439	0.30552	0.230196	-0.178345	24	1.41263	0.00284753	24	1.7615	0.859949	0.997752	-1.03538	0.242303	0.000906297	conserved hypothetical protein
HI1190	0.0108522	0	0.00974485	0.00697989	0.00972797	0.0103805	0.00696388	0.00666172	3	4	0.00919232	0.00843352	0.00199441	0.00189433	-4.70637	-4.79474	0.230116	0.22682	0.00426748	0.00324752	0.517935	0.479829	-0.467313	21	NA	-0.368333	21	NA	0.645089	0.716312	-1.08997	0.303778	0.0425745	6-pyruvoyl tetrahydrobiopterin synthase, putative
HI1191	0.105358	0.0427077	0.103403	0.0434242	0.105565	0.0532748	0.0498024	0.0501814	4	4	0.0737232	0.064706	0.0354102	0.027284	-2.70241	-2.79313	0.511231	0.364386	0.0243465	0.0178794	0.352524	0.262527	-0.597039	24	1.85424	-0.412811	24	1.80313	0.556072	0.68341	-1.13936	0.312741	0.0476771	conserved hypothetical protein
HI1192	2.4313	2.1895	2.25049	2.25287	1.52558	2.01101	2.2809	2.11798	4	4	2.28104	1.98387	0.104378	0.325053	0.823863	0.674012	0.045023	0.175537	0.319011	0.351588	0.136065	0.172047	-1.25191	24	1.21467	-1.36633	24	1.59883	0.222665	0.184503	-1.14979	0.573827	0.217527	H. influenzae predicted coding region HI1192
HI1193	1.3816	0.839873	1.23729	0.683673	1.30358	0.945155	1.08584	0.83696	4	4	1.03561	1.04288	0.3279	0.201462	-0.00465338	0.0282695	0.329037	0.190375	0.228551	0.191031	0.231305	0.182308	0.0488329	24	1.43139	0.223575	24	1.60976	0.961457	0.82498	1.00702	0.277239	0.0270038	branched-chain-amino-acid transaminase (ilvE)
HI1194	0.246431	0.239184	0.2059	0.168849	0.215267	0.279759	0.225356	0.174078	4	4	0.215091	0.223615	0.0355222	0.0435079	-1.54758	-1.51201	0.173012	0.194587	0.0409876	0.0406685	0.203269	0.189939	0.295258	24	1.01575	0.255721	24	1.14529	0.770336	0.800345	1.03963	0.282887	0.0304088	Transcription activator
HI1195	0.213979	0.0467422	0.187372	0.152734	0.153648	0.168648	0.169482	0.132483	4	4	0.150207	0.156065	0.0733927	0.0173232	-2.03968	-1.86234	0.69624	0.115181	0.0447487	0.0260057	0.393722	0.171627	0.226383	24	2.9609	0.825788	24	5.26267	0.822821	0.417058	1.039	0.410131	0.103667	Predicted SAM-dependent methyltransferase
HI1196	0.373264	0.273375	0.366357	0.263198	0.471275	0.338491	0.310974	0.308312	4	4	0.319049	0.357263	0.0588296	0.0772225	-1.15534	-1.04506	0.186173	0.199665	0.057867	0.0687734	0.185437	0.188617	0.850352	24	1.41247	0.833852	24	1.03459	0.403534	0.412587	1.11978	0.412306	0.104975	succinyl-CoA synthetase, beta subunit (sucC)
HI1197	0.150359	0	0.136092	0.0991122	0.124832	0.0895858	0.109496	0.0877391	3	4	0.128521	0.102913	0.0264491	0.0176222	-2.06688	-2.28465	0.217631	0.168661	0.0278856	0.0181904	0.212103	0.177438	-2.81557	21	NA	-2.45457	21	NA	0.0103612	0.022914	-1.24883	0.871971	0.61137	succinyl-CoA synthetase, alpha subunit (sucD)
HI1198	0.259717	0.313571	0.285905	0.251203	0.222761	0.240241	0.226825	0.225222	4	4	0.277599	0.228762	0.0281632	0.00783302	-1.28537	-1.4755	0.100126	0.0337573	0.0464281	0.0352937	0.17441	0.163711	-1.67479	24	1.73048	-1.5897	24	1.13498	0.106958	0.124991	-1.21348	0.646699	0.283134	conserved hypothetical protein
HI1199	0.277785	0.375691	0.277752	0.321629	0.2997	0.294133	0.243856	0.272764	4	4	0.313214	0.277613	0.0465007	0.0253233	-1.16882	-1.28476	0.144196	0.0935948	0.055556	0.0474865	0.175566	0.164682	-0.974229	24	1.36875	-0.963257	24	1.13654	0.339661	0.345024	-1.12824	0.448521	0.127382	conserved hypothetical protein
HI1200	0.108729	0.122606	0.134979	0.102133	0.105175	0.133487	0.110917	0.111821	4	4	0.117112	0.11535	0.0146522	0.0124444	-2.15045	-2.16393	0.124328	0.10374	0.0246532	0.0185712	0.202516	0.162828	-0.11418	24	1.76224	-0.10377	24	1.5469	0.910045	0.918215	-1.01528	0.257485	0.0142225	cys regulon transcriptional activator (cysB)
HI1201	0.303989	0.331618	0.314625	0.413415	0.233327	0.411207	0.32246	0.361092	4	4	0.340912	0.332022	0.0496568	0.0751612	-1.08355	-1.12359	0.13821	0.242433	0.062452	0.0647311	0.181013	0.203955	-0.197675	24	1.07432	-0.293655	24	1.26954	0.844964	0.771546	-1.02678	0.289749	0.034465	adenine specific methylase, putative
HI1202	0.388652	0.405146	0.383569	0.458976	0.345663	0.420914	0.427477	0.399956	4	4	0.409085	0.398502	0.0345119	0.0371298	-0.896394	-0.923469	0.0818189	0.0968172	0.068681	0.0589518	0.162921	0.15824	-0.23385	24	1.35731	-0.238421	24	1.06004	0.817085	0.813578	-1.02656	0.279828	0.0285737	conserved hypothetical protein
HI1203	1.05062	0.887825	1.15546	1.31468	0.811496	1.15782	0.701506	0.946413	4	4	1.10215	0.904309	0.179446	0.196455	0.0871249	-0.117985	0.165294	0.214587	0.191949	0.165031	0.186065	0.182268	-1.56309	24	1.35281	-1.57495	24	1.04209	0.131124	0.128359	-1.21877	0.641919	0.278437	phosphate acetyltransferase (pta)
HI1204	1.88523	2.37485	1.65076	1.67709	0.957142	0.97196	1.12239	1.31704	4	4	1.89698	1.09213	0.335394	0.167495	0.629319	0.0796505	0.167872	0.148907	0.300676	0.183242	0.160669	0.165591	-4.57153	24	2.69245	-4.76467	24	1.06221	0.000123464	7.55436e-05	-1.73695	0.998163	0.992205	acetate kinase (ackA)
HI1205	0.254517	0.310809	0.31886	0.229085	0.284391	0.427929	0.485986	0.299166	4	4	0.278317	0.374368	0.0435494	0.0984523	-1.28841	-1.00863	0.159392	0.264001	0.0507577	0.0751365	0.190438	0.205865	2.11858	24	2.19128	1.99525	24	1.16858	0.0446708	0.0574886	1.34511	0.77015	0.430854	conserved hypothetical protein
HI1206	0.14591	0.0417982	0.13221	0.112147	0.0756575	0.145565	0.173913	0.163033	4	4	0.108016	0.139542	0.0462716	0.0441613	-2.32774	-2.01792	0.575112	0.382875	0.032327	0.0306676	0.362903	0.244872	1.41499	24	1.11115	1.4154	24	2.19636	0.169915	0.169798	1.29186	0.589837	0.230925	colicin V production protein (cvpA)
HI1207	0.0722768	0.0857363	0.0770166	0.083915	0.079119	0.103262	0.105691	0.0811298	4	4	0.0797362	0.0923004	0.0062317	0.0141184	-2.53135	-2.39156	0.0789579	0.153859	0.0182104	0.0156645	0.246094	0.170981	1.04611	24	1.35146	0.933029	24	2.07162	0.30593	0.360097	1.15757	0.439845	0.1219	amidophosphoribosyltransferase (purF)
HI1208	0.669726	0.492315	0.459505	0.491481	0.67125	0.329146	0.237071	0.300446	4	4	0.528257	0.384478	0.0955417	0.195013	-0.649365	-1.03794	0.168738	0.448091	0.0863714	0.113586	0.171989	0.275345	-2.01519	24	1.72946	-2.39383	24	2.56303	0.0552167	0.0248431	-1.37396	0.864868	0.596209	conserved hypothetical protein
HI1209	1.26773	1.23318	0.985739	1.20727	0.996701	0.928456	0.570871	0.669692	4	4	1.17348	0.79143	0.127587	0.203616	0.155205	-0.259767	0.114802	0.264966	0.198558	0.156604	0.167145	0.195232	-3.02154	24	1.60758	-3.22926	24	1.36432	0.00589581	0.00357774	-1.48273	0.965883	0.868731	arginine repressor (argR)
HI1210	3.0044	2.44649	2.68908	2.5534	1.81508	2.01109	2.22491	2.19743	4	4	2.67334	2.06213	0.242003	0.190124	0.98034	0.720454	0.0886932	0.0943042	0.366907	0.336456	0.136148	0.158337	-2.45557	24	1.1892	-2.48906	24	1.35252	0.0216898	0.0201383	-1.2964	0.88265	0.635082	malate dehydrogenase (mdh)
HI1211	0.961767	1.16268	1.15316	1.26123	1.17136	1.84281	1.38333	1.2914	4	4	1.13471	1.42222	0.125219	0.293519	0.121585	0.337417	0.114426	0.19492	0.193349	0.267409	0.17062	0.179172	1.74257	24	1.91279	1.7447	24	1.10276	0.0942107	0.0938313	1.25338	0.696084	0.335574	lysyl-tRNA synthetase (lysU)
HI1213	3.28563	4.46348	2.97368	3.15326	3.26809	4.49683	3.86808	3.48441	4	4	3.46901	3.77935	0.675193	0.538835	1.23093	1.32216	0.181346	0.139357	0.631969	0.702756	0.167512	0.178824	0.656723	24	1.23657	0.744634	24	1.13962	0.517607	0.463723	1.08946	0.388813	0.0910321	thiol:disulfide interchange protein (dsbC)
HI1214	0.813386	1.07414	0.850027	1.1085	0.745608	1.04308	0.843115	0.951746	4	4	0.961514	0.895888	0.151285	0.1293	-0.0486262	-0.117871	0.158464	0.146	0.168592	0.14685	0.175231	0.164615	-0.58705	24	1.31803	-0.576021	24	1.13313	0.562653	0.569963	-1.07325	0.34791	0.0675397	single-stranded-DNA-specific exonuclease (recJ)
HI1215	0.441101	0.668707	0.393855	0.560374	0.602413	0.651757	0.396068	0.4145	4	4	0.516009	0.516184	0.123582	0.12985	-0.682954	-0.685437	0.237879	0.254435	0.092406	0.104321	0.179353	0.214661	0.00251575	24	1.27452	-0.0177549	24	1.43248	0.998013	0.985981	1.00034	0.244472	0.00361282	thiol:disulfide interchange protein (dsbA)
HI1216	1.82032	2.50604	2.38532	2.16335	1.83819	2.08074	2.33939	2.09812	4	4	2.21876	2.08911	0.301163	0.204739	0.789676	0.733108	0.141033	0.0985882	0.339033	0.339482	0.150817	0.161169	-0.540444	24	1.00265	-0.512555	24	1.14198	0.593871	0.612948	-1.06206	0.33372	0.0595248	pfs protein (pfs)
HI1217	0.870095	1.23137	0.693513	0.71345	0.87085	0.856091	0.540765	0.669687	4	4	0.877106	0.734348	0.249025	0.158229	-0.158664	-0.327345	0.264532	0.226087	0.184226	0.140335	0.200869	0.187124	-1.23286	24	1.72334	-1.22889	24	1.1523	0.229568	0.231026	-1.1944	0.529524	0.182948	transferrin-binding protein, putative
HI1218	0.0581367	0.0560665	0.0745135	0.0725796	4.1478	1.93521	2.67729	2.73246	4	4	0.0653241	2.87319	0.00956468	0.924237	-2.73651	1.0182	0.147304	0.312496	0.0153378	0.665102	0.257314	0.218028	8.44116	24	1880.41	22.2657	24	1.39285	1.20466e-08	0	43.9836	1	1	L-lactate permease (lldP)
HI1219	1.84724	2.75909	1.46555	1.52502	2.28669	1.57306	1.39489	1.61071	4	4	1.89922	1.71634	0.597268	0.391714	0.608207	0.522404	0.289349	0.212676	0.390282	0.321581	0.197862	0.18046	-0.723304	24	1.47291	-0.640805	24	1.20216	0.476484	0.527721	-1.10656	0.363077	0.076162	cytidylate kinase 1 (cmkA)
HI1220	0.584138	0.653153	0.602136	0.812451	0.381733	0.526069	0.378806	0.328838	4	4	0.662969	0.403861	0.103853	0.0850114	-0.419634	-0.92207	0.148948	0.198705	0.111878	0.0707363	0.16525	0.176773	-3.91507	24	2.50153	-4.15264	24	1.14432	0.000652867	0.000358037	-1.64158	0.993978	0.974786	ribosomal protein S1 (rpS1)
HI1221	1.46627	1.61306	1.34959	1.66316	1.57659	2.28148	1.83463	1.70687	4	4	1.52302	1.84989	0.142649	0.306403	0.417343	0.605398	0.0949744	0.158843	0.225195	0.318976	0.147762	0.166398	1.6743	24	2.00631	1.69011	24	1.26815	0.107057	0.103956	1.21462	0.678911	0.31648	integration host factor, beta-subunit (himD)
HI1222	0.0466795	0.0341151	0.0537608	0.0276913	0.0404966	0.0465739	0.0455157	0.0403613	4	4	0.0405617	0.0432369	0.0118159	0.00327144	-3.23808	-3.14321	0.300202	0.0756546	0.0112441	0.0100046	0.291881	0.213278	0.355492	24	1.26313	0.524866	24	1.87291	0.725326	0.604491	1.06595	0.336421	0.0610484	conserved hypothetical protein
HI1223	1.63167	1.80311	1.27318	1.23118	1.49571	1.01577	1.06789	1.02507	4	4	1.48478	1.15111	0.278087	0.230851	0.382151	0.127176	0.18678	0.184902	0.249307	0.205144	0.167852	0.182668	-2.06698	24	1.4769	-2.05562	24	1.18432	0.0496851	0.0508547	-1.28987	0.786509	0.455319	conserved hypothetical protein
HI1224	0.59806	0.600567	0.465071	0.419928	0.491486	0.30455	0.326558	0.330731	4	4	0.520906	0.363331	0.0923988	0.086205	-0.664296	-1.03121	0.180767	0.216976	0.08467	0.070852	0.170033	0.190591	-2.85453	24	1.42809	-2.8731	24	1.25643	0.00874439	0.00837229	-1.4337	0.936525	0.774716	orotidine 5'-phosphate decarboxylase (pyrF)
HI1225	2.22793	2.87077	2.64834	2.82818	2.60129	3.22863	2.68237	2.5882	4	4	2.64381	2.77512	0.293527	0.305196	0.967305	1.01643	0.116225	0.104946	0.371447	0.487479	0.144511	0.160325	0.428529	24	1.72234	0.455209	24	1.23084	0.672088	0.65305	1.04967	0.321462	0.052611	conserved hypothetical protein
HI1225.1	0.103856	0	0.125305	0.0850194	0.106687	0.125717	0.106146	0.103891	3	4	0.104727	0.11061	0.0201569	0.0101435	-2.26888	-2.20473	0.193969	0.0880939	0.0237845	0.0178597	0.237929	0.165129	0.658824	21	NA	0.776874	21	NA	0.517168	0.445896	1.05618	0.396674	0.095653	conserved hypothetical protein
HI1227	0.405288	0.238573	0.435142	0.368573	0.24742	0.205601	0.23746	0.246532	4	4	0.361894	0.234253	0.0866046	0.0196245	-1.04161	-1.45413	0.269699	0.0871316	0.0710103	0.0390345	0.218889	0.165512	-3.15038	24	3.30937	-3.00645	24	1.74901	0.00432981	0.00611133	-1.54488	0.949449	0.814253	uracil permease (uraA)
HI1228	1.65845	0.994858	1.88031	1.01868	1.50037	1.09175	0.891193	0.950045	4	4	1.38808	1.10834	0.449618	0.274576	0.287669	0.0817651	0.328626	0.231994	0.303771	0.212109	0.220357	0.187691	-1.51005	24	2.05104	-1.42269	24	1.37837	0.144085	0.167694	-1.25239	0.592221	0.232964	uracil phosphoribosyltransferase (upp)
HI1229	0.514109	0.431116	0.462876	0.456744	0.390196	0.460251	0.412896	0.395161	4	4	0.466211	0.414626	0.0347688	0.0319393	-0.765157	-0.882527	0.0733594	0.0750495	0.0681771	0.0628046	0.145932	0.151064	-1.113	24	1.1784	-1.11761	24	1.07157	0.276734	0.274796	-1.12441	0.49466	0.157967	DNA polymerase III, subunits gamma and tau (dnaX)
HI1230	1.79052	1.01365	1.44307	0.733264	1.46748	0.642286	0.863245	0.713444	4	4	1.24512	0.921613	0.466268	0.375381	0.163145	-0.135971	0.393195	0.367329	0.301143	0.23235	0.25003	0.237144	-1.70108	24	1.67981	-1.736	24	1.11162	0.101851	0.0953871	-1.35103	0.693365	0.332485	adenine phosphoribosyltransferase (apt)
HI1231	1.09731	0.899125	1.23078	1.07166	1.90344	1.66036	1.32208	1.18764	4	4	1.07472	1.51838	0.136271	0.32473	0.0658477	0.400468	0.129738	0.214021	0.178787	0.286949	0.180289	0.178874	2.62451	24	2.57594	2.63513	24	1.01589	0.0148565	0.0145025	1.41281	0.906359	0.692064	dihydrolipoamide dehydrogenase (lpdA)
HI1232	2.59313	1.42626	3.17665	1.31808	2.84037	1.47143	1.788	1.53243	4	4	2.12853	1.90806	0.906354	0.63649	0.68498	0.60953	0.435674	0.301522	0.540326	0.440175	0.254665	0.210095	-0.632699	24	1.50682	-0.457075	24	1.46929	0.532913	0.651728	-1.11555	0.321853	0.0528314	dihydrolipoamide acetyltransferase (aceF)
HI1233	1.89081	0.779789	1.78998	0.626099	3.01221	0.702892	0.870124	0.817291	4	4	1.27167	1.35063	0.660982	1.10991	0.125558	0.10231	0.566511	0.672897	0.379805	0.592983	0.325289	0.36792	0.224252	24	2.4376	-0.0946773	24	1.27928	0.824459	0.925357	1.06209	0.256066	0.0132127	pyruvate dehydrogenase, E1 component (aceE)
HI1234	0.246002	0.105841	0.269537	0.178017	0.197846	0.198592	0.232809	0.178513	4	4	0.199849	0.20194	0.0737122	0.0225808	-1.67129	-1.60435	0.422343	0.109628	0.051482	0.0344538	0.274494	0.177529	0.0674961	24	2.23273	0.409535	24	2.3907	0.946746	0.685779	1.01046	0.312079	0.0473016	methylglyoxal synthase (mgsA)
HI1235	0.377053	0.387334	0.423533	0.374524	0.332134	0.467049	0.345482	0.406101	4	4	0.390611	0.387692	0.0226362	0.0619269	-0.941266	-0.956876	0.0566554	0.156731	0.0670266	0.0657814	0.168598	0.166579	-0.0621699	24	1.03822	-0.131732	24	1.02438	0.950942	0.896294	-1.00753	0.261919	0.0172676	H. influenzae predicted coding region HI1235
HI1236	0.308318	0.291988	0.216515	0.335906	0.190632	0.331581	0.240766	0.244748	4	4	0.288182	0.251932	0.0511001	0.0585316	-1.25717	-1.39819	0.190872	0.22698	0.0550357	0.0512497	0.193484	0.200365	-0.964057	24	1.15321	-1.01255	24	1.0724	0.344631	0.321375	-1.14389	0.462934	0.136666	conserved hypothetical protein
HI1237	1.17036	1.12081	1.63406	1.14437	1.29628	1.51287	1.11225	1.42052	4	4	1.2674	1.33548	0.245276	0.173271	0.224323	0.28273	0.178706	0.133586	0.223192	0.223974	0.18146	0.162663	0.430614	24	1.00702	0.479345	24	1.24448	0.670592	0.636033	1.05372	0.326556	0.0554854	heat shock protein 70 (dnaK)
HI1238	1.17591	0.882458	1.06509	1.09621	1.43245	1.5088	1.04396	1.57992	4	4	1.05492	1.39128	0.124083	0.239253	0.0479789	0.317772	0.122611	0.187493	0.172298	0.241159	0.17955	0.174855	2.26977	24	1.95904	2.15297	24	1.05443	0.0324888	0.0415854	1.31885	0.811446	0.495547	heat shock protein (dnaJ)
HI1239	0.180639	0.168654	0.126693	0.203172	0.147395	0.201841	0.194634	0.180464	4	4	0.169789	0.181083	0.0320974	0.0241509	-1.78771	-1.71594	0.20082	0.140432	0.0324982	0.0324391	0.20169	0.184452	0.491933	24	1.00365	0.525185	24	1.19565	0.627236	0.604273	1.06652	0.336491	0.0610881	gamma-glutamyl phosphate reductase (proA)
HI1240	0.135729	0.0867871	0.127811	0.111035	0.156126	0.271789	0.193601	0.177674	4	4	0.11534	0.199798	0.0216412	0.0503914	-2.17413	-1.6324	0.198803	0.236899	0.0255524	0.0408142	0.236572	0.204553	3.50786	24	2.5513	3.46439	24	1.33756	0.00180687	0.00201181	1.73224	0.97778	0.911476	conserved hypothetical transmembrane protein
HI1241	0.0816234	0.0538963	0.09142	0.0632638	0.101282	0.138559	0.124671	0.123464	4	4	0.0725509	0.121994	0.0170548	0.0154134	-2.64477	-2.11005	0.239873	0.130753	0.0186284	0.0204204	0.285297	0.170185	3.57755	24	1.20165	3.21925	24	2.81028	0.00152012	0.00366567	1.68149	0.965264	0.866588	H. influenzae predicted coding region HI1241
HI1242	0.0995082	0.0613284	0.100803	0.105482	0.0851485	0.102263	0.101799	0.106921	4	4	0.0917805	0.0990328	0.0204629	0.00954077	-2.41071	-2.316	0.255098	0.100706	0.0219247	0.0157169	0.259766	0.162764	0.537686	24	1.94596	0.617915	24	2.5471	0.595745	0.542451	1.07902	0.357639	0.0730616	bicyclomycin resistance protein (bcr)
HI1243	0.11324	0.109894	0.134559	0.318107	0.117426	0.138131	0.116997	0.115832	4	4	0.16895	0.122096	0.100036	0.0107107	-1.8844	-2.10568	0.500704	0.0842823	0.0574033	0.0197629	0.31029	0.163579	-1.54352	24	8.4367	-1.26169	24	3.59817	0.135789	0.219186	-1.38374	0.539996	0.190815	16s pseudouridylate 516 synthase (rsuA)
HI1244	0.678795	0.671885	0.58624	0.505091	0.494122	0.919031	0.771654	0.585594	4	4	0.610502	0.6926	0.0819186	0.190056	-0.500537	-0.39594	0.138798	0.27725	0.104666	0.142449	0.16677	0.20199	0.928877	24	1.85227	0.798641	24	1.46697	0.362202	0.432331	1.13448	0.402885	0.0993347	H. influenzae predicted coding region HI1244
HI1245	0.95445	0.840323	0.93463	1.24029	1.04236	1.32495	1.16285	1.35762	4	4	0.992422	1.22195	0.172581	0.146923	-0.0182128	0.194868	0.165383	0.122793	0.178249	0.207013	0.176772	0.166819	1.68039	24	1.34878	1.75334	24	1.12288	0.105853	0.0923089	1.23128	0.698774	0.338655	malate oxidoreductase, putative
HI1246	0.135742	0.170267	0.225584	0.179083	0.143205	0.137529	0.163946	0.173072	4	4	0.177669	0.154438	0.0370157	0.0168298	-1.74409	-1.87241	0.208388	0.108958	0.0351873	0.0263242	0.208077	0.170026	-1.05729	24	1.78674	-0.955134	24	1.49767	0.300906	0.349032	-1.15042	0.446177	0.125893	H. influenzae predicted coding region HI1246
HI1247	0.196292	0.121988	0.156444	0.236217	0.151703	0.160125	0.123026	0.140572	4	4	0.177735	0.143856	0.0494149	0.0160306	-1.75751	-1.94376	0.285832	0.114321	0.0388434	0.0241133	0.230773	0.169422	-1.48205	24	2.59492	-1.30112	24	1.85538	0.15134	0.205569	-1.23551	0.55268	0.20059	excinuclease ABC, subunit B (uvrB)
HI1248	0.19142	0.227507	0.202824	0.249689	0.127284	0.19597	0.161041	0.187956	4	4	0.21786	0.168063	0.0260211	0.0310204	-1.5292	-1.79719	0.118622	0.195292	0.0398702	0.0316714	0.193959	0.190703	-1.95595	24	1.58476	-1.97045	24	1.03444	0.062208	0.0604276	-1.2963	0.763245	0.420945	H. influenzae predicted coding region HI1248
HI1249	0.0466212	0	0.0564019	0.0564628	0.0490607	0.0602696	0.054451	0.0547851	3	4	0.053162	0.0546416	0.00566458	0.00457813	-2.93838	-2.9096	0.110268	0.0840809	0.0128804	0.0109068	0.265256	0.200557	0.271327	21	NA	0.286917	21	NA	0.788789	0.776988	1.02783	0.28843	0.0336911	H. influenzae predicted coding region HI1249
HI1250	0.26817	0.219492	0.234635	0.178043	0.224441	0.4585	0.255095	0.227135	4	4	0.225085	0.291293	0.0373797	0.11233	-1.50201	-1.28057	0.170823	0.338804	0.0431953	0.0732998	0.201423	0.233293	1.55636	24	2.8796	1.43692	24	1.34148	0.132713	0.163651	1.29415	0.596872	0.236979	H. influenzae predicted coding region HI1250
HI1251	1.98445	1.97076	2.50306	2.15692	1.70217	2.95063	2.25108	2.38525	4	4	2.1538	2.32228	0.247772	0.51264	0.762489	0.823658	0.11119	0.226646	0.315175	0.42834	0.145555	0.18986	0.63363	24	1.84703	0.511371	24	1.70143	0.532315	0.613764	1.07823	0.333461	0.059379	virulence associated protein A (vapA)
HI1252	0.555161	0.452345	0.466701	0.445273	0.456221	0.536078	0.592473	0.52422	4	4	0.47987	0.527248	0.0509795	0.0559351	-0.738235	-0.644387	0.101718	0.107664	0.071359	0.0877926	0.149859	0.164882	0.837544	24	1.51362	0.842414	24	1.21055	0.41055	0.407873	1.09873	0.414625	0.106375	ABC transporter, ATP-binding protein
HI1253	0.328636	0.243252	0.395237	0.264761	0.374982	0.178504	0.272025	0.266665	4	4	0.307971	0.273044	0.0685517	0.0803552	-1.19592	-1.33191	0.218819	0.304025	0.0610324	0.0614169	0.197121	0.221767	-0.806771	24	1.01264	-0.916686	24	1.26569	0.427721	0.368427	-1.12792	0.435208	0.119001	conserved hypothetical protein
HI1254	0.880537	1.06788	0.689748	0.953449	0.805823	1.13648	0.857177	0.848594	4	4	0.897904	0.912018	0.158753	0.151316	-0.120161	-0.101561	0.185271	0.155371	0.161605	0.156716	0.180872	0.164788	0.12539	24	1.06337	0.152034	24	1.20473	0.901259	0.880431	1.01572	0.265204	0.0194402	conserved hypothetical protein
HI1255	0.222597	0.181352	0.303649	0.226121	0.197513	0.221563	0.223492	0.224758	4	4	0.23343	0.216831	0.0510347	0.0129459	-1.47207	-1.53003	0.212115	0.0615651	0.0471413	0.034329	0.205941	0.167802	-0.569255	24	1.88573	-0.43636	24	1.50623	0.574473	0.666476	-1.07655	0.31755	0.0504	H. influenzae predicted coding region HI1255
HI1256	0.233957	0.20215	0.229559	0.21604	0.269682	0.183187	0.166817	0.208025	4	4	0.220427	0.206928	0.0143732	0.0451362	-1.51381	-1.59218	0.0660364	0.208436	0.0376034	0.0394619	0.186602	0.195109	-0.495277	24	1.10129	-0.580533	24	1.09326	0.624909	0.566967	-1.06523	0.348944	0.0681252	H. influenzae predicted coding region HI1256
HI1257	0.532389	0.50859	0.608485	0.610144	0.908073	1.01664	0.983014	1.02384	4	4	0.564902	0.982891	0.0521999	0.0529566	-0.574335	-0.0183758	0.0930203	0.0549814	0.0871131	0.154596	0.159884	0.15608	4.71104	24	3.14943	4.97643	24	1.04934	8.6579e-05	4.41279e-05	1.73993	0.998782	0.994822	hypothetical protein
HI1258	0.0729974	0.0250923	0.0856137	0.0823884	0.110903	0.0646582	0.0781151	0.103154	4	4	0.0665229	0.0892074	0.0281341	0.021532	-2.81419	-2.43971	0.584632	0.250069	0.0204034	0.0173895	0.387915	0.198624	1.69233	24	1.37667	1.71852	24	3.81428	0.103527	0.0985773	1.341	0.687883	0.326334	transcription-repair coupling factor (mfd)
HI1259	1.56397	1.06884	1.48863	1.77492	1.26247	1.39221	1.50508	1.397	4	4	1.47409	1.38919	0.296095	0.0992607	0.371353	0.326784	0.216269	0.0720878	0.256677	0.212936	0.177267	0.155707	-0.509139	24	1.45303	-0.377796	24	1.29609	0.615304	0.708903	-1.06111	0.305754	0.0437035	periplasmic serine protease
HI1260	0.747323	0.56182	0.462769	0.445554	0.790371	0.379245	0.423735	0.383657	4	4	0.554367	0.494252	0.138465	0.198425	-0.611699	-0.755369	0.236536	0.350301	0.10815	0.125163	0.193905	0.241892	-0.726834	24	1.33936	-0.926857	24	1.55621	0.474358	0.363228	-1.12163	0.438089	0.1208	acetyl-CoA carboxylase carboxyl transferase subunit beta (accD)
HI1261	0.100658	0.0653185	0.0877265	0.0676088	0.0641151	0.0743244	0.0663178	0.0672465	4	4	0.0803279	0.068001	0.0168829	0.00441543	-2.53801	-2.68977	0.208236	0.0635398	0.0202334	0.0122283	0.264114	0.185616	-1.04282	24	2.73783	-0.940197	24	2.02467	0.307423	0.356484	-1.18128	0.441891	0.123186	folylpolyglutamate synthase/dihydrofolate synthase (folC)
HI1262	0.133467	0.0999879	0.15571	0.124298	0.13642	0.139837	0.123292	0.110164	4	4	0.128366	0.127428	0.0230621	0.0135397	-2.06536	-2.06457	0.184067	0.108766	0.0269587	0.0207358	0.206228	0.165797	-0.0551352	24	1.69028	0.00596857	24	1.54719	0.956487	0.995287	-1.00736	0.242756	0.00158318	sanA protein (sanA)
HI1263	0.134875	0.084892	0.0444288	0.123659	0.14124	0.160344	0.158527	0.122516	4	4	0.0969636	0.145656	0.0410508	0.017667	-2.41847	-1.93227	0.505269	0.125362	0.0290478	0.0246017	0.344208	0.171212	2.55834	24	1.3941	2.52941	24	4.0418	0.01725	0.018406	1.50218	0.889623	0.651192	homoserine acetyltransferase (met2)
HI1264	0.743261	0.390128	0.787391	0.463169	0.774792	0.397455	0.389628	0.393269	4	4	0.595987	0.488786	0.198615	0.190697	-0.561671	-0.763415	0.347212	0.338933	0.136074	0.120633	0.228949	0.233708	-1.17903	24	1.27238	-1.23329	24	1.04201	0.249944	0.229412	-1.21932	0.530922	0.183988	DNA gyrase, subunit A (gyrA)
HI1265	0.829178	0.513209	0.739283	0.701763	0.938025	0.738389	0.757885	0.648817	4	4	0.695858	0.770779	0.132985	0.12119	-0.377657	-0.269273	0.205145	0.152799	0.128015	0.130005	0.178976	0.161605	0.821264	24	1.03132	0.898931	24	1.22653	0.419579	0.37762	1.10767	0.430214	0.115901	conserved hypothetical protein
HI1266	0	0	0	0	0	0	0	0	0	0	NA	NA	NA	NA	NA	NA	NA	NA	NA	NA	NA	NA	NA	NA	NA	NA	NA	NA	NA	NA	0	NA	NA	H. influenzae predicted coding region HI1266
[truncated: 497 more rows]
