# Supplementary material for: The ArcA regulon and oxidative stress resistance in Haemophilus influenzae
Source: Mol Microbiol. 2007 Jun 1;64(5):1375–90. doi: 10.1111/j.1365-2958.2007.05747.x (PMC1974803; doi:10.1111/j.1365-2958.2007.05747.x)
Supplement: Table S2 — Microarray data of arcA complemented strain vs. ΔarcA mutant in H. influenzae Rd. Microarray data was analyzed using the Cyber T statistics program. Input for the Cyber T program is the corrected signal intensity values from 1697 genes representing the genome of H. influenzae and control probes (see Col. 1 definitions in table) hybridized with cDNA from quadruplicate cultures of the RdV parental strain, ΔarcA mutant, RAA6V, and complemented strain, RAA6C grown anaerobically. In this table, the Cyber T analysis represents the comparison between the complemented strain and ΔarcA mutant. The column heading definitions are listed at the end of the data file. [file mmi0064-1375-ts2.xls]

## Sheet: Sheet1
Table 2S. Microarray data of arcA complemented strain vs. ∆arcA mutant in H. influenzae Rd
Microarray data was analyzed using the Cyber T statistics program.
Input for the Cyber T program is the corrected signal intensity values from 1697 genes
representing the genome of H. influenzae and control probes (see Col. 1 definitions below)
hybridized with cDNA from quadruplicate cultures of RdV parental strain, ∆arcA mutant, RAA6V and complemented strain, RAA6C grown anaerobically.
In this table, the Cyber T analysis represents the comparison between the complemented strain and ∆arcA mutant.
The column heading definitions are listed at the end of the data file:
1	2	3	4	5	6	7	8	9	10	11	12	13	14	15	16	17	18	19	20	21	22	23	24	25	26	27	28	29	30	31	32	33	34	35
Gene name	C_9	C_10	C_11	C_12	E_5	E_6	E_7	E_8	C#obs	E#obs	C.Mn	E.Mn	C.SD	E.SD	ClnMn	ElnMn	ClnSD	ElnSD	CBySD	EBySD	CBylnSD	EBylnSD	Bayes.t	Bayes.t.df	Bayes.t.var	Bayes.lnt	Bayes.lnt.df	Bayes.lnt.var	Bayes.p	Bayes.lnp	fold	PPDE(<p)	PPDE(p)	function
E >1	0	0	0	0.0005	0.0002	0.000478	0.00246909	0.00583255	1	4	0.0005	0.00224491	NA	0.00259647	-7.6009	-6.82782	NA	1.53148	NA	0.00219492	NA	1.04607	1.58996	21	NA	1.47806	21	NA	0.126787	0.154235	4.48982	0.325862	0.0505089
E >10	0.00417514	0	0	0	0.0025481	0.00318097	0	0.00640312	1	3	0.00417514	0.00404406	NA	0.00206736	-5.47861	-5.59132	NA	0.480919	NA	0.00239629	NA	0.665563	NA	NA	NA	NA	NA	NA	NA	NA	-1.03241	NA	NA
E >11	0.00553966	0.00351085	1.65e-07	0.00104261	0	0	0	0.00727212	4	1	0.00252332	0.00727212	0.00249214	NA	-8.33277	-4.92371	4.90726	NA	0.00358839	NA	2.73355	NA	2.64676	21	NA	2.49424	21	NA	0.0150844	0.0210384	2.88196	0.737938	0.249606
E >12	0.000671	0	0	0.00127992	0	0	0	0	2	0	0.000975458	NA	0.000430569	NA	-6.98385	NA	0.456636	NA	0.00308771	NA	1.28436	NA	NA	NA	NA	NA	NA	NA	NA	NA	-3.31261	NA	NA
E >13	0	0.00480959	0	0	0	0.00179457	0	0.00146947	1	2	0.00480959	0.00163202	NA	0.00022988	-5.33714	-6.42292	NA	0.141325	NA	0.00182927	NA	0.716767	NA	NA	NA	NA	NA	NA	NA	NA	-2.94702	NA	NA
E >14	0.00437945	0.000382	0	0.00153877	0	0.00256285	0.0011108	0.000883	3	3	0.00210007	0.00151888	0.00205699	0.000911249	-6.59256	-6.6005	1.22374	0.560808	0.00337602	0.00158223	1.27395	0.752581	NA	NA	NA	NA	NA	NA	NA	NA	-1.38264	NA	NA
E >15	0.00224994	0	0.00216681	0.00137383	0.00627652	0.0031401	0	0.000104	3	3	0.0019302	0.00317354	0.000483615	0.0030864	-6.27383	-6.66852	0.274586	2.1948	0.00308228	0.00243137	1.14895	1.16874	NA	NA	NA	NA	NA	NA	NA	NA	1.64416	NA	NA
E >16	0	0	0	0	0.00422299	0	0.00229153	0	0	2	NA	0.00325726	NA	0.00136574	NA	-5.77287	NA	0.43227	NA	0.00226832	NA	0.691256	NA	NA	NA	NA	NA	NA	NA	NA	11.0615	NA	NA
E >17	0	0	0	0.000622	0	0.0010992	0.00139937	0.00191362	1	3	0.000622	0.00147073	NA	0.000411871	-7.38257	-6.54789	NA	0.277974	NA	0.00147191	NA	0.712828	NA	NA	NA	NA	NA	NA	NA	NA	2.36451	NA	NA
E >18	5.37e-05	0	0.000588	4.71e-06	0	0.00125509	0.00187068	0	3	2	0.00021547	0.00156289	0.000323549	0.000435287	-9.84557	-6.481	2.41355	0.282202	0.00267569	0.00161877	1.64569	0.732283	NA	NA	NA	NA	NA	NA	NA	NA	7.25338	NA	NA
E >19	0.00142204	0	0.00118691	0	0.00300186	0	0	0	2	1	0.00130448	0.00300186	0.000166268	NA	-6.64603	-5.80852	0.127806	NA	0.00311069	NA	1.22738	NA	NA	NA	NA	NA	NA	NA	NA	NA	2.3012	NA	NA
E >2	0.000717	0	0.000347	0.000105	0	0	0.00281365	0	3	1	0.000389667	0.00281365	0.000308223	NA	-8.12272	-5.87327	0.970077	NA	0.00274181	NA	1.30118	NA	NA	NA	NA	NA	NA	NA	NA	NA	7.22066	NA	NA
E >20	0.00113523	0	0.00203475	0.000909	0.00062	0.000657	0.000516	0	3	3	0.00135966	0.000597667	0.000595484	7.31049e-05	-6.66049	-7.42767	0.416171	0.126117	0.00296939	0.00126377	1.16428	0.78276	NA	NA	NA	NA	NA	NA	NA	NA	-2.27495	NA	NA
E >21	0.000253	0	0.000228	0	0.00128984	0	0	0.00235119	2	2	0.0002405	0.00182052	1.76777e-05	0.000750488	-8.33414	-6.35303	0.0735701	0.424549	0.0028316	0.00190551	1.32268	0.722978	NA	NA	NA	NA	NA	NA	NA	NA	7.56972	NA	NA
E >22	0.00320328	0	0.00137347	0.0198919	0	0.000407	0	0.000154	3	2	0.0081562	0.0002805	0.0102045	0.000178898	-5.41715	-8.29263	1.36606	0.687209	0.00629059	0.00134599	1.19073	0.879178	NA	NA	NA	NA	NA	NA	NA	NA	-29.0774	NA	NA
E >23	0	0	0.000179	0	0	4.62e-05	8.24e-05	0	1	2	0.000179	6.43e-05	NA	2.55973e-05	-8.62813	-9.69323	NA	0.409136	NA	0.00132691	NA	0.880415	NA	NA	NA	NA	NA	NA	NA	NA	-2.78383	NA	NA
E >24	0.000447	0	0	0	0.00134457	0.000793	0	0	1	2	0.000447	0.00106878	NA	0.000390017	-7.71295	-6.87568	NA	0.373356	NA	0.0014306	NA	0.794983	NA	NA	NA	NA	NA	NA	NA	NA	2.39102	NA	NA
E >25	0	0.028591	0	0	0.00404159	0	0	0.00305704	1	2	0.028591	0.00354932	NA	0.00069618	-3.55466	-5.65071	NA	0.197417	NA	0.00232232	NA	0.675178	NA	NA	NA	NA	NA	NA	NA	NA	-8.05534	NA	NA
E >26	0	0	8.97e-05	0	0.00014	0.00292222	0	0.00179452	1	3	8.97e-05	0.00161891	NA	0.0013994	-9.31904	-7.01077	NA	1.63181	NA	0.0017403	NA	1.03342	NA	NA	NA	NA	NA	NA	NA	NA	18.0481	NA	NA
E >27	0	0	0	0	0.000359	0.0026056	0.00234907	0.00531232	0	4	NA	0.0026565	NA	0.00203543	NA	-6.29344	NA	1.15114	NA	0.00213323	NA	0.860103	2.21451	21	NA	4.39968	21	NA	0.0379871	0.000249857	9.02135	0.992901	0.943467
E >28	0	0.00112127	0	0.000638	0.00276302	0	0	0	2	1	0.000879636	0.00276302	0.000341726	NA	-7.07523	-5.89143	0.398725	NA	0.00310611	NA	1.29461	NA	NA	NA	NA	NA	NA	NA	NA	NA	3.14109	NA	NA
E >29	0	0	0	0	0.000906	0.00167099	0	0	0	2	NA	0.00128849	NA	0.000540928	NA	-6.70041	NA	0.432842	NA	0.00149216	NA	0.756605	NA	NA	NA	NA	NA	NA	NA	NA	4.37567	NA	NA
E >3	0	0.0132241	0	0.00083	0	0	0.00340039	0.000512	2	2	0.00702707	0.0019562	0.00876399	0.0020424	-5.7099	-6.63053	1.95754	1.33878	0.00509757	0.00202157	1.26996	0.871667	NA	NA	NA	NA	NA	NA	NA	NA	-3.59221	NA	NA
E >30	0	0.00307311	0	0.000316	0	0.00195451	0	0	2	1	0.00169455	0.00195451	0.00194957	NA	-6.92242	-6.23761	1.60846	NA	0.00330234	NA	1.34798	NA	NA	NA	NA	NA	NA	NA	NA	NA	1.15341	NA	NA
E >31	0	0	0	0.000273	0	0.000628	0	0	1	1	0.000273	0.000628	NA	NA	-8.20604	-7.37297	NA	NA	NA	NA	NA	NA	NA	NA	NA	NA	NA	NA	NA	NA	2.30037	NA	NA
E >32	0	0.00175811	0	0.000837	0	0	0	0	2	0	0.00129755	NA	0.00065132	NA	-6.7146	NA	0.524792	NA	0.00309749	NA	1.23525	NA	NA	NA	NA	NA	NA	NA	NA	NA	-4.40643	NA	NA
E >33	0.05404	0	0.0451031	0	0.0184726	0	0	0	2	1	0.0495715	0.0184726	0.00631935	NA	-3.00842	-3.99146	0.127826	NA	0.0241204	NA	0.45296	NA	NA	NA	NA	NA	NA	NA	NA	NA	-2.68351	NA	NA
E >34	0.0135738	0	0	0	0.00301135	0	0.0122648	0	1	2	0.0135738	0.00763807	NA	0.00654317	-4.29962	-5.10319	NA	0.993021	NA	0.00395582	NA	0.661885	NA	NA	NA	NA	NA	NA	NA	NA	-1.77712	NA	NA
E >35	0	0.208597	0	0	0	0.00526012	0	0.006028	1	2	0.208597	0.00564406	NA	0.000542979	-1.56735	-5.17947	NA	0.0963524	NA	0.00263881	NA	0.620178	NA	NA	NA	NA	NA	NA	NA	NA	-36.9587	NA	NA
E >36	0.0322599	0	0.0313004	0	0	0	0	0.00267076	2	1	0.0317802	0.00267076	0.000678484	NA	-3.44903	-5.92539	0.0213509	NA	0.0150133	NA	0.596569	NA	NA	NA	NA	NA	NA	NA	NA	NA	-11.8993	NA	NA
E >37	0.000125	0	0	0.00297473	0	0	0.00200274	0	2	1	0.00154986	0.00200274	0.00201506	NA	-7.4024	-6.21324	2.24124	NA	0.00326736	NA	1.47717	NA	NA	NA	NA	NA	NA	NA	NA	NA	1.29221	NA	NA
E >38	0.00131291	0	0.000123	0.00176899	0	5.32e-05	0.00205396	0	3	2	0.0010683	0.00105358	0.000849822	0.00141475	-7.3254	-8.01472	1.46076	2.58339	0.00301016	0.0014817	1.38426	1.17764	NA	NA	NA	NA	NA	NA	NA	NA	-1.01397	NA	NA
E >39	0.00197066	0	0.000167	0.00168688	0.00103969	0	0	0	3	1	0.00127485	0.00103969	0.00096986	NA	-7.10393	-6.86883	1.38228	NA	0.0029769	NA	1.37225	NA	NA	NA	NA	NA	NA	NA	NA	NA	-1.22618	NA	NA
E >4	0.00483846	0	0.000539	0.00217114	0	0	0.00128644	0.000694	3	2	0.0025162	0.000990219	0.0021704	0.000418917	-6.32982	-6.96446	1.11054	0.436398	0.00359391	0.00138042	1.24048	0.804871	NA	NA	NA	NA	NA	NA	NA	NA	-2.54105	NA	NA
E >40	0.000383	0.0203486	0.00339185	0.00401041	0.000129	0.00569299	0.00187171	0	4	3	0.00703348	0.00256456	0.00901707	0.00284597	-5.74186	-6.80171	1.63125	1.94656	0.00596412	0.00228508	1.30913	1.11095	-1.4986	21	NA	-1.61915	21	NA	0.148861	0.120336	-2.74256	0.376048	0.0633247
E >41	0	0	6.82e-05	0.00153848	0.000361	0	0	0.00565361	2	2	0.000803341	0.00300731	0.00103965	0.00374244	-8.03501	-6.55105	2.20342	1.94537	0.00299553	0.00243193	1.46039	0.959208	NA	NA	NA	NA	NA	NA	NA	NA	3.7435	NA	NA
E >42	0.000702	0.0112569	0.00279201	0	0	0	0.00249771	8.44e-05	3	2	0.00491697	0.00129105	0.00558911	0.00170647	-5.87645	-7.68616	1.38741	2.39537	0.00449588	0.00159174	1.25462	1.12704	NA	NA	NA	NA	NA	NA	NA	NA	-3.8085	NA	NA
E >43	0	0	0	0	0	0	0	0.011333	0	1	NA	0.011333	NA	NA	NA	-4.48004	NA	NA	NA	NA	NA	NA	NA	NA	NA	NA	NA	NA	NA	NA	38.4863	NA	NA
E >44	0.00138354	0.051536	0	0	0	0	0	0	2	0	0.0264598	NA	0.0354631	NA	-4.77429	NA	2.55805	NA	0.0167487	NA	1.17417	NA	NA	NA	NA	NA	NA	NA	NA	NA	-89.8562	NA	NA
E >45	0	0.00292797	0.00155207	0	0	0.00039	0.000982	0	2	2	0.00224002	0.000686	0.000972908	0.000418607	-6.1508	-7.38764	0.448814	0.652974	0.00358859	0.00136535	1.19046	0.837193	NA	NA	NA	NA	NA	NA	NA	NA	-3.26534	NA	NA
E >46	0.000846	0.0116447	0	0	0	0.00237679	0	0	2	1	0.00624535	0.00237679	0.00763583	NA	-5.76395	-6.04201	1.85409	NA	0.00492237	NA	1.27633	NA	NA	NA	NA	NA	NA	NA	NA	NA	-2.62764	NA	NA
E >47	0	0.00641253	0	0.000679	0	0.00293268	0.00026	0	2	2	0.00354576	0.00159634	0.00405422	0.00188987	-6.1722	-7.04333	1.58773	1.71331	0.0039306	0.00181813	1.26915	0.964686	NA	NA	NA	NA	NA	NA	NA	NA	-2.22119	NA	NA
E >48	0	0	0	0	0.000558	0.00221017	0.00143354	0	0	3	NA	0.00140057	NA	0.000826581	NA	-6.71781	NA	0.703842	NA	0.00148836	NA	0.784064	NA	NA	NA	NA	NA	NA	NA	NA	4.75628	NA	NA
E >49	0	0.00766964	0	0	0.00224499	0	0.00115449	0	1	2	0.00766964	0.00169974	NA	0.000771098	-4.87049	-6.43157	NA	0.470254	NA	0.00187081	NA	0.729127	NA	NA	NA	NA	NA	NA	NA	NA	-4.51223	NA	NA
E >5	0.00294206	0.00587628	0	0.000713	0	0	0.015248	0	3	1	0.00317711	0.015248	0.00258965	NA	-6.0705	-4.1833	1.0752	NA	0.00372076	NA	1.20608	NA	NA	NA	NA	NA	NA	NA	NA	NA	4.79934	NA	NA
E >50	0.00226795	0.0185705	0	0	0	0.000978	0	0	2	1	0.0104192	0.000978	0.0115276	NA	-5.03753	-6.93	1.48683	NA	0.00687142	NA	1.03802	NA	NA	NA	NA	NA	NA	NA	NA	NA	-10.6536	NA	NA
E >51	0.00502441	0.0277925	0.000833	0	0.00612958	0	0.0011061	0.00652609	3	3	0.0112166	0.00458726	0.0145073	0.00302128	-5.32231	-5.6445	1.75392	1.00717	0.00836357	0.00261472	1.26622	0.76458	NA	NA	NA	NA	NA	NA	NA	NA	-2.44517	NA	NA
E >52	0	0	0.000223	0	0.000393	0.00338899	0.00121106	0	1	3	0.000223	0.00166435	NA	0.00154858	-8.40834	-6.74839	NA	1.0776	NA	0.00187912	NA	0.87084	NA	NA	NA	NA	NA	NA	NA	NA	7.46345	NA	NA
E >53	0	0	0.000134	0	0	0	0	0	1	0	0.000134	NA	NA	NA	-8.91767	NA	NA	NA	NA	NA	NA	NA	NA	NA	NA	NA	NA	NA	NA	NA	-0.455058	NA	NA
E >54	0	0	0.000593	0	0	0.000881	0.000255	0	1	2	0.000593	0.000568	NA	0.000442649	-7.43032	-7.65435	NA	0.876667	NA	0.0013544	NA	0.874434	NA	NA	NA	NA	NA	NA	NA	NA	-1.04401	NA	NA
E >55	0.000375	0.300499	0	0.000651	0	0	0	0.0119564	3	1	0.100508	0.0119564	0.173197	NA	-5.47597	-4.42649	3.71135	NA	0.0796466	NA	1.8913	NA	NA	NA	NA	NA	NA	NA	NA	NA	-8.40624	NA	NA
E >56	0	0	0	0	0	0	0	0	0	0	NA	NA	NA	NA	NA	NA	NA	NA	NA	NA	NA	NA	NA	NA	NA	NA	NA	NA	NA	NA	0	NA	NA
E >57	0	0	0	0.00160321	0.00147659	0	0	0	1	1	0.00160321	0.00147659	NA	NA	-6.43575	-6.51802	NA	NA	NA	NA	NA	NA	NA	NA	NA	NA	NA	NA	NA	NA	-1.08575	NA	NA
E >58	0	0	0	0	0.00160091	0.00152545	0	0	0	2	NA	0.00156318	NA	5.3359e-05	NA	-6.46132	NA	0.0341415	NA	0.00168066	NA	0.720492	NA	NA	NA	NA	NA	NA	NA	NA	5.30849	NA	NA
E >59	0	0.00660101	0	0	0	0.00193301	0	0.000714	1	2	0.00660101	0.0013235	NA	0.000861969	-5.02053	-6.74665	NA	0.704243	NA	0.00153749	NA	0.79455	NA	NA	NA	NA	NA	NA	NA	NA	-4.98752	NA	NA
E >6	0.00174144	0.0142841	0.0003	0	0	0	0.00109075	0.000267	3	2	0.00544185	0.000678874	0.00769146	0.000582479	-6.23779	-7.52458	1.93414	0.995162	0.00506126	0.00136617	1.39668	0.886692	NA	NA	NA	NA	NA	NA	NA	NA	-8.01599	NA	NA
E >7	0.00260537	0	0.00400905	0	0.0026234	0	0.00282547	0	2	2	0.00330721	0.00272443	0.000992555	0.000142884	-5.73469	-5.90618	0.30475	0.0524693	0.00369955	0.00206601	1.11968	0.685656	NA	NA	NA	NA	NA	NA	NA	NA	-1.21391	NA	NA
E >8	5.54e-05	0	0.000228	0.000864	0.001439	0.000827	0.00270082	0	3	3	0.000382467	0.00165561	0.000425856	0.000955504	-8.41368	-6.51857	1.3737	0.592156	0.00272492	0.00180696	1.39934	0.742815	NA	NA	NA	NA	NA	NA	NA	NA	4.32876	NA	NA
E >9	0.00382835	0	0.000345	0	0.00452309	0	0.000392	0	2	2	0.00208667	0.00245755	0.0024631	0.00292112	-6.76864	-6.6214	1.70175	1.72936	0.00343526	0.00221536	1.35	0.933173	NA	NA	NA	NA	NA	NA	NA	NA	1.17773	NA	NA
HI0001	3.86183	5.78114	3.97956	4.00815	2.52439	2.27369	3.04237	2.8555	4	4	4.40767	2.67399	0.917837	0.342182	1.46881	0.977322	0.191207	0.12965	0.896204	0.462518	0.182617	0.16408	-3.43808	24	3.75454	-4.00394	24	1.23871	0.00214667	0.000521689	-1.64835	0.986511	0.897179	glyceraldehyde-3-phosphate dehydrogenase (gapdH)
HI0002	0.107781	0.153997	0.0962324	0.113232	0.0707433	0.125583	0.120049	0.111916	4	4	0.117811	0.107073	0.0251438	0.0248617	-2.15444	-2.25834	0.200973	0.264524	0.0379326	0.020845	0.335439	0.20608	-0.496161	24	3.31149	-0.527784	24	2.64946	0.624294	0.602495	-1.10028	0.123853	0.0105612	long chain fatty acid coA ligase, putative
HI0003	0.681499	3.42462	0.565223	0.802289	0.490138	0.6441	0.576452	0.481884	4	4	1.36841	0.548143	1.37422	0.0769501	0.0141774	-0.608472	0.823734	0.138392	0.7477	0.0909858	0.462626	0.172873	-2.17804	24	67.5318	-2.5215	24	7.16152	0.0394589	0.0187339	-2.49644	0.757235	0.269477	conserved hypothetical protein
HI0004	1.24079	0.854803	0.844769	1.08599	0.882528	1.03077	1.00025	1.00817	4	4	1.00659	0.98043	0.191815	0.066537	-0.00683403	-0.0215675	0.18818	0.0700964	0.236165	0.15407	0.230137	0.1566	-0.185532	24	2.3496	-0.105857	24	2.15968	0.854371	0.916576	-1.02668	0.0869506	0.00317469	conserved hypothetical protein
HI0005	2.03347	1.54135	1.15083	1.58757	1.11186	1.86567	1.38919	1.2327	4	4	1.57831	1.39986	0.361185	0.330644	0.436273	0.316895	0.233069	0.223814	0.332631	0.266607	0.209183	0.185601	-0.837228	24	1.55662	-0.853759	24	1.27026	0.410724	0.40168	-1.12748	0.170018	0.018653	fdhD protein (fdhD)
HI0007	0.843746	0.777535	0.425279	0.583015	4.63985	6.08885	7.49401	6.05431	4	4	0.657394	6.06926	0.190237	1.16529	-0.454021	1.789	0.310801	0.196462	0.179902	1.09343	0.289809	0.177528	9.76753	24	36.9413	13.1997	24	2.66494	7.76621e-10	1.69642e-12	9.2323	1	1	formate dehydrogenase, beta subunit (fdxH)
HI0008	0.34034	0.258294	0.229288	0.4219	2.60732	4.49384	4.08401	3.7784	4	4	0.312455	3.7409	0.0868061	0.810569	-1.19181	1.29935	0.274625	0.238158	0.0836293	0.75858	0.279057	0.200979	8.98467	24	82.2783	14.4878	24	1.9279	3.81031e-09	2.30815e-13	11.9726	1	1	formate dehydrogenase, gamma subunit (fdxI)
HI0009	0.00816345	0.126891	0.0153056	0.0281031	0.322066	0.412551	0.48299	0.460842	4	4	0.0446157	0.419612	0.0554668	0.0713719	-3.65598	-0.880213	1.17496	0.181019	0.0341506	0.0718281	0.801899	0.171921	9.42993	24	4.42376	6.76917	24	21.7562	1.52725e-09	5.3094e-07	9.40504	0.999968	0.999735	fdhE protein (fdhE)
HI0010	0.762491	0.43439	0.412333	0.58279	0.445472	0.443697	0.47019	0.396901	4	4	0.548001	0.439065	0.161791	0.0305999	-0.632707	-0.82498	0.285122	0.0711566	0.146469	0.0652943	0.274157	0.159205	-1.35861	24	5.03201	-1.21296	24	2.9654	0.186904	0.23695	-1.24811	0.247845	0.0333342	ribosomal-protein-alanine acetyltransferase (rimI)
HI0011	1.80541	1.44054	0.790281	1.27929	1.13986	1.35907	0.943854	0.898104	4	4	1.32888	1.08522	0.421149	0.210537	0.241688	0.0681132	0.348657	0.18938	0.356448	0.194133	0.258029	0.173879	-1.20064	24	3.37127	-1.11571	24	2.20212	0.241607	0.275595	-1.22453	0.223461	0.0285181	DNA polymerase III, psi subunit (holD)
HI0012	0.169955	0.121348	0.127044	0.152849	0.136644	0.16034	0.149676	0.120941	4	4	0.142799	0.1419	0.0227067	0.0170038	-1.95571	-1.95814	0.157843	0.121953	0.0399985	0.0237382	0.289165	0.169037	-0.0386307	24	2.83918	-0.0145119	24	2.92636	0.969504	0.988542	-1.00633	0.0812707	0.00102306	conserved hypothetical protein
HI0013	0.211167	0.268213	0.193851	0.23964	0.221401	0.196113	0.173756	0.256073	4	4	0.228218	0.211836	0.0326698	0.035335	-1.48509	-1.56231	0.142474	0.166035	0.0602828	0.037624	0.286133	0.183088	-0.461064	24	2.56719	-0.454634	24	2.4424	0.648904	0.653458	-1.07733	0.115913	0.00914582	GTP-binding protein (era)
HI0014	1.87826	1.60166	1.15542	1.54826	1.16274	1.60276	1.02862	1.35558	4	4	1.5459	1.28743	0.297798	0.249403	0.420745	0.23874	0.202536	0.19203	0.317708	0.234678	0.198958	0.177061	-1.30878	24	1.8328	-1.36673	24	1.26264	0.203004	0.184376	-1.20077	0.29194	0.0426764	ribonuclease III (rnc)
HI0015	0.587895	0.440891	0.435244	0.642619	0.376298	0.459412	0.616291	0.605556	4	4	0.526662	0.514389	0.104737	0.1166	-0.656054	-0.685206	0.198965	0.236724	0.129997	0.100255	0.253848	0.208858	-0.149519	24	1.68133	-0.177365	24	1.47722	0.882394	0.86071	-1.02386	0.0918702	0.0044155	signal peptidase I (lepB)
HI0016	0.5982	0.553501	0.492853	0.537006	0.385888	0.505111	0.500718	0.55576	4	4	0.54539	0.486869	0.043532	0.0718045	-0.608653	-0.728579	0.0800765	0.156391	0.125863	0.0823057	0.231279	0.184041	-0.778283	24	2.33848	-0.811496	24	1.57922	0.444008	0.425057	-1.1202	0.162892	0.0173924	GTP-binding membrane protein (lepA)
HI0017	1.56591	1.32468	1.30189	1.51822	0.976375	1.50231	1.22848	0.953049	4	4	1.42767	1.16505	0.13384	0.257104	0.352748	0.135194	0.0937959	0.214295	0.271425	0.219024	0.186543	0.191143	-1.50598	24	1.53574	-1.6291	24	1.04993	0.145123	0.116349	-1.22542	0.383091	0.0652557	conserved hypothetical protein
HI0018	0.123933	0.104789	0.113376	0.175743	0.213274	0.309748	0.3188	0.309279	4	4	0.129461	0.287775	0.0318332	0.0498605	-2.0649	-1.25847	0.227994	0.191647	0.0370884	0.0532893	0.337652	0.185264	4.87682	24	2.06445	4.18773	24	3.32167	5.68152e-05	0.000327544	2.22288	0.991006	0.929319	uracil DNA glycosylase (ung)
HI0019	1.0527	0.613443	0.762389	1.04729	0.881725	0.980914	1.25179	1.14701	4	4	0.868957	1.06536	0.217723	0.165606	-0.1656	0.0541475	0.262982	0.156774	0.222668	0.182978	0.256208	0.174229	1.36294	24	1.48088	1.41847	24	2.16245	0.185552	0.168909	1.22602	0.308342	0.0463876	conserved hypothetical protein
HI0020	3.17485	2.57784	3.00724	2.87325	2.48393	2.13054	2.35912	2.90269	4	4	2.90829	2.46907	0.2525	0.324009	1.06467	0.897536	0.0884506	0.128941	0.470834	0.405385	0.160397	0.167561	-1.41388	24	1.34896	-1.44108	24	1.09133	0.170239	0.162483	-1.17789	0.315758	0.0481115	transport protein, putative
HI0021	0.309421	0.16625	0.24641	0.353898	0.230934	0.288318	0.33194	0.350087	4	4	0.268995	0.30032	0.0814642	0.0530255	-1.3517	-1.21542	0.330717	0.185823	0.0758579	0.0564845	0.326131	0.189339	0.662421	24	1.80361	0.722773	24	2.96689	0.514013	0.476804	1.11645	0.149118	0.0149779	citG protein (citG)
HI0022	1.02604	0.719572	0.758461	0.994221	1.26691	0.936996	0.942666	1.11598	4	4	0.874573	1.06564	0.157865	0.157814	-0.146414	0.0555486	0.182286	0.145362	0.211173	0.179134	0.245641	0.171863	1.37995	24	1.3897	1.34734	24	2.04285	0.180324	0.190455	1.21847	0.285994	0.0413646	citrate lyase, alpha chain (citF)
HI0023	3.17525	2.82063	2.71046	3.10546	3.00931	3.12552	3.30528	3.19898	4	4	2.95295	3.15977	0.222851	0.124527	1.08066	1.14992	0.0757837	0.0394829	0.504018	0.53374	0.157713	0.160534	0.563458	24	1.12142	0.615508	24	1.03609	0.57835	0.544013	1.07004	0.134432	0.0124171	citrate lyase, beta chain (citE)
HI0024	1.43321	0.803197	1.25865	1.4887	1.44906	1.26775	1.47051	1.37986	4	4	1.24594	1.3918	0.311012	0.0912971	0.192176	0.328939	0.283483	0.0669084	0.324757	0.215267	0.236143	0.156073	0.748712	24	2.27595	0.966327	24	2.28925	0.461306	0.343518	1.11707	0.190934	0.022417	citrate lyase, gamma chain (citD)
HI0025	0.62679	0.820061	0.620373	0.596241	1.17775	0.641395	0.542024	0.520839	4	4	0.665867	0.720502	0.103635	0.309329	-0.415016	-0.386316	0.146024	0.377555	0.163473	0.191452	0.250571	0.239716	0.434048	24	1.3716	0.165528	24	1.09261	0.66813	0.869915	1.08205	0.0910245	0.0042172	citrate lyase ligase (citC)
HI0026	1.15034	0.739324	1.12516	1.29299	1.92536	2.44287	2.57624	2.71081	4	4	1.07695	2.41382	0.236908	0.343519	0.0532309	0.872966	0.244563	0.151323	0.270241	0.395582	0.237292	0.170046	5.581	24	2.14275	5.61596	24	1.9473	9.62705e-06	8.82263e-06	2.24134	0.999624	0.996857	lipoate biosynthesis protein A (lipA)
HI0027	0.181323	0.148613	0.21329	0.241504	0.196345	0.138421	0.192754	0.22324	4	4	0.196182	0.18769	0.0401264	0.0355517	-1.64497	-1.6878	0.210121	0.203849	0.0605861	0.0357618	0.297246	0.198189	-0.24143	24	2.87017	-0.239788	24	2.24943	0.811272	0.812531	-1.04525	0.0965507	0.0054446	lipoate biosynthesis protein B (lipB)
HI0028	0.583041	0.414326	0.632252	0.539861	0.587644	0.59643	0.590227	0.531634	4	4	0.54237	0.576484	0.0933352	0.0301264	-0.623878	-0.551869	0.183212	0.05365	0.132143	0.0984195	0.249177	0.158422	0.414089	24	1.80271	0.487747	24	2.47393	0.682487	0.630155	1.0629	0.119413	0.00977329	conserved hypothetical protein
HI0029	0.870833	0.559238	0.72337	0.915387	0.754035	0.825347	0.711657	0.730933	4	4	0.767207	0.755493	0.161109	0.0496875	-0.282932	-0.281965	0.223145	0.0644968	0.191139	0.119454	0.254898	0.153474	-0.103941	24	2.56031	0.00649924	24	2.75842	0.91808	0.994868	-1.01551	0.0808003	0.000660615	penicillin-binding protein 5 (dacA)
HI0030	0.137372	0.0661405	0.137913	0.145371	0.170091	0.126154	0.127763	0.118444	4	4	0.121699	0.135613	0.0372183	0.0233425	-2.15266	-2.00814	0.376428	0.161252	0.040608	0.0234259	0.372319	0.173439	0.593607	24	3.0049	0.703714	24	4.60827	0.558329	0.488382	1.11433	0.146358	0.0144963	lipoprotein, putative
HI0031	0.230236	0.205635	0.473268	0.289108	0.493116	0.156817	0.245274	0.26981	4	4	0.299562	0.291254	0.120984	0.143057	-1.25984	-1.31878	0.369417	0.471482	0.0922073	0.0857961	0.317382	0.284767	-0.131917	24	1.15504	-0.276439	24	1.24219	0.89615	0.784577	-1.02852	0.099481	0.00604736	rod shape-determining protein (rodA)
HI0032	0.834963	0.589978	0.645194	0.935504	0.681013	0.772568	0.806242	0.652594	4	4	0.75141	0.728105	0.161466	0.0730342	-0.303228	-0.321095	0.215752	0.10051	0.192018	0.119009	0.25654	0.156912	-0.206327	24	2.60328	-0.118828	24	2.67301	0.838276	0.906401	-1.03201	0.08781	0.00341	penicillin-binding protein 2 (pbp2)
HI0033	0.955363	0.968561	1.35672	0.98445	1.21927	0.874878	1.06658	1.00669	4	4	1.06627	1.04186	0.193997	0.142837	0.0529476	0.0339283	0.168529	0.13756	0.232732	0.176031	0.21962	0.171089	-0.167357	24	1.74797	-0.136635	24	1.64778	0.868491	0.892459	-1.02344	0.0890132	0.00372382	conserved hypothetical protein
HI0034	0.640643	0.430648	0.588798	0.782621	0.65514	0.85912	0.847896	0.604137	4	4	0.610677	0.741573	0.145318	0.130998	-0.515632	-0.310926	0.248428	0.179259	0.150858	0.1358	0.25853	0.176525	1.28976	24	1.23406	1.30782	24	2.1449	0.209425	0.203322	1.21435	0.274227	0.038818	conserved hypothetical protein
HI0035	2.05792	1.68864	2.11591	2.25862	1.64676	1.78148	1.79808	1.71859	4	4	2.03027	1.73623	0.24287	0.0687757	0.702465	0.55112	0.125257	0.0399564	0.368932	0.266188	0.17753	0.150766	-1.29269	24	1.92096	-1.2996	24	1.38655	0.208426	0.206084	-1.16936	0.271835	0.0383083	conserved hypothetical protein
HI0036	0.511787	0.371021	0.413209	0.546473	0.447419	0.499093	0.478156	0.511613	4	4	0.460622	0.48407	0.0821881	0.0280628	-0.787354	-0.726807	0.18102	0.0587082	0.104386	0.074693	0.257483	0.164465	0.365356	24	1.95309	0.396348	24	2.45105	0.718046	0.69535	1.0509	0.110111	0.00808758	ABC transporter, ATP-binding protein
HI0037	3.36385	3.62863	2.07555	2.91826	2.68185	3.02632	2.22433	2.10588	4	4	2.99657	2.50959	0.680397	0.424673	1.07579	0.909511	0.247445	0.167662	0.600458	0.447714	0.197134	0.175155	-1.30035	24	1.79872	-1.26108	24	1.26671	0.205832	0.219402	-1.19405	0.2609	0.0360103	rod shape-determining protein (mreB)
HI0038	0.082229	0	0.0615221	0.0971416	0.070694	0.0790419	0.0586006	0.0671419	3	4	0.0802975	0.0688696	0.0178882	0.00847037	-2.5394	-2.68128	0.231151	0.124162	0.0284688	0.0127579	0.335075	0.192463	-1.7915	21	NA	-1.4744	21	NA	0.0876365	0.155208	-1.16594	0.324634	0.0502146	rod shape-determining protein (mreC)
HI0039	0.151369	0.146896	0.109802	0.161886	0.0791076	0.115663	0.0914511	0.124069	4	4	0.142488	0.102573	0.0226785	0.0208787	-1.959	-2.29322	0.171594	0.208364	0.0397258	0.0190301	0.290916	0.186346	-1.81235	24	4.35773	-1.93482	24	2.43722	0.082463	0.0648836	-1.38915	0.510222	0.107436	rod shape-determining protein (mreD)
HI0040	1.41604	1.19135	0.884864	1.19075	0.96131	1.11365	1.10732	1.05405	4	4	1.17075	1.05908	0.218115	0.070449	0.143802	0.055692	0.195269	0.0680707	0.307103	0.168341	0.212279	0.157349	-0.637705	24	3.32804	-0.666904	24	1.82006	0.529704	0.511195	-1.10544	0.141215	0.0135999	conserved hypothetical protein
HI0041	0.415124	0.295689	0.359916	0.476474	0.388565	0.457699	0.386941	0.417822	4	4	0.386801	0.412757	0.0771748	0.033152	-0.965213	-0.887255	0.20401	0.0787988	0.0953126	0.0629241	0.233356	0.151286	0.454536	24	2.29438	0.56064	24	2.37925	0.653528	0.58024	1.0671	0.127674	0.0112342	exodeoxyribonuclease III (xthA)
HI0042	0.133044	0.10136	0.10282	0.114143	0.120435	0.143782	0.123173	0.130415	4	4	0.112841	0.129451	0.0146297	0.0104405	-2.18781	-2.04683	0.125532	0.0790357	0.0341465	0.0202997	0.317677	0.161618	0.836233	24	2.82952	0.791097	24	3.86363	0.411273	0.436636	1.14719	0.159586	0.0168106	conserved hypothetical protein
HI0043	0.142954	0.0343967	0.114472	0.124949	0.11297	0.117471	0.112436	0.133424	4	4	0.104193	0.119075	0.0479946	0.0098291	-2.39057	-2.13045	0.659179	0.0799336	0.0380435	0.0182852	0.455113	0.162156	0.705146	24	4.32872	1.07681	24	7.87722	0.487507	0.292269	1.14283	0.214436	0.0267908	conserved hypothetical transmembrane protein
HI0044	2.09932	1.65149	1.95808	2.75499	1.93172	2.70302	2.3706	2.83207	4	4	2.11597	2.45935	0.465221	0.401896	0.732167	0.889233	0.212867	0.171317	0.427676	0.420908	0.19626	0.175068	1.1445	24	1.03242	1.19443	24	1.25675	0.263705	0.24398	1.16228	0.242995	0.032358	conserved hypothetical transmembrane protein
HI0045	0.660409	0.535511	0.542251	0.704564	0.427376	0.526417	0.634644	0.519175	4	4	0.610684	0.526903	0.0848922	0.084801	-0.500408	-0.65049	0.138742	0.161535	0.139011	0.0927978	0.250345	0.177375	-1.00253	24	2.24398	-0.978325	24	1.99202	0.326089	0.337673	-1.15901	0.193339	0.0228569	conserved hypothetical protein
HI0046	1.0747	0.579045	0.896682	0.881432	0.745215	0.828643	0.91277	0.862242	4	4	0.857964	0.837218	0.205604	0.0704091	-0.1774	-0.180385	0.261823	0.0855576	0.219067	0.124456	0.25794	0.14929	-0.164683	24	3.09829	-0.0200298	24	2.98521	0.870573	0.984185	-1.02478	0.0815969	0.00122121	alkylphosphonate uptake protein (phnA)
HI0047	0.300691	0.333395	0.234245	0.325847	0.239213	0.314531	0.356513	0.323989	4	4	0.298544	0.308561	0.0450889	0.0496058	-1.2182	-1.18638	0.161637	0.171244	0.0733804	0.0565236	0.260729	0.188851	0.216291	24	1.68539	0.197727	24	1.90608	0.830589	0.844924	1.03355	0.0933556	0.00475331	4-hydroxy-2-oxoglutarate aldolase/2-deydro-3-deoxyphosphogluconate aldolase (eda)
HI0048	0.573199	0.508692	0.726559	0.775062	0.372301	0.647718	0.710553	0.72588	4	4	0.645878	0.614113	0.125565	0.164717	-0.45167	-0.521108	0.19792	0.315199	0.163494	0.130174	0.266325	0.214913	-0.30399	24	1.57746	-0.405805	24	1.53567	0.763755	0.688481	-1.05173	0.111022	0.00825566	oxidoreductase
HI0049	1.1706	0.943995	0.869252	1.37226	0.699823	1.1283	1.05749	1.09121	4	4	1.08903	0.994206	0.228191	0.198375	0.069056	-0.0232575	0.207237	0.224016	0.271517	0.182727	0.227688	0.189496	-0.57946	24	2.20794	-0.623262	24	1.44372	0.567679	0.538991	-1.09537	0.135426	0.0125907	2-dehydro-3-deoxygluconokinase (kdgK)
HI0050	0.321437	0.314408	0.261083	0.377431	0.16118	0.318158	0.250185	0.265476	4	4	0.31859	0.24875	0.0475916	0.0652374	-1.15233	-1.42056	0.150906	0.288503	0.0785159	0.0534652	0.258186	0.221021	-1.47046	24	2.15662	-1.57844	24	1.36458	0.154427	0.127555	-1.28076	0.363989	0.060098	Integral membrane protein, possible transporter
HI0051	0.27654	0.195829	0.246767	0.378399	0.139278	0.269487	0.309293	0.296829	4	4	0.274384	0.253722	0.0769357	0.078086	-1.32176	-1.41765	0.273942	0.373581	0.0765207	0.0572394	0.315032	0.252562	-0.432435	24	1.78717	-0.47496	24	1.55587	0.669286	0.639109	-1.08143	0.118044	0.00952854	conserved hypothetical transmembrane protein
HI0052	0.855336	0.619669	0.65212	1.06352	0.373467	0.691344	0.677802	0.683438	4	4	0.797661	0.606513	0.205645	0.155463	-0.250194	-0.530891	0.251417	0.302799	0.209088	0.125732	0.256335	0.216577	-1.56691	24	2.76545	-1.67291	24	1.40084	0.130227	0.107331	-1.31516	0.400144	0.0700809	conserved hypothetical protein
HI0053	0.679751	0.524841	0.395505	0.619452	0.309243	0.408006	0.374185	0.415377	4	4	0.554887	0.376703	0.123915	0.0484173	-0.609301	-0.982919	0.237634	0.135069	0.139302	0.0608433	0.257506	0.159631	-2.34438	24	5.2419	-2.46636	24	2.6022	0.0276673	0.021178	-1.47301	0.736808	0.248503	zinc-type alcohol dehydrogenase
HI0054	0.368077	0.25671	0.300301	0.323954	0.220392	0.298781	0.289609	0.320673	4	4	0.312261	0.282364	0.0464797	0.0433211	-1.17235	-1.27424	0.150566	0.164365	0.0750968	0.0507233	0.255361	0.17731	-0.659816	24	2.19194	-0.655488	24	2.07416	0.515655	0.518388	-1.10588	0.139669	0.0133305	uxu operon regulator (uxuR)
HI0055	0.1334	0.12644	0.125525	0.129978	0.115176	0.147369	0.129849	0.145643	4	4	0.128836	0.134509	0.00359802	0.0151085	-2.04951	-2.01102	0.0278066	0.115304	0.0333174	0.021373	0.31619	0.164058	0.28666	24	2.43002	0.216078	24	3.71448	0.776833	0.830753	1.04404	0.0947282	0.00505549	mannonate dehydratase (uxuA)
HI0056	1.71832	1.55354	1.86781	1.85325	1.53874	1.7526	1.68651	1.69025	4	4	1.74823	1.66703	0.146206	0.0907397	0.555896	0.509901	0.085615	0.0554985	0.326822	0.250601	0.181092	0.147992	-0.394331	24	1.70083	-0.393335	24	1.49734	0.696819	0.697545	-1.04871	0.109823	0.0080343	conserved hypothetical transmembrane protein
HI0057	0.227221	0.158201	0.244789	0.385382	0.234232	0.225291	0.247936	0.299514	4	4	0.253898	0.251743	0.0952899	0.0331806	-1.42165	-1.3855	0.365721	0.126218	0.0780487	0.0453684	0.342024	0.177009	-0.0477421	24	2.95954	0.187752	24	3.73353	0.962317	0.852649	-1.00856	0.0926231	0.00458826	excinuclease ABC, subunit C (uvrC)
HI0058	0.228607	0.236693	0.270703	0.315609	0.305368	0.228096	0.231123	0.277013	4	4	0.262903	0.2604	0.0395895	0.0374113	-1.34418	-1.35318	0.146674	0.142286	0.0667306	0.0481529	0.296721	0.175305	-0.0608335	24	1.92046	-0.0522206	24	2.86489	0.951996	0.958785	-1.00961	0.0835404	0.00209028	3-deoxy-D-manno-octulosonate cytidylyltransferase (kdsB)
HI0059	0.126589	0.132963	0.16313	0.236141	0.19253	0.207666	0.219567	0.252329	4	4	0.164706	0.218023	0.0502196	0.0254064	-1.83526	-1.52811	0.283428	0.114219	0.0526876	0.0359926	0.304902	0.174698	1.67118	24	2.14285	1.7481	24	3.04609	0.107678	0.0932302	1.32371	0.430456	0.0792211	conserved hypothetical protein
HI0060	0.872709	0.655826	0.816783	0.951533	0.928064	0.837817	0.948396	0.917293	4	4	0.824213	0.907892	0.125129	0.0484645	-0.202519	-0.0977304	0.159033	0.054594	0.203815	0.135791	0.2322	0.146223	0.683356	24	2.25284	0.76375	24	2.52169	0.500926	0.45246	1.10153	0.155286	0.0160562	ABC transporter, ATP-binding protein (msbA)
HI0061	0.0292737	0	0.029083	0.0380443	0.0306367	0.0472114	0.0440816	0.0362132	3	4	0.0321337	0.0395357	0.00511966	0.0075236	-3.44589	-3.24468	0.153223	0.196013	0.0146978	0.010175	0.576537	0.235428	1.45494	21	NA	1.7093	21	NA	0.160473	0.102133	1.23035	0.410756	0.0731957	recombination protein (rec2)
HI0062	0.121819	0.049153	0.0932472	0.118571	0.141625	0.179268	0.194464	0.144908	4	4	0.0956976	0.165066	0.0335556	0.0259598	-2.4057	-1.81065	0.422201	0.156798	0.0318787	0.0299247	0.380551	0.180105	3.17306	24	1.13486	2.82668	24	4.46451	0.00409924	0.00933165	1.72487	0.852189	0.406514	dnaK suppressor protein (dksA)
HI0063	1.03504	0.62605	0.86933	0.86711	1.43095	1.06499	0.979736	0.895865	4	4	0.849382	1.09289	0.168381	0.235718	-0.179128	0.0727165	0.209847	0.203088	0.213381	0.200158	0.245929	0.178947	1.66461	24	1.13648	1.65609	24	1.88874	0.108994	0.110722	1.28668	0.39354	0.0681866	poly(A) polymerase (pcnB)
HI0064	0.162087	0.234139	0.207513	0.14786	0.268587	0.151446	0.162847	0.165526	4	4	0.1879	0.187102	0.0399674	0.0546658	-1.68888	-1.70392	0.213202	0.26242	0.0600004	0.0414277	0.304356	0.216553	-0.0218946	24	2.09763	-0.0805345	24	1.9753	0.982713	0.93648	-1.00427	0.0853124	0.00269158	2-amino-4-hydroxy-6-hydroxymethyldihydropteridine-pyrophosphokinase (folK)
HI0065	0.587041	0.390419	0.531237	0.610045	0.595293	0.456374	0.543061	0.414629	4	4	0.529686	0.502339	0.0985646	0.0818623	-0.649991	-0.698512	0.202279	0.163837	0.128549	0.0867097	0.247594	0.189461	-0.352721	24	2.19786	-0.311264	24	1.70782	0.727377	0.758287	-1.05444	0.102398	0.006626	conserved hypothetical protein
HI0066	0.284699	0.220912	0.397287	0.299007	0.230552	0.254205	0.208126	0.203145	4	4	0.300476	0.224007	0.0729243	0.0233963	-1.22418	-1.50009	0.240595	0.102829	0.0790859	0.0366139	0.274139	0.173229	-1.75489	24	4.66559	-1.70166	24	2.50438	0.0920387	0.10174	-1.34137	0.411584	0.0734422	N-acetylmuramoyl-L-alanine amidase, putative
HI0067	2.89607	2.73386	2.32381	3.27506	2.59507	2.4854	2.00164	2.04208	4	4	2.8072	2.28105	0.394054	0.303065	1.02465	0.817996	0.142502	0.133094	0.459706	0.37729	0.166619	0.167252	-1.76944	24	1.4846	-1.75071	24	1.00761	0.0895278	0.0927703	-1.23066	0.43153	0.0795593	DNA mismatch repair protein (mutL)
HI0068	0.125633	0.0512146	0.0917117	0.101843	0.104824	0.0996547	0.0642808	0.0674238	4	4	0.0926004	0.0840458	0.0310382	0.0211528	-2.42989	-2.50069	0.384197	0.25554	0.0316117	0.0167358	0.358622	0.201336	-0.478332	24	3.56779	-0.344311	24	3.1727	0.636743	0.733611	-1.10179	0.105292	0.0071841	tRNA delta(2)-isopentenylpyrophosphate transferase (trpX)
HI0069	0.11885	0.208427	0.0895728	0.113709	0.0902504	0.0780938	0.0618776	0.10522	4	4	0.13264	0.0838603	0.0521121	0.0183806	-2.07122	-2.49733	0.357633	0.225803	0.0438028	0.0160298	0.366831	0.190977	-2.09157	24	7.46702	-2.06065	24	3.68954	0.0472362	0.0503333	-1.58167	0.565955	0.131785	glutamate-ammonia-ligase adenylyltransferase (glnE)
HI0070	0.361017	0.282688	0.358468	0.509078	0.358709	0.409542	0.317099	0.417876	4	4	0.377813	0.375807	0.0947551	0.0470703	-0.995828	-0.984767	0.24212	0.128481	0.0988629	0.0609902	0.247212	0.159478	-0.0345379	24	2.62753	0.075194	24	2.40289	0.972734	0.940684	-1.00534	0.0849735	0.00258431	DNA repair protein (recN)
HI0071	0.845731	0.799065	0.781108	0.977473	0.789529	0.919586	0.787495	1.00556	4	4	0.850844	0.875543	0.0887041	0.106452	-0.165423	-0.138375	0.100797	0.120259	0.203028	0.143051	0.226288	0.162447	0.198894	24	2.01431	0.194199	24	1.94045	0.844021	0.847654	1.02903	0.0930954	0.00469501	heat shock protein (grpE)
HI0072	0.0575268	0.071445	0.0717537	0.0948178	0.0432381	0.0730825	0.0862594	0.0859259	4	4	0.0738858	0.0721265	0.0154517	0.0202124	-2.62116	-2.66547	0.204796	0.32632	0.0248486	0.0157781	0.345862	0.239512	-0.119542	24	2.48024	-0.210625	24	2.08522	0.905841	0.834958	-1.02439	0.0943169	0.00496584	conserved hypothetical protein
HI0073	0.323932	0.225054	0.217785	0.267973	0.236544	0.308946	0.266439	0.231949	4	4	0.258686	0.26097	0.0488101	0.0354518	-1.36494	-1.35001	0.182752	0.13202	0.0675647	0.0477975	0.295587	0.173308	0.0551798	24	1.99816	0.0871028	24	2.90894	0.956452	0.931312	1.00883	0.0857324	0.0028206	H. influenzae predicted coding region HI0073
HI0074	0.333216	0.197557	0.296899	0.292192	0.429989	0.328659	0.337554	0.323102	4	4	0.279966	0.354826	0.0579166	0.0504609	-1.29135	-1.04314	0.227896	0.133976	0.0732959	0.0636104	0.292214	0.175448	1.54272	24	1.32771	1.45649	24	2.77401	0.135983	0.158218	1.26739	0.320897	0.0493239	H. influenzae predicted coding region HI0074
HI0075	0.900297	0.597985	1.29309	0.868622	0.959792	0.47601	0.429024	0.671252	4	4	0.914997	0.634019	0.286248	0.24118	-0.125759	-0.507052	0.315206	0.364841	0.246242	0.160443	0.273775	0.233875	-1.91207	24	2.35551	-2.11789	24	1.37032	0.067877	0.0447349	-1.44317	0.591346	0.144517	anaerobic ribonucleoside-triphosphate reductase (nrdD)
HI0076	0.363495	0.24568	0.297365	0.37356	0.27378	0.409309	0.350236	0.234618	4	4	0.320025	0.316986	0.0599898	0.0780605	-1.1533	-1.17192	0.195495	0.248449	0.0809184	0.0662025	0.267163	0.206647	-0.0581448	24	1.49398	-0.110253	24	1.67145	0.954115	0.913125	-1.00959	0.0872403	0.00325519	acyl-CoA thioesterase II (tesB)
HI0077	0.104038	0.0957398	0.0796482	0.0996504	0.0916745	0.101822	0.10863	0.0766536	4	4	0.094769	0.0946952	0.0106351	0.0138997	-2.36134	-2.36557	0.11754	0.152264	0.0285318	0.0159357	0.315748	0.170526	-0.00451586	24	3.20565	-0.0236196	24	3.42846	0.996434	0.981351	-1.00078	0.0818101	0.00133768	H. influenzae predicted coding region HI0077
HI0078	1.42669	0.910817	0.898977	1.142	1.0315	1.22273	1.42211	1.29995	4	4	1.09462	1.24407	0.248042	0.163768	0.0720576	0.211643	0.218486	0.135457	0.27574	0.207571	0.22987	0.168721	0.866043	24	1.76467	0.979049	24	1.8562	0.395042	0.337322	1.13653	0.193485	0.0228837	cysteinyl-tRNA synthetase (cysS)
HI0079	2.98987	2.63939	2.46906	3.92222	2.11817	3.14986	2.39892	2.37366	4	4	3.00514	2.51015	0.648699	0.444927	1.08407	0.909339	0.204411	0.168386	0.592646	0.452185	0.185161	0.175491	-1.32801	24	1.71774	-1.36982	24	1.11325	0.196665	0.183422	-1.19719	0.292897	0.0428893	peptidyl-prolyl cis-trans isomerase B (ppiB)
HI0080	0.715321	0.535013	0.644528	0.647348	0.810649	0.642439	0.766137	0.613483	4	4	0.635552	0.708177	0.07459	0.0951285	-0.458649	-0.35185	0.121179	0.134614	0.151527	0.117805	0.248922	0.158908	0.756767	24	1.65443	0.723276	24	2.45378	0.456555	0.476501	1.11427	0.149192	0.0149907	conserved hypothetical protein
HI0081	1.11794	0.850516	0.820542	1.29971	0.579244	0.823258	0.893828	0.991967	4	4	1.02218	0.822074	0.228267	0.17605	0.00348099	-0.215206	0.220933	0.23337	0.247391	0.144906	0.236926	0.183706	-1.39587	24	2.91469	-1.45887	24	1.66334	0.175534	0.157565	-1.24341	0.3217	0.0495146	conserved hypothetical protein
HI0082	0.0468125	0.10016	0.0546972	0.0889322	0.0495537	0.0881044	0.0712613	0.0886871	4	4	0.0726505	0.0744016	0.025896	0.0184311	-2.6721	-2.62449	0.368664	0.273077	0.0267076	0.0150993	0.394014	0.213005	0.11415	24	3.12866	0.212588	24	3.42171	0.910069	0.833443	1.0241	0.0944646	0.00499813	H. influenzae predicted coding region HI0082
HI0083	0.0124763	0	0.0107282	0.0122402	0.00986025	0.0150821	0.0160188	0.0117139	3	4	0.0118149	0.0131688	0.000948491	0.00287788	-4.44061	-4.34862	0.0821963	0.22569	0.00594262	0.00409957	0.709928	0.403071	0.660494	21	NA	0.456477	21	NA	0.516117	0.652733	1.11459	0.116019	0.0091649	H. influenzae predicted coding region HI0083
HI0084	2.43543	1.77116	2.20723	2.37919	2.1314	2.69695	2.41498	2.88432	4	4	2.19825	2.53191	0.300822	0.329399	0.780063	0.92247	0.145154	0.132523	0.391674	0.438455	0.1748	0.169516	1.13506	24	1.25314	1.16968	24	1.06332	0.267559	0.253614	1.15179	0.236669	0.0310986	thioredoxin (trxM)
HI0085	0.464155	0.467426	0.460557	0.499643	0.427703	0.395025	0.478794	0.515585	4	4	0.472945	0.454277	0.0180184	0.0534689	-0.749308	-0.794267	0.0374558	0.118105	0.0995587	0.0710471	0.241643	0.165881	-0.305258	24	1.96366	-0.306781	24	2.12204	0.762801	0.761656	-1.04109	0.102015	0.00655103	D-lactate dehydrogenase, fermentative (ldhA)
HI0086	0.582596	0.537299	0.500927	0.66975	0.496485	0.688156	0.663922	0.731977	4	4	0.572643	0.645135	0.0728498	0.103025	-0.563402	-0.448885	0.124708	0.172324	0.133674	0.119552	0.239671	0.180771	0.808447	24	1.25021	0.762938	24	1.75781	0.426775	0.452934	1.12659	0.155161	0.0160343	cystathionine gamma-synthase (metB)
HI0087	0.117253	0.0721088	0.0810017	0.101379	0.120338	0.129329	0.15849	0.137176	4	4	0.0929357	0.136333	0.0203209	0.0162947	-2.39379	-1.99785	0.218758	0.116853	0.0292578	0.0220637	0.333663	0.164072	2.36856	24	1.75845	2.12974	24	4.13567	0.0262517	0.0436472	1.46696	0.596589	0.147295	threonine synthase (thrC)
HI0088	0.685879	0.530477	0.42484	0.620943	0.696014	0.756436	0.734301	0.665146	4	4	0.565535	0.712974	0.113397	0.0404923	-0.585898	-0.339527	0.208862	0.0570538	0.13903	0.11127	0.252936	0.146943	1.65593	24	1.56121	1.68446	24	2.96295	0.110754	0.105055	1.26071	0.404716	0.0714119	homoserine kinase (thrB)
HI0089	0.232429	0.242255	0.189355	0.22942	0.272234	0.261893	0.305725	0.263163	4	4	0.223365	0.275754	0.0233259	0.0205045	-1.50332	-1.29024	0.109692	0.0722002	0.059305	0.0469414	0.292561	0.161697	1.38532	24	1.59614	1.27486	24	3.27364	0.178697	0.214563	1.23454	0.264763	0.036816	aspartokinase I / homoserine dehydrogenase I (thrA)
HI0090	0.140123	0.0638899	0.0702425	0.334731	0.065477	0.108531	0.10019	0.0968846	4	4	0.152247	0.0927705	0.126464	0.018844	-2.11652	-2.39543	0.766036	0.225505	0.0759804	0.0168483	0.503975	0.190003	-1.52843	24	20.3371	-1.03569	24	7.03551	0.139478	0.310672	-1.64111	0.205325	0.0250749	conserved hypothetical protein
HI0091	2.30743	1.90306	2.30483	0.527658	3.30463	2.50608	1.91627	2.87327	4	4	1.76075	2.65006	0.843733	0.588065	0.418824	0.95497	0.711211	0.232347	0.531215	0.518349	0.394404	0.191125	2.39641	24	1.05026	2.44663	24	4.25842	0.0247032	0.0221222	1.50508	0.729281	0.241304	conserved hypothetical protein
HI0092	0.862199	0.807282	0.828528	0.199139	1.57527	1.11726	0.865444	1.46683	4	4	0.674287	1.2562	0.317571	0.325661	-0.541052	0.200973	0.715645	0.273793	0.223431	0.24979	0.427814	0.206502	3.47269	24	1.24987	3.12402	24	4.292	0.00197099	0.00461351	1.863	0.914706	0.560826	H. influenzae predicted coding region HI0092
HI0093	0.0330317	0.0931495	0.038948	0.0301556	0.063868	0.0537289	0.0439145	0.0520164	4	4	0.0488212	0.053382	0.029778	0.00819707	-3.13269	-2.93911	0.51705	0.153494	0.0254617	0.0111741	0.551368	0.210162	0.328045	24	5.19216	0.65612	24	6.88295	0.745722	0.517988	1.09342	0.139754	0.0133453	conserved hypothetical protein
HI0094	0	0.00998549	0.0011599	0.00402532	0.0247739	0.0355739	0.0370153	0.0368594	3	4	0.0050569	0.0335556	0.00450232	0.00588999	-5.62706	-3.40779	1.08075	0.194265	0.0042583	0.0091507	1.13919	0.258152	6.22875	21	NA	17.1935	21	NA	3.53197e-06	7.52731e-14	6.63561	1	1	H. influenzae predicted coding region HI0094
HI0095	0.21014	0.100464	0.166883	0.19056	0.239839	0.213267	0.206841	0.199946	4	4	0.167012	0.214974	0.0477607	0.0174466	-1.82655	-1.53963	0.328162	0.0790761	0.053974	0.0345486	0.312642	0.16725	1.49683	24	2.44066	1.61843	24	3.49432	0.147473	0.118638	1.28718	0.379013	0.0641335	conserved hypothetical protein
HI0096	0.234146	0.123375	0.121773	0.195708	0.15743	0.215022	0.196736	0.164687	4	4	0.16875	0.183469	0.0555851	0.0270944	-1.82027	-1.70385	0.330188	0.147065	0.0576654	0.0332707	0.319006	0.187045	0.442153	24	3.00404	0.629637	24	2.90875	0.662337	0.534881	1.08722	0.136252	0.0127347	H. influenzae predicted coding region HI0096
HI0097	2.36884	1.72487	2.7225	1.11709	3.21249	2.07233	1.17481	1.88495	4	4	1.98332	2.08614	0.709968	0.844562	0.629956	0.672682	0.39535	0.412611	0.495911	0.532185	0.257317	0.254591	0.282698	24	1.15164	0.236067	24	1.02153	0.779832	0.815384	1.05184	0.0962609	0.00538356	iron(III) ABC transporter, periplasmic-binding protein (hitA)
HI0098	0.161374	0.151773	0.223232	0.120738	0.246296	0.143351	0.171313	0.219597	4	4	0.164279	0.195139	0.0429579	0.0464215	-1.83077	-1.65597	0.253661	0.24379	0.0508473	0.0393444	0.293493	0.206006	0.960004	24	1.67021	0.974936	24	2.02972	0.346626	0.339317	1.18785	0.192656	0.0227318	iron(III) ABC transporter, permease protein (hitB)
HI0099	0.518826	0.246966	0.498801	0.27799	0.561271	0.442982	0.300794	0.464687	4	4	0.385645	0.442433	0.143018	0.107517	-1.0076	-0.839875	0.386423	0.261739	0.112552	0.0844809	0.285788	0.205466	0.80705	24	1.77495	0.953052	24	1.93468	0.427564	0.350065	1.14725	0.188315	0.0219395	iron(III) ABC transporter, ATP-binding protein (hitC)
HI0100	0.639035	0.42459	0.803259	0.660397	0.629115	0.747236	0.634663	0.657245	4	4	0.63182	0.667065	0.15621	0.0548148	-0.484605	-0.407294	0.267781	0.0795561	0.161796	0.111444	0.27167	0.152485	0.358792	24	2.10778	0.496319	24	3.17418	0.722888	0.624185	1.05578	0.120344	0.00993919	H. influenzae predicted coding region HI0100
HI0101	0.0330467	0.0350676	0.0424849	0.0255731	0.0532325	0.0485582	0.0286419	0.0399822	4	4	0.034043	0.0426037	0.00695337	0.0108048	-3.39628	-3.18257	0.209472	0.274199	0.0149399	0.0111126	0.559273	0.252307	0.91953	24	1.80743	0.696644	24	4.91349	0.366969	0.492718	1.25147	0.145351	0.0143207	H. influenzae predicted coding region HI0101
HI0102	0.329357	0.277716	0.397581	0.461724	0.56048	0.452432	0.45913	0.4107	4	4	0.366595	0.470686	0.0801991	0.0635822	-1.02173	-0.760098	0.221396	0.13049	0.0940455	0.079091	0.245716	0.176146	1.69416	24	1.41391	1.73075	24	1.94592	0.103175	0.0963353	1.28394	0.423352	0.0770105	succinyl-diaminopimelate desuccinylase (dapE)
HI0103	0.565354	0.390301	1.00806	0.599187	0.677363	0.555234	0.732043	0.632245	4	4	0.640725	0.649221	0.261439	0.0747734	-0.503824	-0.437077	0.390495	0.11729	0.199111	0.116177	0.304964	0.173186	0.0737114	24	2.93731	0.380641	24	3.10078	0.941851	0.706818	1.01326	0.108621	0.00781122	conserved hypothetical protein
HI0104	0.737433	0.537739	0.497528	0.523147	0.844659	0.79363	0.405437	0.654089	4	4	0.573962	0.674454	0.110241	0.196603	-0.56774	-0.431816	0.178366	0.332319	0.14117	0.143833	0.255216	0.231836	0.997257	24	1.03809	0.788434	24	1.21186	0.328589	0.438162	1.17508	0.159161	0.0167358	heat shock protein (htpG)
HI0105	0.229491	0.231364	0.170848	0.219279	0.259441	0.279259	0.178889	0.215325	4	4	0.212746	0.233229	0.0284321	0.045016	-1.55501	-1.47036	0.143272	0.199727	0.0604987	0.042691	0.288712	0.187862	0.553252	24	2.00826	0.491508	24	2.36186	0.585208	0.627533	1.09628	0.11982	0.00984589	conserved hypothetical protein
HI0106	0.450509	0.654699	0.364467	0.49987	0.362586	0.432634	0.461619	0.494521	4	4	0.492386	0.43784	0.121817	0.0561798	-0.730921	-0.832384	0.243439	0.133115	0.129706	0.0685017	0.272247	0.165789	-0.743722	24	3.58524	-0.636623	24	2.69658	0.464264	0.530396	-1.12458	0.137164	0.0128938	signal recognition particle protein (ffh)
HI0107	0.434677	0.497046	0.461466	0.677089	0.482747	0.641175	0.504308	0.598557	4	4	0.517569	0.556697	0.109372	0.0755027	-0.673882	-0.592629	0.197071	0.135535	0.128627	0.100831	0.252783	0.176315	0.478809	24	1.62733	0.527274	24	2.05551	0.636408	0.602844	1.0756	0.123795	0.010551	conserved hypothetical protein
HI0108	2.49091	1.74296	1.90636	2.53641	1.39294	2.56596	2.89617	2.76783	4	4	2.16916	2.40572	0.403775	0.688735	0.761044	0.8388	0.189224	0.341923	0.408468	0.492861	0.187283	0.230146	0.739123	24	1.45591	0.524102	24	1.51012	0.467	0.605015	1.10906	0.123435	0.0104873	conserved hypothetical protein
HI0109	0	0	0.00466746	0.0020292	0.00567815	0.00552676	0	0.0046357	2	3	0.00334833	0.0052802	0.00186553	0.000563268	-5.78363	-5.24775	0.589001	0.11014	0.00369802	0.0023373	1.171	0.619353	NA	NA	NA	NA	NA	NA	NA	NA	1.57697	NA	NA	H. influenzae predicted coding region HI0109
HI0110	0.8563	0.75753	0.69271	0.994989	0.714972	0.940191	0.916659	0.925525	4	4	0.825382	0.874337	0.131565	0.106685	-0.201249	-0.1404	0.157051	0.130494	0.20527	0.14206	0.231743	0.164698	0.392211	24	2.08788	0.428053	24	1.97987	0.698364	0.67243	1.05931	0.113212	0.0086564	seryl-tRNA synthetase (serS)
HI0111	1.21955	0.884407	0.886583	1.08168	0.683156	1.12109	0.992156	0.798501	4	4	1.01805	0.898725	0.163089	0.195524	0.00844467	-0.124907	0.15796	0.221012	0.233773	0.164576	0.226728	0.18541	-0.834788	24	2.01768	-0.910603	24	1.49536	0.41207	0.37156	-1.13278	0.180217	0.0204751	glutathione transferase (bphH)
HI0112	0	0.00291424	0.00122726	0.00164582	0.00354592	0	0	0.000421	3	2	0.0019291	0.00198346	0.000878443	0.00220965	-6.31688	-6.70742	0.439792	1.50679	0.00311088	0.00204193	1.16432	0.890329	NA	NA	NA	NA	NA	NA	NA	NA	1.02818	NA	NA	H. influenzae predicted coding region HI0112
HI0113	0.474494	0.322908	0.403858	0.382836	0.318029	0.435287	0.306405	0.352051	4	4	0.396024	0.352943	0.0625533	0.0582124	-0.935683	-1.05105	0.158657	0.157538	0.0925861	0.0645989	0.221921	0.178074	-0.763205	24	2.05419	-0.810894	24	1.55308	0.452778	0.425396	-1.12206	0.162793	0.017375	hemin receptor (hemR)
HI0114	0.101926	0.106365	0.169599	0.150869	0.160002	0.220754	0.15365	0.153042	4	4	0.13219	0.171862	0.0333225	0.0327465	-2.04751	-1.77335	0.253053	0.176245	0.038519	0.0325983	0.339322	0.187254	1.57238	24	1.39624	1.41481	24	3.28369	0.128954	0.169968	1.30012	0.307156	0.0461146	hypothetical protein
HI0118	0.579892	0.387571	0.499294	0.599219	0.603411	0.602736	0.637778	0.359558	4	4	0.516494	0.550871	0.0962284	0.128587	-0.674864	-0.621019	0.198564	0.269203	0.125289	0.105783	0.255927	0.204177	0.419296	24	1.40281	0.328932	24	1.57115	0.678729	0.74506	1.06656	0.10393	0.00692308	conserved hypothetical protein
HI0119	12.4139	41.3652	11.1453	13.1622	11.7585	13.87	10.8602	13.2915	4	4	19.5217	12.445	14.5861	1.38203	2.80741	2.51663	0.6139	0.112204	7.53275	1.30312	0.352333	0.148321	-1.85139	24	33.4149	-1.52127	24	5.64289	0.0764567	0.14126	-1.56863	0.343262	0.0547747	conserved hypothetical protein
HI0120	0.91135	0.67468	0.623803	0.78679	0.811914	0.813758	0.861735	0.945904	4	4	0.749156	0.858328	0.12778	0.0627745	-0.299515	-0.154719	0.168172	0.0715853	0.184367	0.130202	0.248156	0.1565	0.967377	24	2.00507	0.987081	24	2.51431	0.343004	0.333451	1.14573	0.195116	0.0231829	H. influenzae predicted coding region HI0120
HI0121	0.371651	0.241799	0.339202	0.461015	0.355627	0.40458	0.431056	0.428757	4	4	0.353417	0.405005	0.0904997	0.0350295	-1.06623	-0.906791	0.268439	0.0894525	0.0961845	0.059461	0.261143	0.149907	0.912418	24	2.61665	1.05903	24	3.03468	0.370623	0.300127	1.14597	0.210443	0.0260355	conserved hypothetical protein
HI0122	0.794406	0.923785	0.55977	0.830174	0.442872	0.78701	0.767526	0.815462	4	4	0.777034	0.703218	0.154774	0.174676	-0.268947	-0.380643	0.216976	0.290287	0.194522	0.138932	0.246924	0.206557	-0.617598	24	1.96034	-0.693922	24	1.42904	0.542656	0.494394	-1.10497	0.144966	0.0142536	cystathionine beta-lyase (metC)
HI0123	1.15873	1.11074	1.05845	1.32508	1.10625	1.20782	1.01842	1.2585	4	4	1.16325	1.14775	0.115396	0.106963	0.147656	0.13449	0.0965709	0.094328	0.282605	0.174522	0.192728	0.164826	-0.0933434	24	2.62215	-0.103828	24	1.36722	0.926406	0.918168	-1.01351	0.0868174	0.00313725	phosphatidylglycerophosphate synthase (pgsA)
HI0124	5.32538	7.49812	4.86392	5.47363	4.2463	5.58563	4.63146	5.49278	4	4	5.79026	4.98904	1.1678	0.65554	1.74223	1.60064	0.188494	0.133356	1.47122	0.920262	0.185245	0.163427	-0.923422	24	2.55583	-1.14636	24	1.28483	0.364979	0.262946	-1.1606	0.230864	0.0299565	inorganic pyrophosphatase (ppa)
HI0125	0.0240309	0.0983818	0.0222497	0.0246996	0.0263278	0.0358203	0.0313969	0.047747	4	4	0.0423405	0.035323	0.0373752	0.00914568	-3.38843	-3.36731	0.714388	0.250978	0.026366	0.0099884	0.650078	0.2565	-0.497791	24	6.96783	0.0604215	24	6.42326	0.623162	0.95232	-1.19867	0.0840474	0.00227381	conserved hypothetical protein
HI0126	1.24686	1.06897	1.13065	0.0910726	1.02903	1.57415	1.50972	1.65879	4	4	0.884388	1.44292	0.533994	0.282603	-0.496495	0.350086	1.268	0.21775	0.332448	0.267188	0.67701	0.188395	2.61909	24	1.54816	2.40939	24	12.9138	0.0150402	0.0240107	1.63155	0.714783	0.228161	ferric ABC transporter, ATP-binding protein (afuC)
HI0129	0.779314	0.688962	0.788378	0.864592	0.675729	0.599873	1.05157	0.907344	4	4	0.780312	0.808628	0.0719123	0.20817	-0.251296	-0.237488	0.0932511	0.258955	0.183574	0.153021	0.228372	0.19221	0.236971	24	1.43919	0.0925186	24	1.41168	0.81469	0.927054	1.03629	0.0860812	0.00292485	H. influenzae predicted coding region HI0129
HI0131	2.87535	2.96195	2.38347	3.79155	2.78888	2.66724	3.17066	3.2951	4	4	3.00308	2.98047	0.584123	0.299991	1.08584	1.08827	0.190672	0.100967	0.574818	0.493956	0.185079	0.162927	-0.0596624	24	1.35421	0.0196802	24	1.29041	0.952919	0.984461	-1.00759	0.0815762	0.00120941	afuA protein
HI0132	2.37726	2.63383	2.67498	2.82508	1.76124	1.67697	1.7777	2.18445	4	4	2.62779	1.85009	0.186147	0.22723	0.964216	0.609922	0.0720811	0.117123	0.401935	0.302772	0.151482	0.157334	-3.09093	24	1.76229	-3.24438	24	1.07876	0.00499495	0.00344872	-1.42036	0.932694	0.622789	uridine kinase (udk)
HI0133	1.28026	0.949468	0.939711	1.34164	1.10523	1.10241	1.08061	1.12571	4	4	1.12777	1.10349	0.213033	0.0184524	0.106729	0.0983726	0.190089	0.0167321	0.271991	0.162119	0.217977	0.147511	-0.153347	24	2.81478	-0.063497	24	2.18359	0.879407	0.949897	-1.022	0.0842388	0.00234037	deoxycytidine triphosphate deaminase (dcd)
HI0134	2.76717	3.01568	3.30891	3.05339	2.69078	2.39823	2.25566	2.8913	4	4	3.03629	2.55899	0.221707	0.286151	1.10863	0.934928	0.0731857	0.111757	0.516846	0.44346	0.162071	0.165832	-1.40171	24	1.35835	-1.49823	24	1.04695	0.173802	0.147112	-1.18652	0.335171	0.052769	H. influenzae predicted coding region HI0134
HI0135	0.207181	0.232019	0.201882	0.28798	0.435229	0.164757	0.206826	0.280557	4	4	0.232266	0.271842	0.0393978	0.118976	-1.47001	-1.37051	0.161799	0.420118	0.0628342	0.075252	0.288691	0.264824	0.807392	24	1.43431	0.50798	24	1.18837	0.427371	0.616104	1.17039	0.121628	0.0101673	conserved hypothetical transmembrane protein
HI0136	0.530646	0.321035	0.598081	0.528212	0.53539	0.5755	0.608852	0.575914	4	4	0.494494	0.573914	0.120087	0.0300625	-0.730538	-0.556313	0.276492	0.0527121	0.129651	0.0975804	0.280215	0.159356	0.978875	24	1.76534	1.08094	24	3.09206	0.337407	0.290465	1.16061	0.215375	0.0269692	GTP-binding protein
HI0137	0.567788	0.460335	0.405184	0.553773	0.608505	0.490994	0.543402	0.553956	4	4	0.49677	0.549215	0.0774777	0.0481707	-0.709056	-0.602162	0.159823	0.087977	0.121841	0.0860673	0.255306	0.166359	0.703136	24	2.00406	0.70158	24	2.35523	0.488736	0.489689	1.10557	0.146053	0.0144431	DNA polymerase III, epsilon subunit (dnaQ)
HI0138	0.417283	0.635785	0.507032	0.479886	0.491815	0.461523	0.45963	0.402671	4	4	0.509996	0.45391	0.0918949	0.0372059	-0.685068	-0.792461	0.175163	0.0840351	0.124431	0.0686053	0.25465	0.161193	-0.789452	24	3.28958	-0.712674	24	2.4957	0.437578	0.48292	-1.12356	0.147647	0.0147211	ribonuclease H (rnh)
HI0139	4.96326	9.52741	6.75655	5.17767	9.95849	3.9488	5.87836	5.86067	4	4	6.60622	6.41158	2.10523	2.53204	1.85278	1.80284	0.300416	0.379564	1.74605	1.57761	0.220425	0.24079	-0.165427	24	1.22494	-0.305909	24	1.19331	0.869994	0.762312	-1.03036	0.101941	0.00653647	outer membrane protein P2 (ompP2)
HI0140	0.702618	0.507698	0.736292	0.743362	0.593397	0.647181	0.769154	0.723245	4	4	0.672492	0.683244	0.111292	0.0782168	-0.408378	-0.385873	0.181341	0.115447	0.16645	0.112612	0.251845	0.15816	0.107004	24	2.18473	0.151351	24	2.53558	0.915675	0.880964	1.01599	0.0900283	0.00397707	N-acetylglucosamine-6-phosphate deacetylase (nagA)
HI0141	0.679379	0.621342	0.714845	0.859688	0.7015	0.485977	0.538058	0.646796	4	4	0.718813	0.593083	0.101517	0.0985546	-0.337332	-0.532911	0.136958	0.167743	0.178723	0.111415	0.233068	0.175761	-1.19398	24	2.57321	-1.33999	24	1.75841	0.244152	0.1928	-1.21199	0.28377	0.0408782	glucosamine-6-phosphate isomerase (nagB)
HI0142	1.36915	1.39451	2.15103	1.19075	1.31849	1.10519	1.00845	1.06696	4	4	1.52636	1.12477	0.4262	0.135132	0.396815	0.112432	0.255995	0.115694	0.339168	0.176789	0.217526	0.162721	-2.09992	24	3.6806	-2.09372	24	1.78705	0.0464289	0.0470267	-1.35704	0.58064	0.139008	N-acetylneuraminate lyase (nanA)
HI0143	0.44784	0.332015	0.482505	0.50494	0.515961	0.457741	0.472505	0.484523	4	4	0.441825	0.482683	0.0768827	0.0247421	-0.829494	-0.729368	0.188656	0.0507443	0.0987257	0.074119	0.248566	0.167915	0.661921	24	1.7742	0.667578	24	2.1913	0.514328	0.510772	1.09248	0.141307	0.0136159	conserved hypothetical protein
HI0144	0.262673	0.237844	0.52351	0.264507	0.26986	0.221005	0.271749	0.298189	4	4	0.322133	0.265201	0.1348	0.0321768	-1.18752	-1.33308	0.363467	0.12615	0.101554	0.0491473	0.306265	0.173269	-1.00925	24	4.2697	-0.82734	24	3.12431	0.322923	0.416195	-1.21468	0.165519	0.017856	glucose kinase, putative
HI0145	1.13068	0.855701	1.05972	1.13755	0.860029	0.927924	0.920272	1.10433	4	4	1.04591	0.953138	0.131599	0.105267	0.0384681	-0.0523607	0.133448	0.106643	0.221146	0.150185	0.210518	0.155522	-0.69411	24	2.16822	-0.694053	24	1.83231	0.494278	0.494313	-1.09734	0.144984	0.0142568	conserved hypothetical protein
HI0146	1.63123	2.16746	1.73373	2.27938	1.04595	1.47704	1.21021	1.48884	4	4	1.95295	1.30551	0.318397	0.215624	0.659268	0.25594	0.164239	0.170226	0.383463	0.229772	0.184993	0.172377	-2.8966	24	2.78517	-3.19017	24	1.15173	0.0079232	0.00393315	-1.49593	0.925051	0.595172	conserved hypothetical protein
HI0147	1.51066	1.48604	1.16671	1.39594	0.653756	1.20293	1.38614	1.46546	4	4	1.38983	1.17707	0.156713	0.36579	0.324103	0.117108	0.118278	0.370852	0.303635	0.259222	0.194358	0.242085	-1.06585	24	1.37202	-1.33351	24	1.55142	0.297095	0.194884	-1.18076	0.281823	0.0404544	conserved hypothetical transmembrane protein
HI0148	0.568714	0.491282	0.5366	0.699579	0.360283	0.529568	0.561305	0.550589	4	4	0.574044	0.500436	0.0895154	0.0943611	-0.563723	-0.707705	0.150209	0.210174	0.137324	0.0900268	0.243913	0.193215	-0.896544	24	2.32675	-0.925427	24	1.59363	0.378868	0.363956	-1.14709	0.182997	0.020976	conserved hypothetical protein
HI0148.1	0.0277598	0.0121086	0.0236438	0.0278981	0.0203125	0.0218643	0.0152445	0.0160053	4	4	0.0228526	0.0183567	0.00742963	0.0032323	-3.83046	-4.00945	0.396439	0.176618	0.0109235	0.00546211	0.597509	0.318873	-0.736248	24	3.99945	-0.528535	24	3.51118	0.468716	0.601982	-1.24492	0.123938	0.0105763	H. influenzae predicted coding region HI0148.1
HI0149	0.097288	0.0356973	0.0910056	0.118342	0.065282	0.0735903	0.0760499	0.115919	4	4	0.0855833	0.0827103	0.0352522	0.0226134	-2.54844	-2.51738	0.534576	0.250423	0.0318182	0.0170709	0.410263	0.200758	-0.159132	24	3.47409	0.136023	24	4.17619	0.874896	0.892938	-1.03474	0.0889714	0.00371318	H. influenzae predicted coding region HI0149
HI0150	1.46083	1.2047	1.27798	1.5175	2.14441	1.99772	1.98343	2.85651	4	4	1.36525	2.24552	0.147994	0.413774	0.306895	0.797325	0.109076	0.171831	0.30457	0.392363	0.19371	0.169259	3.54445	24	1.6596	3.81303	24	1.30977	0.0016503	0.000843984	1.64476	0.97954	0.850997	hflC protein (hflC)
HI0151	1.22309	1.03823	0.872496	1.26668	1.69618	2.25156	1.46673	0.935296	4	4	1.10012	1.58744	0.181206	0.545508	0.0847252	0.414035	0.171014	0.366698	0.261464	0.368588	0.216226	0.231857	2.1567	24	1.98728	2.07743	24	1.14981	0.0412624	0.0486305	1.44296	0.573409	0.135404	hflK protein (hflK)
HI0152	0.0974853	0.118404	0.10518	0.165797	0.0869731	0.112302	0.10709	0.121461	4	4	0.121716	0.106956	0.0306303	0.0145865	-2.1277	-2.24274	0.234532	0.142721	0.0391327	0.0181012	0.342028	0.172482	-0.684659	24	4.67375	-0.600677	24	3.93222	0.500118	0.553686	-1.138	0.132557	0.0120896	H. influenzae predicted coding region HI0152
HI0154	0.134168	0	0.0871124	0.119659	0.114296	0.14163	0.102004	0.108324	3	4	0.113646	0.116563	0.0240971	0.0174486	-2.19078	-2.15722	0.223757	0.142891	0.036615	0.0195158	0.338289	0.169393	0.298937	21	NA	0.396215	21	NA	0.767926	0.695943	1.02567	0.110033	0.00807316	acyl carrier protein (acpP)
HI0155	3.56367	4.1051	2.56984	3.20671	2.48351	2.92232	3.41559	3.09958	4	4	3.36133	2.98025	0.644074	0.388961	1.19803	1.08542	0.197366	0.133652	0.641047	0.518851	0.182371	0.167243	-0.924157	24	1.52649	-0.910186	24	1.18909	0.364604	0.371775	-1.12787	0.18014	0.0204612	3-ketoacyl-acyl carrier protein reductase (fabG)
HI0156	1.95193	1.75437	1.65617	1.85087	1.40666	1.49484	1.64339	1.77425	4	4	1.80333	1.57978	0.127011	0.162329	0.587773	0.453343	0.0705636	0.10247	0.337935	0.256359	0.176983	0.154595	-1.05406	24	1.73768	-1.1441	24	1.3106	0.302351	0.263864	-1.14151	0.23031	0.0298481	malonyl CoA-acyl carrier protein transacylase (fabD)
HI0157	1.11706	0.835897	0.877388	1.25192	0.71536	1.07922	1.2933	1.17632	4	4	1.02056	1.06605	0.197852	0.249639	0.00633008	0.0402152	0.193058	0.260812	0.240666	0.20379	0.232403	0.204915	0.288472	24	1.39465	0.218726	24	1.28628	0.775462	0.828712	1.04457	0.094929	0.00509899	beta-ketoacyl-ACP synthase III (fabH)
HI0158	9.1562	8.6755	7.47316	9.92196	6.21103	8.46801	8.91569	8.79943	4	4	8.80671	8.09854	1.02656	1.27256	2.17025	2.08128	0.119453	0.171369	1.63196	1.18079	0.169258	0.168017	-0.703128	24	1.91019	-0.746113	24	1.01482	0.488741	0.462846	-1.08744	0.152592	0.0155847	ribosomal protein L32 (rpL32)
HI0159	5.31752	5.71448	4.31458	5.24288	4.45823	4.00234	5.56049	5.40155	4	4	5.14736	4.85565	0.592519	0.748529	1.63322	1.571	0.120217	0.15709	1.07885	0.900603	0.165265	0.171952	-0.415148	24	1.43501	-0.521768	24	1.08257	0.681721	0.606614	-1.06008	0.123171	0.0104406	conserved hypothetical protein
HI0160	2.81847	2.472	2.64981	2.93484	2.34132	3.45474	3.30574	3.40334	4	4	2.71878	3.12629	0.201887	0.526946	0.99809	1.12772	0.0749253	0.185575	0.417308	0.587751	0.157523	0.184105	1.13066	24	1.98368	1.07001	24	1.36597	0.269371	0.29526	1.14989	0.212897	0.0264991	phosphatidylserine decarboxylase proenzyme (psd)
HI0161	0.977499	0.789625	0.797284	0.0853924	0.66633	1.13655	0.993352	1.00295	4	4	0.66245	0.949796	0.394379	0.19996	-0.736499	-0.0704241	1.15354	0.231955	0.250464	0.1731	0.625261	0.188551	1.88758	24	2.0936	2.03982	24	10.9967	0.0712336	0.0525212	1.43376	0.556697	0.127418	glutathione reductase (gor)
HI0162	4.06739	3.37279	2.93248	4.1111	2.30642	4.01307	3.6145	3.43393	4	4	3.62094	3.34198	0.57013	0.731545	1.27707	1.18598	0.162046	0.24236	0.669965	0.683736	0.170924	0.198985	-0.582834	24	1.04153	-0.694524	24	1.35529	0.565442	0.494023	-1.08347	0.145051	0.0142684	lipoprotein, putative
HI0163	0.170253	0.104807	0.163127	0.213189	0.129757	0.251288	0.181197	0.159759	4	4	0.162844	0.1805	0.044564	0.0516927	-1.84623	-1.74138	0.297115	0.276819	0.0488859	0.0395384	0.312208	0.219918	0.561645	24	1.52872	0.549122	24	2.01542	0.579565	0.587995	1.10842	0.126316	0.0109954	transcriptional regulator, putative (bolA)
HI0164	1.68747	2.25949	1.54302	1.90139	2.16505	1.75924	3.26487	3.22258	4	4	1.84784	2.60293	0.311429	0.758439	0.603673	0.922681	0.164906	0.305358	0.372792	0.567451	0.185919	0.217837	2.22429	24	2.31699	2.22779	24	1.37282	0.0357914	0.0355262	1.40864	0.639466	0.172198	NADH:ubiquinone oxidoreducatase subunit A, Na translocating
HI0166	2.8451	3.40756	2.66791	2.8345	5.67123	3.88773	4.19818	4.09188	4	4	2.93877	4.46225	0.322893	0.816211	1.07369	1.48422	0.10573	0.170474	0.504031	0.878626	0.162922	0.179995	3.00807	24	3.03874	3.38194	24	1.22057	0.00608779	0.00246453	1.51841	0.949058	0.689512	NADH:ubiquinone oxidoreductase, subunit B (nqrB)
HI0167	1.46977	1.31006	1.49664	1.84832	4.98414	1.96272	2.86244	3.03522	4	4	1.5312	3.21113	0.226888	1.27209	0.418169	1.11064	0.143419	0.382745	0.292156	0.841624	0.184937	0.248174	3.77136	24	8.29862	4.47472	24	1.80079	0.000937012	0.000157946	2.09714	0.995248	0.961531	NADH:ubiquinone oxidoreductase, Na translocating
HI0168	2.6118	3.22474	2.14655	2.85588	3.65849	3.09231	4.29651	4.19535	4	4	2.70975	3.81066	0.452165	0.554741	0.986035	1.32944	0.171471	0.151286	0.461936	0.709596	0.172306	0.181448	2.60047	24	2.35971	2.74474	24	1.10893	0.0156876	0.0112838	1.40628	0.829837	0.36662	NADH:ubiquinone oxidoreductase, Na translocating
HI0170	2.69357	2.19722	2.63256	2.62038	6.7811	2.88517	4.66025	5.1395	4	4	2.53593	4.8665	0.228068	1.60296	0.927333	1.53744	0.094201	0.355975	0.377244	1.14765	0.15371	0.234721	3.85835	24	9.25504	4.34899	24	2.33187	0.000753093	0.000217463	1.91902	0.993713	0.949648	NADH:ubiquinone oxidoreductase, Na translocating
HI0171	1.98761	1.65415	2.27236	2.1466	3.14814	3.00351	3.33454	3.43616	4	4	2.01518	3.23059	0.267404	0.192724	0.693731	1.17132	0.138309	0.0599491	0.36782	0.573109	0.177606	0.158725	3.56955	24	2.42774	4.01006	24	1.25207	0.00155064	0.000513688	1.60313	0.986691	0.898428	Nqr6 subunit of Na-translocating NADH-quinone reductase complex beta-subunit (nqr6)
HI0172	1.18667	1.17631	0.901489	1.37916	1.98211	1.43884	1.60387	2.09749	4	4	1.16091	1.78058	0.196498	0.310408	0.137826	0.56529	0.176805	0.177127	0.292923	0.315082	0.21153	0.171887	2.88077	24	1.15701	3.13663	24	1.51446	0.00822308	0.00447557	1.53378	0.916769	0.567417	lipoprotein, putative
HI0173	1.12698	0.845154	0.864808	0.950403	1.37648	1.44294	1.44888	1.36737	4	4	0.946837	1.40892	0.128495	0.0429472	-0.0612026	0.342472	0.130761	0.0304951	0.211171	0.219105	0.230607	0.154143	3.03698	24	1.07656	2.91063	24	2.2382	0.00568285	0.00766616	1.48802	0.872706	0.449087	H. influenzae predicted coding region HI0173
HI0174	0.262472	0.140313	0.166133	0.243114	0.337961	0.474402	0.571477	0.352863	4	4	0.203008	0.434176	0.0589771	0.110059	-1.62767	-0.857933	0.300399	0.249587	0.0646261	0.0829247	0.313407	0.198885	4.39761	24	1.64646	4.14745	24	2.48319	0.000192174	0.000362773	2.13871	0.990168	0.923175	conserved hypothetical protein
HI0175	0.784285	0.546044	0.645435	0.567995	0.621509	0.59932	0.497009	0.481379	4	4	0.635939	0.549804	0.107694	0.0708585	-0.462878	-0.604453	0.163051	0.12931	0.159592	0.0900084	0.254155	0.171929	-0.940219	24	3.14381	-0.922776	24	2.18523	0.356473	0.365308	-1.15667	0.182496	0.0208856	conserved hypothetical protein
HI0176	0.819733	0.557444	0.749096	0.874859	0.948891	0.790393	0.703245	0.714521	4	4	0.750283	0.789262	0.138481	0.113237	-0.301438	-0.24397	0.19908	0.137755	0.186887	0.130898	0.255064	0.157123	0.341673	24	2.03843	0.383663	24	2.63522	0.735571	0.704606	1.05195	0.108906	0.00786413	sfhB protein (sfhB)
HI0177	2.23513	2.11349	2.05295	2.15822	1.90775	1.61534	2.03893	2.03882	4	4	2.13995	1.90021	0.0767289	0.199717	0.760301	0.637566	0.0357886	0.109907	0.36141	0.308347	0.162693	0.157176	-1.00927	24	1.37379	-1.08511	24	1.07144	0.32291	0.288653	-1.12617	0.216327	0.0271505	lipoprotein, putative
HI0178	0.673959	1.41916	0.584953	0.509354	0.602352	0.487984	0.580289	0.553486	4	4	0.796857	0.556028	0.420289	0.0495681	-0.313839	-0.590034	0.45713	0.0917425	0.277681	0.0936707	0.321317	0.16379	-1.64358	24	8.78791	-1.53163	24	3.8485	0.113301	0.13869	-1.43312	0.346952	0.0557024	H. influenzae predicted coding region HI0178
HI0179	0.394337	0.221229	0.631928	0.4023	0.529909	0.31525	0.432012	0.435067	4	4	0.412449	0.428059	0.16849	0.0878711	-0.95216	-0.865249	0.430116	0.214752	0.120456	0.0761715	0.301447	0.183624	0.219071	24	2.50075	0.492457	24	2.69503	0.828447	0.626871	1.03785	0.119923	0.00986426	pyruvate formate-lyase activating enzyme (act)
HI0180	11.5677	15.6422	11.1094	13.1001	11.7188	8.65708	10.7367	13.2154	4	4	12.8548	11.082	2.04394	1.91107	2.54465	2.39366	0.153808	0.178474	2.06549	1.42387	0.186266	0.164792	-1.41334	24	2.1043	-1.21425	24	1.27761	0.170396	0.236465	-1.15997	0.248187	0.0334034	formate acetyltransferase (pfl)
HI0181	7.70651	7.70411	10.2193	9.75829	7.01627	5.50191	8.8384	8.8348	4	4	8.84706	7.54785	1.33174	1.61144	2.17155	2.00278	0.150882	0.226296	1.69781	1.28124	0.175862	0.185176	-1.22164	24	1.75597	-1.32174	24	1.10872	0.23371	0.198717	-1.17213	0.278318	0.0396959	formate transporter
HI0182	2.08018	1.55595	2.10299	2.58059	1.80956	1.98597	2.5438	2.24372	4	4	2.07993	2.14576	0.418628	0.319686	0.716479	0.755246	0.208071	0.147992	0.410604	0.3668	0.193511	0.166597	0.239155	24	1.2531	0.303647	24	1.34921	0.813016	0.764014	1.03165	0.101749	0.00649872	sugar kinase, putative
HI0183	0.252662	0.216925	0.296546	0.577023	0.212309	0.4002	0.327463	0.416236	4	4	0.335789	0.339052	0.164086	0.0929059	-1.16733	-1.1146	0.430978	0.308513	0.115293	0.0706311	0.327844	0.224279	0.0482723	24	2.66447	0.265533	24	2.13677	0.961899	0.792867	1.00972	0.0985943	0.00586755	amino acid carrier protein, putative
HI0184	0.179051	0.130327	0.192981	0.150186	0.138182	0.140729	0.128812	0.164838	4	4	0.163136	0.14314	0.0282145	0.015346	-1.82471	-1.94807	0.176653	0.104095	0.0469207	0.0238142	0.28363	0.16597	-0.760049	24	3.88201	-0.750809	24	2.92041	0.454627	0.460066	-1.1397	0.153303	0.0157091	esterase
HI0185	0.5556	0.402259	0.532037	0.357843	0.476913	0.377909	0.333665	0.351592	4	4	0.461935	0.38502	0.0967534	0.0639003	-0.789268	-0.964106	0.213876	0.157619	0.107763	0.0666188	0.264121	0.167092	-1.2142	24	2.61663	-1.11884	24	2.49859	0.236483	0.274284	-1.19977	0.224205	0.0286618	alcohol dehydrogenase, class III (adhC)
HI0186	0.15637	0.120356	0.148268	0.19847	0.164523	0.171471	0.174029	0.183666	4	4	0.155866	0.173423	0.0323215	0.00792274	-1.87467	-1.7528	0.205532	0.0454844	0.0451012	0.0294864	0.294482	0.168642	0.651635	24	2.33956	0.718244	24	3.04919	0.520828	0.479541	1.11264	0.148456	0.0148623	transcriptional regulator, putative
HI0188	0.529547	0.406393	0.535219	0.619737	0.527161	0.399758	0.466036	0.575373	4	4	0.522724	0.492082	0.0878387	0.0760924	-0.659927	-0.718344	0.175664	0.158099	0.12318	0.0846743	0.250235	0.177529	-0.409994	24	2.1163	-0.380799	24	1.98683	0.685447	0.706702	-1.06227	0.108636	0.00781399	conserved hypothetical protein
HI0189	0.552266	0.540414	0.467769	1.1714	0.332046	0.989892	0.757757	0.348909	4	4	0.682963	0.607151	0.327763	0.322255	-0.45268	-0.610744	0.413871	0.550506	0.231963	0.189289	0.323023	0.31819	-0.506436	24	1.50171	-0.697209	24	1.03061	0.617171	0.492371	-1.12487	0.145431	0.0143347	glutamate dehydrogenase (gdhA)
HI0190	0.251745	0.146705	0.228718	0.27523	0.261461	0.304825	0.2577	0.221752	4	4	0.225599	0.261434	0.0559187	0.0340165	-1.51602	-1.34791	0.279295	0.130034	0.0650585	0.0471546	0.316231	0.174583	0.891972	24	1.90353	0.930786	24	3.28099	0.381264	0.361233	1.15884	0.184015	0.0211598	ferric uptake regulation protein (fur)
HI0191	1.95191	1.63686	1.51069	2.20864	1.36593	2.30037	1.80686	1.83354	4	4	1.82703	1.82668	0.314886	0.381711	0.591634	0.585686	0.171359	0.213424	0.367444	0.332132	0.192634	0.183798	-0.00141731	24	1.22394	-0.0446725	24	1.09847	0.998881	0.964738	-1.00019	0.0830781	0.00191192	flavodoxin (fldA)
HI0192	1.94441	1.61463	1.51683	1.98443	1.61124	2.08757	2.00874	1.94854	4	4	1.76507	1.91402	0.234193	0.209729	0.561504	0.644398	0.133937	0.115104	0.346486	0.320248	0.189025	0.157589	0.631376	24	1.17057	0.673658	24	1.43875	0.533762	0.506965	1.08439	0.14214	0.0137611	seqA protein (seqA)
HI0193	0.0856434	0.0771341	0.0736818	0.0831222	0.0984134	0.115785	0.135606	0.122355	4	4	0.0798954	0.11804	0.00546764	0.0154647	-2.5288	-2.14336	0.0687358	0.133915	0.0256517	0.0193448	0.30803	0.167112	2.37451	24	1.75835	2.19978	24	3.39759	0.0259134	0.0376941	1.47743	0.627324	0.164722	esterase/lipase, putative
HI0194	0.632952	0.427869	0.45901	0.722674	0.4866	0.662493	0.555091	0.627876	4	4	0.560626	0.583015	0.140761	0.0783259	-0.602445	-0.546524	0.251632	0.1375	0.143871	0.105361	0.251957	0.172852	0.2511	24	1.8646	0.366037	24	2.12472	0.803874	0.717545	1.03994	0.107264	0.0075572	O-succinylbenzoate--CoA ligase (menE)
HI0195.1	1.37994	0.782307	1.06674	1.55251	1.13119	1.36293	1.46401	1.45176	4	4	1.19537	1.35247	0.340968	0.154242	0.145251	0.296717	0.304001	0.119956	0.334813	0.221096	0.24174	0.162754	0.783108	24	2.29321	1.03949	24	2.20614	0.441223	0.308936	1.13142	0.20615	0.0252291	conserved hypothetical transmembrane protein (aefA)
HI0196	0.835655	0.65826	0.765495	0.988398	0.841191	0.826633	0.931827	1.08225	4	4	0.811952	0.920476	0.138413	0.117463	-0.219149	-0.0887233	0.169835	0.123697	0.1964	0.14797	0.23651	0.15782	0.882661	24	1.76171	0.917424	24	2.24583	0.386175	0.368048	1.13366	0.18149	0.0207042	chorismate synthase (aroC)
HI0197	1.3579	1.11005	1.24767	1.61789	1.29345	1.61243	1.59901	1.84282	4	4	1.33337	1.58693	0.215073	0.225392	0.278184	0.453936	0.158526	0.146319	0.308202	0.271818	0.204418	0.164099	1.23402	24	1.28563	1.34092	24	1.55177	0.229144	0.1925	1.19016	0.284052	0.0409398	penicillin-insensitive murein endopeptidase (mepA)
HI0198	1.10823	1.05787	0.711681	0.227629	1.01832	1.47596	1.04234	1.17008	4	4	0.776352	1.17667	0.406068	0.210349	-0.415286	0.151499	0.737128	0.169779	0.268835	0.210946	0.43976	0.179286	2.34299	24	1.62416	2.38695	24	6.01644	0.0277506	0.0252192	1.51564	0.705871	0.22052	conserved hypothetical transmembrane protein
HI0199	1.22919	0.855875	0.967359	1.22978	0.747055	1.34677	1.00249	1.16667	4	4	1.07055	1.06574	0.189081	0.25477	0.0560933	0.0406808	0.180831	0.252203	0.23251	0.204499	0.223209	0.203389	-0.0310483	24	1.29271	-0.102078	24	1.2044	0.975488	0.919543	-1.00451	0.0867028	0.00310479	lipid A biosynthesis (kdo)2-(lauroyl)-lipid IVA acyltransferase (msbB)
HI0200	0.205087	0.166895	0.224737	0.320056	0.217687	0.240246	0.277816	0.300754	4	4	0.229194	0.259126	0.0651618	0.0372193	-1.5017	-1.35826	0.271792	0.144785	0.0668611	0.0479202	0.318127	0.177793	0.727741	24	1.94675	0.787169	24	3.20164	0.473813	0.438888	1.1306	0.158959	0.0167005	Selenophosphate synthase
HI0201	3.72378	5.32542	4.46824	4.59487	5.25834	4.3467	6.00076	5.07359	4	4	4.52808	5.16985	0.655921	0.679481	1.50229	1.63629	0.146839	0.132615	0.894681	0.973258	0.173847	0.162141	0.970909	24	1.18337	1.12737	24	1.1496	0.341278	0.270732	1.14173	0.226247	0.029057	ribosomal protein L19 (rpL19)
HI0202	6.09406	7.33005	4.98083	6.33339	7.30768	7.09306	7.41734	7.20574	4	4	6.18458	7.25596	0.964617	0.138777	1.81268	1.98169	0.159333	0.0191318	1.4571	0.971721	0.18023	0.145475	1.22346	24	2.24851	1.45935	24	1.53488	0.233034	0.157436	1.17323	0.321859	0.0495524	tRNA (guanine-N1)-methyltransferase (trmD)
HI0203	7.02146	8.39295	5.82901	7.02246	7.3241	7.15485	9.03494	7.56314	4	4	7.06647	7.76926	1.04799	0.860251	1.94708	2.04584	0.148842	0.105979	1.52381	1.09162	0.179155	0.155952	0.749849	24	1.94857	0.831539	24	1.3197	0.460634	0.413866	1.09945	0.166224	0.0179807	conserved hypothetical protein
HI0204	1.39434	1.65368	1.43341	1.44034	4.24253	1.21343	1.93948	1.92098	4	4	1.48044	2.3291	0.117251	1.31963	0.39009	0.738465	0.0766202	0.519479	0.28719	0.744329	0.179927	0.29968	2.12747	24	6.71725	1.9933	24	2.7741	0.0438541	0.0577143	1.57325	0.536044	0.11816	ribosomal protein S16 (rpS16)
HI0205	1.74786	1.6371	1.56674	1.59303	1.56827	1.81114	1.66324	1.79864	4	4	1.63618	1.71032	0.0799121	0.115989	0.491489	0.534933	0.0481394	0.0685587	0.284101	0.26237	0.174217	0.150832	0.383426	24	1.17251	0.377048	24	1.33411	0.70478	0.709452	1.04531	0.108285	0.00774847	H. influenzae predicted coding region HI0205
HI0206	1.9037	2.0873	2.17851	1.86939	2.3512	1.31073	1.45179	1.92405	4	4	2.00972	1.75944	0.147696	0.473732	0.69598	0.538186	0.0732551	0.266334	0.348985	0.356527	0.170952	0.196885	-1.00332	24	1.04369	-1.21033	24	1.32641	0.325715	0.237938	-1.14225	0.247151	0.0331939	5'-nucleotidase, putative
HI0207	4.72211	4.42092	3.80416	5.22193	4.22932	4.52444	5.05544	6.06166	4	4	4.54228	4.96771	0.59268	0.805424	1.50689	1.5935	0.132866	0.157257	0.891257	0.935698	0.170461	0.172222	0.658442	24	1.10221	0.714799	24	1.02076	0.516521	0.481629	1.09366	0.147955	0.0147749	shikimic acid kinase I (aroK)
HI0208	0.448343	0.403366	0.471932	0.396762	0.475244	0.408021	0.451514	0.429584	4	4	0.430101	0.441091	0.0360961	0.0288738	-0.846362	-0.820113	0.0835473	0.0654957	0.0893279	0.0649131	0.228213	0.159717	0.199051	24	1.89369	0.188467	24	2.04164	0.843899	0.852095	1.02555	0.0926753	0.00460011	3-dehydroquinate synthase (aroB)
HI0209	1.32701	0.86766	1.09909	1.23985	1.32342	1.04979	1.06461	1.11226	4	4	1.1334	1.13752	0.200511	0.126763	0.112612	0.124454	0.186748	0.10672	0.275522	0.174585	0.218325	0.16592	0.0252377	24	2.49057	0.0863638	24	1.73144	0.980074	0.931894	1.00363	0.085685	0.00280623	DNA adenine methylase (dam)
HI0210	0.0283641	0.00441721	0.0483775	0.0415765	0.0377054	0.0524714	0.0331489	0.0338003	4	4	0.0306838	0.0392815	0.0193824	0.00902055	-3.79846	-3.25487	1.1056	0.212617	0.0165575	0.0103399	0.779658	0.241469	0.880867	24	2.56421	1.332	24	10.4252	0.387126	0.195371	1.2802	0.281373	0.0403566	hypothetical protein
HI0211	0.737972	0.504093	0.65347	0.569914	0.63934	0.724131	0.696005	0.583536	4	4	0.616362	0.660753	0.101534	0.062398	-0.494143	-0.417788	0.165323	0.0958708	0.14693	0.114361	0.250882	0.162345	0.476832	24	1.65067	0.511035	24	2.38816	0.637795	0.613996	1.07202	0.121967	0.0102275	phosphatidylglycerophosphatase B (pgpB)
HI0212	0.515645	0.32125	0.412523	0.485091	0.504558	0.5163	0.449056	0.434384	4	4	0.433627	0.476075	0.086505	0.040404	-0.851689	-0.744893	0.211358	0.0851253	0.0981402	0.0759951	0.240471	0.170327	0.683952	24	1.66772	0.724818	24	1.99323	0.500557	0.475572	1.09789	0.149418	0.0150303	GTP cyclohydrolase II (ribA)
HI0213	0.64225	0.470773	0.671961	0.632244	0.756658	0.539459	0.556026	0.789767	4	4	0.604307	0.660477	0.0906063	0.13105	-0.513048	-0.429748	0.162289	0.200122	0.139402	0.127987	0.246234	0.187049	0.593629	24	1.18633	0.538772	24	1.73295	0.558315	0.595007	1.09295	0.125112	0.0107835	oligopeptide transporter, periplasmic-binding protein, putative
HI0213.1	0.919324	1.11058	0.728788	1.1828	1.44008	1.57288	1.16485	1.17257	4	4	0.985372	1.3376	0.204002	0.202433	-0.0319317	0.282349	0.217771	0.150417	0.235417	0.229782	0.240615	0.166727	2.14138	24	1.04965	2.1472	24	2.08274	0.0426034	0.0420889	1.35745	0.604292	0.151474	H. influenzae predicted coding region HI0213.1
HI0214	1.27291	0.783508	1.27929	1.137	1.4755	1.24309	0.867795	1.10153	4	4	1.11818	1.17198	0.232563	0.254736	0.0930081	0.140375	0.231157	0.223089	0.276363	0.222389	0.227488	0.193338	0.303335	24	1.54431	0.317315	24	1.38445	0.764249	0.753749	1.04811	0.102919	0.00672743	oligopeptidase A (prlC)
HI0216	0.0987941	0.0486853	0.16081	0.103618	0.089985	0.105018	0.112495	0.102791	4	4	0.102977	0.102572	0.0458625	0.00936185	-2.35792	-2.28041	0.49428	0.0934287	0.0371774	0.0163689	0.404135	0.164615	-0.0199057	24	5.15841	0.355245	24	6.02716	0.984283	0.725509	-1.00394	0.106277	0.0073712	type I restriction/modification specificity protein (hsdS)
HI0217	0.113665	0.120062	0.13427	0.0918811	0.133311	0.167946	0.141118	0.131081	4	4	0.114969	0.143364	0.0176372	0.0169437	-2.17235	-1.94732	0.159165	0.113292	0.0358929	0.0243579	0.323787	0.170079	1.30919	24	2.17139	1.23056	24	3.62425	0.202868	0.23041	1.24697	0.252544	0.0342893	conserved hypothetical protein
HI0219	0.776759	0.807549	0.887212	0.992155	1.11342	0.952581	1.02268	1.18377	4	4	0.865919	1.06811	0.0961691	0.10139	-0.148481	0.0624966	0.109096	0.0952933	0.197084	0.168977	0.233345	0.153817	1.55769	24	1.36034	1.50978	24	2.30137	0.132397	0.144153	1.2335	0.33921	0.0537652	conserved hypothetical transmembrane protein
HI0220.1	0.143444	0.120089	0.287378	0.281438	0.219612	0.258705	0.238501	0.237377	4	4	0.208087	0.238549	0.0886747	0.0159819	-1.64403	-1.43486	0.45238	0.0669177	0.0725471	0.0403238	0.357316	0.16195	0.734007	24	3.23682	1.06637	24	4.86787	0.470055	0.296865	1.14639	0.212082	0.0263447	biotin operon repressor/biotin acetyl coenzyme A carboxylase synthetase (birA)
HI0220.2	0.0709767	0.101524	0.0906614	0.0889156	0.0880818	0.0854179	0.0949256	0.0768521	4	4	0.0880193	0.0863193	0.012657	0.00747476	-2.43839	-2.45256	0.149884	0.0875871	0.0290527	0.0140158	0.312387	0.16021	-0.105405	24	4.29672	-0.080707	24	3.80197	0.91693	0.936344	-1.01969	0.0853234	0.00269501	H. influenzae predicted coding region HI0220.2
HI0221	0.283967	0.26008	0.417086	0.51929	0.330879	0.468259	0.358368	0.369659	4	4	0.370106	0.381791	0.121091	0.0599017	-1.03385	-0.971526	0.325204	0.149346	0.104471	0.0639762	0.272563	0.163567	0.19078	24	2.66656	0.392157	24	2.77679	0.850303	0.698403	1.03157	0.10971	0.00801351	inosine-5'-monophosphate dehydrogenase (guaB)
HI0222	1.18709	1.14863	1.55031	2.02952	1.50253	1.30201	1.56819	1.47347	4	4	1.47889	1.46155	0.409275	0.1135	0.364082	0.377151	0.265592	0.0798519	0.34261	0.241784	0.22171	0.153506	-0.0826835	24	2.00792	0.096929	24	2.08603	0.934789	0.923588	-1.01186	0.0863671	0.00300847	GMP synthase (guaA)
HI0223	1.17878	0.650345	0.942957	0.45905	1.42235	0.413803	0.318644	0.242677	4	4	0.807784	0.599368	0.317445	0.553102	-0.275775	-0.77244	0.415381	0.780847	0.240496	0.294328	0.305396	0.423451	-1.09667	24	1.49777	-1.9026	24	1.92257	0.283669	0.0691573	-1.34773	0.496117	0.101941	rarD protein, putative
HI0224	0.0976807	0.0505168	0.0797614	0.0902809	0.0778437	0.0963048	0.106452	0.101417	4	4	0.07956	0.0955043	0.0207111	0.0124813	-2.56126	-2.35547	0.294838	0.137929	0.0276503	0.0160626	0.353158	0.166649	0.997229	24	2.96326	1.054	24	4.4909	0.328602	0.30238	1.20041	0.209327	0.0258253	transcriptional regulator, putative
HI0225	0.622025	0.464924	0.6885	0.812525	0.517068	0.704587	0.686586	0.652507	4	4	0.646993	0.640187	0.144794	0.084873	-0.455376	-0.45317	0.234467	0.141256	0.168795	0.115806	0.267959	0.174083	-0.0665009	24	2.12451	0.0138063	24	2.36933	0.94753	0.989099	-1.01063	0.0812292	0.000995534	Na+/H+ antiporter (nhaA)
HI0226	0.0872326	0.0832546	0.0646058	0.0902957	0.0704516	0.0887602	0.090929	0.0817431	4	4	0.0813472	0.082971	0.0115272	0.00922117	-2.51729	-2.49412	0.1518	0.115209	0.0268206	0.0133924	0.312686	0.162485	0.10833	24	4.01068	0.131458	24	3.70328	0.914634	0.896509	1.01996	0.0886606	0.00363352	branched chain amino acid transport system II carrier protein (brnQ)
HI0227	0.765097	0.820754	0.711175	1.07573	0.464142	0.685146	0.761475	0.786912	4	4	0.843188	0.674419	0.161351	0.146702	-0.183281	-0.414456	0.180592	0.242706	0.21229	0.128233	0.239462	0.192436	-1.36097	24	2.74067	-1.50503	24	1.54845	0.186167	0.145364	-1.25024	0.337544	0.053353	conserved hypothetical protein
HI0228	0.0549907	0.10107	0.0292406	0.0548156	0.0486975	0.0771057	0.0840734	0.0695507	4	4	0.0600292	0.0698568	0.0299156	0.0153022	-2.90713	-2.68162	0.506365	0.239877	0.0273689	0.0142121	0.458925	0.217811	0.637353	24	3.70852	0.887853	24	4.4394	0.529929	0.383432	1.16372	0.176049	0.0197276	H. influenzae predicted coding region HI0228
HI0229	4.2454	4.45141	3.30361	5.0404	3.16649	3.77984	3.93006	4.4757	4	4	4.2602	3.83802	0.72124	0.538348	1.43789	1.33741	0.177358	0.142811	0.793812	0.710025	0.178935	0.181602	-0.792808	24	1.24994	-0.788272	24	1.03003	0.435658	0.438255	-1.11	0.159135	0.0167313	polynucleotide phosphorylase (pnp)
HI0230	0.316629	0.287497	0.340925	0.424457	0.247983	0.418963	0.636429	0.478164	4	4	0.342377	0.445385	0.0589178	0.160455	-1.0824	-0.863513	0.165716	0.394597	0.0884659	0.104283	0.240315	0.250489	1.50649	24	1.38955	1.26115	24	1.08646	0.144991	0.219377	1.30086	0.26092	0.0360144	conserved hypothetical protein
HI0231	0.368192	0.251352	0.349603	0.480433	0.353401	0.497313	0.664024	0.51374	4	4	0.362395	0.507119	0.0939163	0.127002	-1.04102	-0.703541	0.265961	0.258995	0.0973975	0.100255	0.261364	0.21	2.0708	24	1.05954	2.01312	24	1.54901	0.0492973	0.0554485	1.39935	0.544837	0.122023	ATP-dependent RNA helicase (deaD)
HI0232	2.03982	1.43516	1.50304	1.97561	1.43504	2.06441	1.74802	1.8996	4	4	1.73841	1.78677	0.3133	0.267726	0.540627	0.571541	0.181867	0.155814	0.355324	0.306578	0.195752	0.167749	0.206089	24	1.34329	0.239833	24	1.36173	0.83846	0.812496	1.02782	0.0965542	0.00544534	conserved hypothetical protein
HI0233	0.0840152	0	0.103371	0.122604	0.0961774	0.133182	0.0833544	0.0793896	3	4	0.10333	0.0980258	0.0192943	0.0245079	-2.28166	-2.34391	0.189276	0.233248	0.0317744	0.0192459	0.353845	0.191632	-0.551195	21	NA	-0.649661	21	NA	0.587318	0.522954	-1.05411	0.138705	0.0131625	hypothetical protein
HI0234	0.0813698	0.117698	0.275746	0.27764	0.187411	0.225705	0.16849	0.207939	4	4	0.188114	0.197386	0.103355	0.0248184	-1.80452	-1.62859	0.618701	0.126869	0.076763	0.033918	0.416251	0.179393	0.22098	24	5.12204	0.776282	24	5.38392	0.826977	0.445166	1.04929	0.157238	0.0163984	H. influenzae predicted coding region HI0234
HI0235	0.274114	0.137713	0.181294	0.187361	0.221076	0.251236	0.190225	0.162551	4	4	0.19512	0.206272	0.0571165	0.0383407	-1.66479	-1.59173	0.282992	0.188236	0.0645968	0.0375996	0.313541	0.189837	0.298394	24	2.95159	0.398629	24	2.72789	0.76797	0.693691	1.05715	0.11033	0.008128	conserved hypothetical protein
HI0236	0.0248227	0.0383939	0.0305751	0.0340463	0.0383966	0.0427639	0.0242427	0.0187628	4	4	0.0319595	0.0310415	0.00573314	0.0113798	-3.45586	-3.52684	0.185147	0.38755	0.0142221	0.0101578	0.548592	0.305347	-0.105052	24	1.96031	-0.2261	24	3.22783	0.917208	0.823039	-1.02957	0.0954917	0.00522003	arsenate reductase, putative
HI0239	0.770304	0.477572	0.522845	0.586208	0.649842	0.674976	0.698451	0.586678	4	4	0.589232	0.652487	0.128675	0.0481534	-0.54564	-0.429068	0.207484	0.0754629	0.14539	0.118106	0.255401	0.161065	0.67538	24	1.51541	0.772139	24	2.51444	0.50589	0.447569	1.10735	0.156589	0.0162846	protein-export membrane protein (secF)
HI0240	2.60862	2.33649	1.67191	1.91629	2.25072	1.8485	1.92734	2.08209	4	4	2.13333	2.02716	0.419203	0.177839	0.742958	0.703785	0.198976	0.0869646	0.414048	0.332732	0.192393	0.156491	-0.399737	24	1.5485	-0.315909	24	1.51148	0.692886	0.754803	-1.05237	0.102797	0.00670383	protein-export membrane protein (secD)
HI0241	1.47004	1.22349	1.2915	1.47153	1.10166	1.71751	1.06018	1.42756	4	4	1.36414	1.32673	0.126238	0.307993	0.307275	0.263027	0.0933208	0.227536	0.300544	0.254824	0.191206	0.185604	-0.189872	24	1.39103	-0.3321	24	1.06127	0.851006	0.742697	-1.0282	0.104208	0.00697666	conserved hypothetical protein
HI0242	0.066208	0.0200174	0.0899764	0.0434158	0.0996216	0.071165	0.0661726	0.0484593	4	4	0.0549044	0.0713546	0.0300384	0.0212141	-3.04281	-2.67291	0.651432	0.295787	0.0277679	0.0161229	0.523164	0.228888	1.02464	24	2.9662	1.29552	24	5.2243	0.315749	0.207463	1.29962	0.270658	0.0380583	conserved hypothetical protein
HI0243	1.09178	0.801435	0.835973	1.02174	0.948828	1.4899	1.28738	1.11015	4	4	0.937732	1.20906	0.141091	0.232745	-0.0727984	0.175821	0.150631	0.193913	0.212944	0.221536	0.237459	0.185675	1.766	24	1.08233	1.64958	24	1.63557	0.0901155	0.112057	1.28935	0.391005	0.0674681	H. influenzae predicted coding region HI0243
HI0244	0.690447	0.522841	0.657043	0.721705	0.693028	0.780304	0.764435	0.867731	4	4	0.648009	0.776374	0.087523	0.0717651	-0.44126	-0.256312	0.143368	0.0921914	0.157869	0.120891	0.258696	0.152155	1.29115	24	1.70532	1.23247	24	2.89072	0.208951	0.22971	1.19809	0.253059	0.0343944	tRNA-guanine transglycosylase (tgt)
HI0245	3.22312	3.19749	2.76932	3.87696	2.14148	3.41309	2.90675	3.3309	4	4	3.26672	2.94806	0.45698	0.581696	1.17659	1.06485	0.137901	0.214224	0.588059	0.56246	0.16789	0.189566	-0.783212	24	1.09309	-0.882572	24	1.27488	0.441163	0.386223	-1.10809	0.175098	0.0195576	queuosine biosynthesis protein (queA)
HI0246	3.70338	5.22702	3.45547	5.31417	2.99014	3.27588	4.25094	4.97763	4	4	4.42501	3.87365	0.982273	0.912696	1.46836	1.3335	0.225609	0.23446	0.915237	0.823121	0.193909	0.204338	-0.895853	24	1.23634	-0.957447	24	1.11045	0.379229	0.347888	-1.14234	0.189177	0.0220965	H. influenzae predicted coding region HI0246
HI0249	0.0894418	0.115793	0.0975141	0.126701	0.202413	0.104627	0.120655	0.149872	4	4	0.107363	0.144392	0.0169628	0.0429775	-2.24095	-1.9669	0.158534	0.287224	0.0327554	0.0312515	0.340281	0.212469	1.63583	24	1.09856	1.36626	24	2.565	0.114923	0.184522	1.3449	0.291794	0.0426441	excinuclease ABC, subunit A (uvrA)
HI0250	4.00048	2.98304	3.36023	4.16705	3.23216	3.86483	4.35343	4.64189	4	4	3.6277	4.02308	0.552871	0.61716	1.27964	1.38279	0.155572	0.159041	0.668904	0.772535	0.169526	0.182899	0.773825	24	1.33386	0.827211	24	1.164	0.44659	0.416267	1.10899	0.165498	0.0178522	single-stranded DNA binding protein (ssb)
HI0251	2.23527	1.59757	2.48937	1.53605	2.61752	2.07399	1.79959	2.53178	4	4	1.96456	2.25572	0.471526	0.38652	0.653522	0.802046	0.240923	0.176095	0.422573	0.386328	0.203366	0.171956	1.01704	24	1.19644	1.11538	24	1.39869	0.319276	0.275733	1.1482	0.223384	0.0285031	tonB protein
HI0252	3.12503	2.55509	2.98858	1.58219	3.03039	3.0676	1.65189	2.12716	4	4	2.56272	2.46926	0.697385	0.697137	0.907784	0.871574	0.31152	0.299259	0.507833	0.510955	0.216689	0.212955	-0.259469	24	1.01233	-0.23837	24	1.03538	0.797486	0.813617	-1.03785	0.0964401	0.00542135	biopolymer transport protein (exbD)
HI0253	1.03627	0.696948	0.839773	0.563886	1.19899	0.861591	0.570136	0.695113	4	4	0.784219	0.831458	0.202301	0.272561	-0.268237	-0.223263	0.259827	0.318181	0.203374	0.178515	0.258442	0.213093	0.349138	24	1.2979	0.268526	24	1.47092	0.730031	0.790589	1.06024	0.0988364	0.00591685	biopolymer transport protein (exbB)
HI0254	0.915799	0.643994	1.02784	0.833373	1.01062	0.929943	0.886673	0.870192	4	4	0.855252	0.924357	0.161825	0.0627873	-0.170709	-0.0803467	0.199002	0.0667439	0.213572	0.141103	0.245436	0.151793	0.53994	24	2.29095	0.626253	24	2.61438	0.594213	0.53706	1.0808	0.135813	0.0126581	bacterioferritin comigratory protein (bcp)
HI0255	0.506782	0.459658	0.402681	0.579434	0.662254	0.60495	0.564705	0.581017	4	4	0.487139	0.603231	0.0748169	0.0426787	-0.728065	-0.507286	0.153816	0.0694553	0.119155	0.102359	0.256326	0.148981	1.4781	24	1.35511	1.48935	24	2.9602	0.152386	0.149419	1.23832	0.332094	0.0520163	dihydrodipicolinate synthetase (dapA)
HI0256	0.349558	0.204744	0.255639	0.349759	0.261883	0.343244	0.26649	0.246471	4	4	0.289925	0.279522	0.0720359	0.0433353	-1.26289	-1.28303	0.26114	0.146353	0.0768187	0.0516059	0.290702	0.175446	-0.224835	24	2.21582	-0.118582	24	2.74542	0.824011	0.906593	-1.03722	0.0877936	0.00340561	lipoprotein, putative
HI0257	3.15718	2.79425	3.43899	3.71665	3.67372	3.36893	2.37838	3.35249	4	4	3.27677	3.19338	0.394518	0.563054	1.18131	1.14798	0.12225	0.192356	0.583063	0.618866	0.164785	0.18652	-0.196152	24	1.12658	-0.267847	24	1.28119	0.846143	0.791106	-1.02611	0.0987814	0.00590566	sigma(54) modulation protein, putative
HI0258	12.3263	14.6136	10.4983	13.1543	9.26486	12.7748	10.8609	12.5189	4	4	12.6481	11.3549	1.71702	1.63129	2.53041	2.42153	0.13853	0.148886	1.9673	1.35317	0.182048	0.156251	-1.08326	24	2.11367	-0.907736	24	1.35745	0.289455	0.373043	-1.1139	0.179685	0.0203795	glycosyl transferase, putative
HI0260	0.452808	0.330916	0.477108	0.511252	0.554734	0.491207	0.357296	0.374256	4	4	0.443021	0.444373	0.078487	0.0946427	-0.827271	-0.828041	0.192285	0.212253	0.099461	0.0814975	0.251316	0.185566	0.0210334	24	1.48942	-0.00492745	24	1.83417	0.983393	0.996109	1.00305	0.0807084	0.000568625	conserved hypothetical protein
HI0260.1	1.96751	1.6387	2.81855	2.22721	1.71711	1.79728	2.01918	2.21546	4	4	2.16299	1.93726	0.498991	0.225217	0.751911	0.656267	0.227621	0.115179	0.431648	0.331842	0.199849	0.157388	-0.829208	24	1.69199	-0.75197	24	1.61236	0.415158	0.459381	-1.11652	0.15348	0.01574	H. influenzae predicted coding region HI0260.1
HI0261	0.395027	0.311779	0.31661	0.47485	0.382874	0.502044	0.358013	0.291928	4	4	0.374566	0.383715	0.0769776	0.0877267	-0.997276	-0.976887	0.200076	0.22387	0.0955801	0.0724372	0.234849	0.182851	0.152568	24	1.74105	0.137005	24	1.64962	0.880014	0.89217	1.02442	0.0890385	0.00373024	lipopolysaccharide biosynthesis protein, putative
HI0262	0.623832	0.460317	1.46176	0.137641	0.87697	0.374715	0.181385	0.366354	4	4	0.670888	0.449856	0.564621	0.298397	-0.712795	-0.95604	0.977946	0.644809	0.32284	0.163512	0.546424	0.354289	-1.22155	24	3.89832	-0.747034	24	2.37873	0.23374	0.4623	-1.49134	0.152731	0.015609	heme-hemopexin utilization protein C
HI0263	1.53747	1.28199	1.58	0.53552	1.57217	0.942421	0.476925	0.762076	4	4	1.23374	0.938398	0.48373	0.463943	0.127864	-0.154738	0.510094	0.494796	0.379006	0.269722	0.323862	0.291074	-1.2698	24	1.97451	-1.298	24	1.23797	0.216329	0.206625	-1.31473	0.271372	0.0382098	heme-hemopexin utilization protein B (hxuB)
HI0264	2.64262	2	3.35404	1.16887	2.02795	1.97864	0.95659	1.55359	4	4	2.29138	1.62919	0.930511	0.496398	0.757779	0.446406	0.453402	0.348581	0.600258	0.352162	0.277757	0.225235	-1.90301	24	2.9053	-1.74145	24	1.52075	0.0691012	0.0944106	-1.40645	0.427724	0.078366	heme-hemopexin utilization protein A (hxuA)
HI0265	0.118272	0.156511	0.0933793	0.15216	0.0916584	0.137919	0.134274	0.139444	4	4	0.130081	0.125824	0.0298469	0.02288	-2.06083	-2.08718	0.242165	0.202291	0.0370293	0.0227312	0.338555	0.187061	-0.195937	24	2.65367	-0.136293	24	3.2756	0.846309	0.892726	-1.03383	0.0889898	0.00371788	dihydroneopterin aldolase, putative
HI0266	0.987875	0.83576	0.898729	1.41909	0.951844	1.20079	0.918295	1.13265	4	4	1.03537	1.05089	0.263321	0.13729	0.0129081	0.0432366	0.234936	0.130665	0.253755	0.176098	0.238029	0.170462	0.100553	24	2.07645	0.207182	24	1.94987	0.920741	0.837615	1.015	0.0940587	0.00490919	conserved hypothetical protein
HI0267	0.421501	0.296051	0.206192	0.323992	0.259588	0.319711	0.251696	0.242511	4	4	0.311934	0.268377	0.0886642	0.0349271	-1.19678	-1.32131	0.29559	0.123814	0.0838392	0.0495251	0.286505	0.171942	-0.894643	24	2.86579	-0.745345	24	2.77653	0.379863	0.463301	-1.1623	0.152476	0.0155644	nitrate/nitrite sensor protein (narQ)
HI0268	0.647341	0.784708	0.440708	0.622164	0.389198	0.44753	0.414691	0.45854	4	4	0.62373	0.42749	0.141387	0.0316007	-0.492812	-0.851902	0.240149	0.0746734	0.155128	0.0634863	0.267663	0.161546	-2.34155	24	5.97059	-2.29718	24	2.74526	0.0278376	0.0306346	-1.45905	0.669027	0.192019	UDP-N-acetylenolpyruvoylglucosamine reductase (murB)
HI0269	1.53981	1.42161	1.2368	1.82627	1.0225	1.60952	1.66531	1.64517	4	4	1.50612	1.48562	0.247186	0.309609	0.399563	0.376509	0.162671	0.236592	0.289899	0.282962	0.192933	0.191639	-0.101209	24	1.04963	-0.169556	24	1.01355	0.920226	0.86678	-1.0138	0.0913109	0.00428488	RNA polymerase sigma-32 factor (rpoH)
HI0270	0.523963	0.31485	0.359972	0.406513	0.418785	0.334251	0.305204	0.37612	4	4	0.401325	0.35859	0.0899167	0.0495756	-0.930965	-1.03272	0.216557	0.137937	0.0979187	0.0619437	0.233894	0.17394	-0.737654	24	2.49883	-0.6982	24	1.80817	0.467876	0.491762	-1.11918	0.145572	0.0143592	conserved hypothetical protein
HI0271	0.291272	0.193517	0.197087	0.248741	0.265591	0.392258	0.266707	0.239565	4	4	0.232654	0.29103	0.046517	0.0686403	-1.47283	-1.25304	0.196261	0.217218	0.0641989	0.0584147	0.291747	0.191906	1.34511	24	1.20784	1.25882	24	2.31118	0.191164	0.220204	1.25091	0.260271	0.0358797	conserved hypothetical protein
HI0272	0.871241	0.674644	0.693199	0.761391	0.683681	0.738	0.802711	0.686999	4	4	0.750119	0.727848	0.0889454	0.0557583	-0.292613	-0.319815	0.115467	0.0753069	0.18085	0.116452	0.238185	0.15385	-0.207078	24	2.41183	-0.191863	24	2.39683	0.837696	0.849464	-1.0306	0.0929238	0.00465636	orotate phosphoribosyltransferase (pyrE)
HI0273	0.387432	0.233653	0.320922	0.42158	0.289417	0.28578	0.351447	0.41914	4	4	0.340897	0.336446	0.0828163	0.0628283	-1.10061	-1.10192	0.261692	0.181546	0.0930064	0.061438	0.266736	0.186414	-0.0798606	24	2.29166	-0.008037	24	2.04743	0.93701	0.993654	-1.01323	0.0808903	0.000741307	ribonuclease PH (rph)
HI0274	2.01534	1.52045	1.96726	2.19392	1.7101	2.04406	2.04244	1.86483	4	4	1.92424	1.91536	0.286311	0.160621	0.645533	0.647201	0.158091	0.0854213	0.371521	0.317694	0.182477	0.155296	-0.0363683	24	1.36756	0.013921	24	1.38069	0.97129	0.989008	-1.00464	0.0812359	0.00100005	glutamyl-tRNA synthetase (gltX)
HI0275	0.106583	0.112106	0.0902288	0.122073	0.116571	0.135406	0.125059	0.120637	4	4	0.107748	0.124418	0.0133226	0.00810369	-2.23392	-2.08567	0.127301	0.064226	0.0323895	0.0198261	0.340086	0.161075	0.877956	24	2.6689	0.787944	24	4.45783	0.388672	0.438443	1.15472	0.159083	0.0167221	H. influenzae predicted coding region HI0275
HI0276	0.807765	0.590982	0.594891	0.845884	0.457613	0.936812	0.674016	0.724478	4	4	0.70988	0.69823	0.135938	0.196717	-0.356551	-0.390953	0.192762	0.296368	0.182739	0.144931	0.243233	0.208652	-0.0999052	24	1.5898	-0.214697	24	1.35893	0.921249	0.831818	-1.01669	0.0946237	0.00503279	ribonuclease BN (rbn)
HI0277	0.393207	0.296515	0.38218	0.448027	0.313625	0.461053	0.553201	0.555043	4	4	0.379983	0.47073	0.0626541	0.113557	-0.97846	-0.778636	0.172615	0.268335	0.0924447	0.0916741	0.232877	0.209976	1.39405	24	1.01688	1.27454	24	1.23003	0.176075	0.214675	1.23882	0.264672	0.036797	conserved hypothetical protein
HI0278	0.312942	0.274821	0.289952	0.383567	0.271011	0.365022	0.319947	0.331533	4	4	0.315321	0.321878	0.0481214	0.0389262	-1.16241	-1.13926	0.146179	0.124084	0.0763791	0.0576675	0.257833	0.177468	0.137041	24	1.75423	0.147975	24	2.11074	0.892142	0.883599	1.0208	0.0897937	0.00391937	hypothetical protein
HI0279	0.0570158	0.0201567	0.0584214	0.0599145	0.0842206	0.0705698	0.0634744	0.0590391	4	4	0.0488771	0.069326	0.0191835	0.0110069	-3.10589	-2.67804	0.532604	0.154313	0.0236991	0.0132572	0.509538	0.19414	1.50608	24	3.19567	1.56933	24	6.88846	0.145096	0.129663	1.41837	0.360623	0.0592149	Uncharacterized BCR
HI0280	4.44489	4.95859	3.63807	4.27943	3.32499	4.35589	4.57822	4.85227	4	4	4.33024	4.27785	0.544564	0.666889	1.45954	1.44344	0.128282	0.167235	0.80957	0.830075	0.171499	0.180685	-0.0903825	24	1.0513	-0.129244	24	1.11	0.928733	0.898242	-1.01225	0.0885105	0.00359468	uridine phosphorylase (udp)
HI0281	0.0313258	0.0122265	0.0265911	0.0869061	0.0378577	0.0381094	0.0437721	0.0316809	4	4	0.0392624	0.037855	0.0327842	0.00493951	-3.48439	-3.2805	0.806523	0.132501	0.0235384	0.0095887	0.670308	0.228424	-0.110742	24	6.02608	0.575828	24	8.61121	0.912742	0.570092	-1.03718	0.129496	0.0115539	transport protein, putative
HI0282	0.326309	0.202127	0.290246	0.321945	0.331983	0.271	0.215618	0.305383	4	4	0.285157	0.280996	0.057639	0.0502279	-1.27229	-1.28219	0.223911	0.18755	0.0736321	0.0512236	0.285398	0.184559	-0.0927747	24	2.0663	-0.058216	24	2.39129	0.926853	0.954059	-1.01481	0.0839106	0.00222537	conserved hypothetical protein
HI0283	0.239642	0.18578	0.204725	0.25028	0.316672	0.292631	0.368657	0.316742	4	4	0.220107	0.323676	0.0300389	0.0320636	-1.52077	-1.13157	0.138477	0.0966021	0.0609748	0.0558203	0.291247	0.1725	2.50569	24	1.19321	2.29954	24	2.85064	0.0194066	0.0304797	1.47054	0.670017	0.192726	2-succinyl-6-hydroxy-2,4-cyclohexadiene-1-carboxylate synthase/2-oxoglutarate decarboxylase (menD)
HI0285	2.4992	1.90577	1.65841	2.3115	2.86764	3.26087	3.00244	2.93589	4	4	2.09372	3.01671	0.381516	0.171823	0.726152	1.10298	0.185878	0.0559147	0.402694	0.49141	0.187701	0.158892	2.90555	24	1.48914	3.06458	24	1.3955	0.00775838	0.00532027	1.44084	0.904386	0.529618	menaquinone-specific isochorismate synthase (menF)
HI0286	0.210089	0.299275	0.234841	0.251202	0.301041	0.358053	0.287688	0.268216	4	4	0.248852	0.30375	0.0376247	0.03863	-1.39924	-1.19736	0.14819	0.123056	0.0623908	0.0545597	0.297601	0.175519	1.32473	24	1.30767	1.16864	24	2.87487	0.197738	0.254027	1.2206	0.236405	0.0310464	aminotransferase
HI0287	0	0	0	0.0250848	0.0092143	0.0179571	0.0189198	0.0188104	1	4	0.0250848	0.0162254	NA	0.00469384	-3.68549	-4.16191	NA	0.350835	NA	0.00515441	NA	0.400715	-3.43758	21	NA	-2.37785	21	NA	0.00247001	0.0269891	-1.54602	0.693296	0.210262	tryptophan-specific transport protein (mtr)
HI0288	3.32935	4.05469	3.80567	3.13501	4.06148	2.73501	2.41004	2.72606	4	4	3.58118	2.98315	0.423121	0.7346	1.27045	1.07255	0.118363	0.227097	0.625971	0.600562	0.159604	0.192889	-1.37879	24	1.08641	-1.58091	24	1.46058	0.180677	0.126989	-1.20047	0.364904	0.0603394	L-serine deaminase (sdaA)
HI0289	7.89116	10.802	6.77588	7.70349	7.14667	6.48202	6.5649	8.14354	4	4	8.29314	7.08428	1.7422	0.765593	2.10013	1.95366	0.198037	0.105062	1.75011	1.02681	0.187287	0.156536	-1.19152	24	2.90501	-1.20013	24	1.43149	0.2451	0.241802	-1.17064	0.244476	0.0326551	serine transporter (sdaC)
HI0290	0.109599	0.0289422	0.112651	0.134636	0.0959804	0.14033	0.173292	0.140871	4	4	0.096457	0.137618	0.0463711	0.0317503	-2.48551	-2.00501	0.71051	0.246311	0.0359291	0.0262228	0.45964	0.196141	1.85075	24	1.8773	1.92297	24	5.49161	0.0765525	0.0664276	1.42673	0.505023	0.105383	potassium/copper-transporting ATPase, putative
HI0291	0.144501	0.0509031	0.137844	0.104227	0.16514	0.129135	0.177011	0.0770806	4	4	0.109369	0.137092	0.0427775	0.0448883	-2.28878	-2.03558	0.481465	0.376688	0.0385465	0.030579	0.405663	0.243946	1.12689	24	1.589	1.06981	24	2.7653	0.270929	0.295346	1.25348	0.212854	0.0264908	H. influenzae predicted coding region HI0291
HI0293	0.0628676	0.00885827	0.0670051	0.0829396	0.0875956	0.0808817	0.0711517	0.0641923	4	4	0.0554176	0.0759553	0.0322232	0.0103474	-3.17144	-2.58465	1.04339	0.137431	0.0282901	0.0130856	0.719351	0.171397	1.31779	24	4.67394	1.58701	24	17.6147	0.200015	0.125599	1.3706	0.367171	0.0609399	transcriptional regulator, merR family, putative
HI0294	1.85835	1.09897	1.15833	1.49339	1.20001	1.67018	1.42821	1.24403	4	4	1.40226	1.38561	0.35015	0.213921	0.315522	0.317509	0.243001	0.150342	0.327361	0.231633	0.223121	0.166703	-0.0830527	24	1.99734	0.0142689	24	1.79142	0.934499	0.988733	-1.01202	0.0812564	0.00101365	met repressor (metJ)
HI0295	8.42287	8.59366	7.20506	8.46894	8.80901	7.72296	7.08529	6.39226	4	4	8.17263	7.50238	0.649072	1.02669	2.09829	2.00827	0.0827736	0.135817	1.53494	1.10989	0.164868	0.161016	-0.707697	24	1.91258	-0.781255	24	1.04842	0.48595	0.442291	-1.08934	0.158021	0.0165358	transcription termination factor (rho)
HI0296	0.0576169	0.0615031	0.0824231	0.070998	0.0722142	0.074433	0.0591974	0.0697916	4	4	0.0681353	0.0689091	0.0110598	0.0067462	-2.6959	-2.67877	0.159339	0.102179	0.0242223	0.012508	0.361204	0.18683	0.0567673	24	3.75017	0.084231	24	3.73777	0.955201	0.933571	1.01136	0.0855483	0.00276456	type 4 prepilin-like protein specific leader peptidase (hopD)
HI0297	0	0.00671461	0.000851	0.0068957	0.00753958	0.00677205	0.0122696	0.0129613	3	4	0.00482044	0.00988562	0.00343883	0.00318021	-5.68314	-4.65724	1.20035	0.331642	0.00400581	0.0038956	1.16819	0.459609	2.60046	21	NA	4.46423	21	NA	0.0166991	0.00021415	2.05077	0.993797	0.95029	protein transport protein
HI0298	0.0104865	0.00405897	0.0259567	0.0167527	0.0213476	0.0149945	0.0102781	0.0115645	4	4	0.0143137	0.0145462	0.009333	0.00495201	-4.45125	-4.27111	0.795094	0.323883	0.00854841	0.00475621	0.801001	0.406396	0.047534	24	3.23034	0.401126	24	3.88478	0.962481	0.691877	1.01624	0.11057	0.00817233	protein transport protein
HI0299	0	0.0104986	8.01e-05	0.00642243	0.00804903	0.00350228	0.00760163	0.00920169	3	4	0.00566704	0.00708866	0.00525016	0.00248411	-6.34557	-5.01108	2.6844	0.436251	0.00446394	0.00313167	1.62871	0.560232	0.907899	21	NA	4.76407	21	NA	0.374233	0.000104817	1.25086	0.996684	0.972876	prepilin peptidase dependent protein D
HI0300	0.0310083	0.0302686	0.0271643	0.0431111	0.0416978	0.051529	0.0335102	0.0365542	4	4	0.0328881	0.0408228	0.00701587	0.00789689	-3.43024	-3.21195	0.199334	0.187202	0.014709	0.0103278	0.556431	0.232254	0.882971	24	2.02839	0.724086	24	5.73978	0.386011	0.476013	1.24126	0.149311	0.0150115	ampD signalling protein (ampD)
HI0301	0.593572	0.703293	0.48546	0.618637	0.389459	0.624767	0.555284	0.606025	4	4	0.60024	0.543884	0.0897725	0.107052	-0.519119	-0.625621	0.153711	0.217405	0.136768	0.0996663	0.23987	0.191127	-0.666039	24	1.88308	-0.694496	24	1.5751	0.511738	0.49404	-1.10362	0.145047	0.0142677	hemolysin, putative
HI0302	1.41313	1.10178	1.3049	2.01951	1.07957	1.4674	1.0369	1.29322	4	4	1.45983	1.21927	0.394812	0.199841	0.352928	0.188356	0.255325	0.161705	0.339488	0.213692	0.220124	0.174644	-1.19935	24	2.52391	-1.17137	24	1.58865	0.242097	0.252947	-1.19729	0.237095	0.031183	apolipoprotein N-acyltransferase (cutE)
HI0303	0.304822	0.252539	0.255768	0.329033	0.167904	0.224475	0.247109	0.304819	4	4	0.28554	0.236077	0.0375895	0.0566548	-1.25983	-1.46608	0.130911	0.247679	0.0699105	0.0481787	0.265767	0.204242	-1.16516	24	2.1056	-1.2307	24	1.69321	0.255404	0.230363	-1.20952	0.252579	0.0342964	conserved hypothetical protein
HI0304	0.73087	0.586103	0.802814	0.849875	0.680936	0.547081	0.607728	0.803865	4	4	0.742415	0.659902	0.115127	0.110481	-0.30752	-0.425949	0.163456	0.164764	0.184893	0.12381	0.241283	0.175922	-0.741628	24	2.23013	-0.793217	24	1.88109	0.465508	0.435424	-1.12504	0.159925	0.0168703	conserved hypothetical protein
HI0305	0.0704102	0.0827565	0.0766796	0.120065	0.0757873	0.109289	0.0921448	0.101567	4	4	0.0874779	0.0946971	0.0223021	0.0144248	-2.45828	-2.36625	0.235156	0.158611	0.0303813	0.0161796	0.325844	0.173517	0.419464	24	3.52599	0.498553	24	3.52641	0.678608	0.622633	1.08253	0.120589	0.00998267	conserved hypothetical protein
HI0306	0.178778	0.182036	0.160685	0.202273	0.165346	0.181451	0.187191	0.190634	4	4	0.180943	0.181156	0.0170416	0.0111996	-1.7129	-1.70988	0.0942576	0.063265	0.0556374	0.0306246	0.284625	0.172808	0.00669827	24	3.30061	0.0181712	24	2.71283	0.994711	0.985653	1.00117	0.0814868	0.00115744	conserved hypothetical protein
HI0307	0.215725	0.174943	0.214537	0.298502	0.247455	0.371337	0.333536	0.154393	4	4	0.225927	0.27668	0.0519627	0.0966106	-1.50632	-1.33836	0.220913	0.392789	0.0655497	0.0661216	0.309912	0.255058	1.09022	24	1.01753	0.836959	24	1.47638	0.286442	0.410873	1.22464	0.16714	0.0181427	pyrroline-5-carboxylate reductase (proC)
HI0308	0.254155	0.186394	0.240209	0.317916	0.237771	0.35457	0.22744	0.224167	4	4	0.249669	0.260987	0.0540708	0.0626577	-1.40548	-1.36238	0.219356	0.218466	0.0655571	0.0540383	0.307625	0.195442	0.26644	24	1.47176	0.236488	24	2.47747	0.792176	0.815061	1.04533	0.0962937	0.00539047	conserved hypothetical transmembrane protein
HI0309	0.243381	0.214882	0.157901	0.198883	0.150563	0.164425	0.149767	0.191731	4	4	0.203762	0.164121	0.0356855	0.019598	-1.60291	-1.81225	0.182035	0.115306	0.0592929	0.0281695	0.289591	0.171359	-1.20774	24	4.43044	-1.2443	24	2.856	0.238916	0.225403	-1.24153	0.256273	0.0350537	integrase/recombinase (xerD)
HI0310	4.34621	4.38498	7.36042	4.8514	4.37403	5.23891	3.88054	4.38707	4	4	5.23575	4.47014	1.43493	0.56414	1.63072	1.49161	0.248653	0.123665	1.33732	0.834443	0.197333	0.169292	-0.971407	24	2.56848	-1.07008	24	1.35871	0.341035	0.295229	-1.17127	0.212913	0.0265021	H. influenzae predicted coding region HI0310
HI0312	0.116578	0.125204	0.116656	0.202836	0.0965719	0.122424	0.133115	0.136711	4	4	0.140318	0.122205	0.0418745	0.0181342	-1.99272	-2.11104	0.267019	0.158107	0.0435305	0.021416	0.330483	0.176012	-0.746722	24	4.13152	-0.631982	24	3.52543	0.462485	0.533373	-1.14822	0.136557	0.0127879	Holliday junction DNA helicase (ruvB)
HI0313	0.525386	0.412909	0.468537	0.606365	0.331939	0.473801	0.515249	0.521182	4	4	0.5033	0.460543	0.0826422	0.0882885	-0.69664	-0.791133	0.163763	0.212081	0.122501	0.0814871	0.25314	0.188893	-0.581221	24	2.25995	-0.598343	24	1.79594	0.566511	0.555216	-1.09284	0.132265	0.0120386	Holliday junction DNA helicase (ruvA)
HI0314	2.38166	2.19915	2.37781	2.37628	2.27687	2.50181	2.30572	2.72625	4	4	2.33373	2.45266	0.0897436	0.207973	0.846897	0.894534	0.0392276	0.0834611	0.379806	0.38029	0.151616	0.160148	0.442582	24	1.00255	0.432021	24	1.11571	0.662031	0.669583	1.05096	0.113609	0.00872871	crossover junction endodeoxyribonuclease (ruvC)
HI0315	1.02674	0.830511	0.826704	0.941515	0.949081	1.17889	1.09962	1.26208	4	4	0.906367	1.12242	0.0963068	0.133242	-0.102475	0.110011	0.10493	0.121934	0.202909	0.175258	0.22689	0.165444	1.61162	24	1.34044	1.51341	24	1.88074	0.12012	0.143234	1.23837	0.340487	0.0540822	conserved hypothetical protein
HI0316	0.351515	0.176561	0.320094	0.173702	0.478413	0.214313	0.477324	0.237724	4	4	0.255468	0.351944	0.0936546	0.14572	-1.41729	-1.11345	0.377238	0.435112	0.0774362	0.0928094	0.344914	0.27201	1.59633	24	1.43647	1.38338	24	1.60787	0.1235	0.179283	1.37764	0.29713	0.0438359	datP pyrophosphohydrolase (ntpA)
HI0317	2.17223	1.8886	2.28314	2.32216	1.73108	2.00636	2.37136	2.58985	4	4	2.16653	2.17466	0.19587	0.381298	0.76991	0.765032	0.0937635	0.178884	0.365981	0.383979	0.167641	0.173195	0.030653	24	1.10077	-0.0404673	24	1.06735	0.9758	0.968055	1.00375	0.0828224	0.00180766	aspartyl-tRNA synthetase (aspS)
HI0318	1.67102	1.69915	1.46994	1.65633	1.53322	1.85779	1.97461	1.96094	4	4	1.62411	1.83164	0.1043	0.205668	0.483346	0.600138	0.0662652	0.118361	0.286384	0.294006	0.176464	0.159891	1.01128	24	1.05394	0.980923	24	1.21804	0.321969	0.336416	1.12778	0.193864	0.0229532	conserved hypothetical protein
HI0319	1.23737	0.946926	1.0775	0.995917	1.04948	1.0893	1.27796	1.05549	4	4	1.06443	1.11806	0.127253	0.108033	0.0572521	0.108275	0.116641	0.0927834	0.220299	0.17053	0.211441	0.156205	0.385004	24	1.66886	0.388184	24	1.83226	0.703626	0.701302	1.05038	0.109333	0.00794351	conserved hypothetical protein
HI0321	1.80583	1.25516	1.23076	1.60166	1.42245	1.51731	1.4555	1.49172	4	4	1.47335	1.47175	0.278963	0.0415105	0.37424	0.386151	0.187726	0.0282548	0.308671	0.236019	0.202724	0.144488	-0.00826631	24	1.71041	0.0956967	24	1.96853	0.993473	0.924556	-1.00109	0.0862871	0.00298521	virulence associated protein B (vapB)
HI0322	0.513851	0.36497	0.385238	0.35852	0.49215	0.381298	0.413579	0.350313	4	4	0.405645	0.409335	0.07303	0.0609535	-0.913356	-0.901245	0.167829	0.145001	0.0946045	0.0676863	0.222347	0.161878	0.0634431	24	1.95354	0.0880704	24	1.88664	0.949939	0.930551	1.0091	0.0857945	0.00283936	virulence associated protein C, putative
HI0323	1.40496	0.950711	1.18834	1.63806	1.12701	1.61385	1.45249	1.53766	4	4	1.29552	1.43275	0.294219	0.21422	0.238884	0.350433	0.233261	0.159819	0.315142	0.249234	0.225454	0.173322	0.68312	24	1.59881	0.784516	24	1.69203	0.501073	0.440413	1.10593	0.158537	0.0166264	lactoylglutathione lyase (gloA)
HI0324	0.479426	0.46147	0.800673	0.606877	0.671523	0.566465	0.527421	0.597622	4	4	0.587111	0.590758	0.156398	0.0610241	-0.557559	-0.530275	0.254218	0.101844	0.149804	0.102145	0.263975	0.160513	0.0402197	24	2.1509	0.176625	24	2.70463	0.968251	0.861285	1.00621	0.0918169	0.00440314	ribonuclease T (rnt)
HI0325	0.00883705	0.0320124	0.0222805	0.0514876	0.0605061	0.0881292	0.0817365	0.0708623	4	4	0.0286544	0.0753085	0.0179442	0.0121733	-3.73522	-2.59631	0.745922	0.165942	0.0157419	0.013444	0.664217	0.180944	4.50733	24	1.37106	3.30877	24	13.4751	0.000145372	0.00294811	2.62817	0.940865	0.654707	conserved hypothetical protein
HI0326	0.0311201	0	0.0274368	0.0163103	0.0267713	0.0358838	0.0197763	0.0180048	3	4	0.0249557	0.0251091	0.00771032	0.00811924	-3.72724	-3.72207	0.342478	0.312823	0.0115587	0.00750133	0.586592	0.299375	0.0408834	21	NA	0.0345639	21	NA	0.967775	0.972754	1.00614	0.0824624	0.00165258	H. influenzae predicted coding region HI0326
HI0328	2.05302	1.39346	2.01019	2.0744	1.80034	2.22877	2.41096	2.22907	4	4	1.88277	2.16729	0.327292	0.259247	0.619751	0.76776	0.192417	0.12544	0.368969	0.357344	0.19298	0.161602	1.10784	24	1.06612	1.17604	24	1.42605	0.278909	0.251113	1.15112	0.238277	0.0314174	elongation factor P (efp)
HI0329	0.337971	0.256318	0.251475	0.459448	0.453622	0.35549	0.329923	0.366743	4	4	0.326303	0.376445	0.0972298	0.0537086	-1.15107	-0.984184	0.283188	0.136547	0.0929484	0.0618697	0.285552	0.159748	0.898142	24	2.25698	1.02008	24	3.1952	0.378032	0.317865	1.15367	0.201982	0.0244519	conserved hypothetical protein
HI0330	0.934925	0.59396	1.1129	0.923382	0.884866	0.756569	0.971554	1.01214	4	4	0.891291	0.906281	0.216371	0.113046	-0.140244	-0.104519	0.267726	0.129181	0.222796	0.143995	0.267286	0.160155	0.113012	24	2.39399	0.229304	24	2.78529	0.910961	0.820575	1.01682	0.0957379	0.00527262	opacity associated protein (oapA)
HI0331	0.975816	0.565563	0.878854	0.972147	1.0055	0.653366	0.668232	0.807035	4	4	0.848095	0.783534	0.193625	0.163361	-0.18795	-0.25941	0.259228	0.200395	0.219255	0.142217	0.25604	0.175638	-0.49408	24	2.37682	-0.460302	24	2.1251	0.625741	0.649443	-1.0824	0.116502	0.00925177	opacity associated protein (oapB)
HI0332	0.179684	0.160454	0.268626	0.159566	0.236479	0.135653	0.136898	0.15738	4	4	0.192083	0.166603	0.0518663	0.0476374	-1.67401	-1.81929	0.245881	0.260618	0.0632859	0.0360902	0.306944	0.207422	-0.69949	24	3.07494	-0.78434	24	2.18982	0.49097	0.440514	-1.15294	0.15851	0.0166215	DNA repair protein (recO)
HI0333	2.36633	1.43621	1.79421	2.40208	1.91025	1.78177	2.27124	2.47464	4	4	1.99971	2.10948	0.467641	0.319689	0.671063	0.737815	0.245857	0.151657	0.414021	0.360785	0.205233	0.16913	0.399758	24	1.31688	0.502004	24	1.47248	0.69287	0.620239	1.05489	0.120968	0.01005	RNA methyltransferase, putative
HI0334	1.87809	1.24749	2.10752	1.70304	1.5191	1.83034	1.72822	1.5065	4	4	1.73403	1.64604	0.364204	0.159486	0.532328	0.494874	0.225004	0.0963962	0.366131	0.266545	0.206232	0.153961	-0.388604	24	1.88682	-0.29106	24	1.79427	0.700995	0.773506	-1.05346	0.10069	0.00628933	GTP pyrophosphokinase (relA)
HI0335	0.868939	0.572736	0.889301	0.908879	0.845235	0.785301	0.701476	0.95175	4	4	0.809964	0.820941	0.15899	0.105267	-0.227669	-0.203462	0.220539	0.128142	0.199513	0.126813	0.243456	0.157765	0.0928641	24	2.47523	0.166879	24	2.38134	0.926782	0.868863	1.01355	0.0911204	0.00423993	diacylglycerol kinase (dgkA)
HI0336	0.797389	0.504724	1.57889	0.742385	0.956697	0.666266	0.790389	0.831525	4	4	0.905846	0.81122	0.466321	0.119752	-0.187831	-0.217514	0.474333	0.14941	0.305063	0.127556	0.32477	0.159999	-0.572356	24	5.71973	-0.163978	24	4.12018	0.572404	0.871121	-1.11665	0.0909147	0.00419111	molybdopeterin biosynthesis protein (mog)
HI0337	1.14038	0.8872	1.0802	1.2808	1.2342	0.883142	0.945487	1.26368	4	4	1.09714	1.08163	0.163259	0.195237	0.0840763	0.0660315	0.153301	0.182748	0.260954	0.189671	0.213402	0.172594	-0.096199	24	1.89289	-0.131492	24	1.5288	0.924161	0.896482	-1.01435	0.0886629	0.00363412	nitrogen regulatory protein P-II (glnB)
HI0338	0.186916	0.149977	0.265517	0.396195	0.205067	0.248632	0.228186	0.310324	4	4	0.249651	0.248052	0.10893	0.0451681	-1.45657	-1.40598	0.424872	0.17587	0.0805056	0.0475421	0.350008	0.191844	-0.0342006	24	2.86744	0.253509	24	3.32858	0.973	0.802034	-1.00645	0.0976313	0.00566983	conserved hypothetical transmembrane protein
HI0339	0.353575	0.250874	0.201601	0.255042	0.180896	0.271844	0.222347	0.247996	4	4	0.265273	0.230771	0.0636749	0.0389109	-1.34756	-1.47755	0.231565	0.175296	0.0705493	0.0399611	0.303885	0.186518	-0.851053	24	3.11682	-0.729128	24	2.65447	0.403152	0.47298	-1.14951	0.150054	0.0151412	primosomal protein N' (priA)
HI0340	0.692275	0.417516	0.634364	0.885975	0.623694	0.976318	0.748108	0.862206	4	4	0.657532	0.802581	0.192819	0.151336	-0.454351	-0.233633	0.313159	0.192626	0.179517	0.138358	0.288104	0.171256	1.27995	24	1.68347	1.31709	24	2.83014	0.212797	0.200246	1.2206	0.276945	0.0394005	conserved hypothetical protein
HI0341	1.58714	1.93915	1.35984	1.94349	1.22873	1.76715	1.48789	1.71334	4	4	1.7074	1.54928	0.2856	0.245567	0.524009	0.427789	0.172848	0.165747	0.34731	0.267399	0.193	0.166452	-0.721501	24	1.687	-0.75507	24	1.34443	0.477572	0.457553	-1.10206	0.153952	0.0158227	conserved hypothetical protein
HI0342	1.07781	0.630055	1.66987	0.95588	1.44762	0.77175	0.726054	0.801017	4	4	1.0834	0.93661	0.434267	0.342066	0.020151	-0.107795	0.40097	0.321042	0.328028	0.218992	0.285379	0.21753	-0.744366	24	2.2437	-0.713124	24	1.7211	0.463882	0.482646	-1.15673	0.147712	0.0147325	ferredoxin-type protein (napF)
HI0343	0.37025	0.188028	0.284063	0.31652	0.302283	0.294878	0.347576	0.269229	4	4	0.289715	0.303492	0.0765433	0.0326241	-1.26842	-1.19664	0.289699	0.105701	0.0775627	0.0532206	0.302076	0.172641	0.292911	24	2.12396	0.412617	24	3.06155	0.772107	0.68355	1.04755	0.111686	0.00837755	napD protein (napD)
HI0345	1.61746	1.5427	1.62917	2.27538	1.18567	1.56408	1.5206	1.62366	4	4	1.76618	1.4735	0.341623	0.196486	0.556152	0.380347	0.178972	0.142582	0.369262	0.256181	0.197244	0.164516	-1.30244	24	2.07766	-1.36894	24	1.43746	0.205125	0.183695	-1.19863	0.292623	0.0428283	ferredoxin-type protein (napG)
HI0346	1.44425	1.2787	1.04523	1.66133	0.924737	1.20944	1.32179	0.856936	4	4	1.35738	1.07823	0.260485	0.222912	0.291322	0.0591269	0.196399	0.208142	0.312648	0.196555	0.215412	0.183111	-1.51178	24	2.53013	-1.64256	24	1.38393	0.143647	0.113513	-1.2589	0.38828	0.0667013	ferredoxin-type protein (napH)
HI0347	0.237824	0.173429	0.260263	0.33952	0.20411	0.201789	0.279593	0.279256	4	4	0.252759	0.241187	0.0685567	0.0441633	-1.40363	-1.43492	0.277081	0.184691	0.0706978	0.0455915	0.318312	0.183447	-0.275107	24	2.40461	-0.170347	24	3.01082	0.785588	0.866165	-1.04798	0.0913672	0.00429814	periplasmic nitrate reductase (napB)
HI0348	0.280153	0.301465	0.332526	0.434802	0.258656	0.4492	0.387362	0.178131	4	4	0.337236	0.318337	0.068506	0.122623	-1.10136	-1.20654	0.192271	0.417117	0.08837	0.0816641	0.252226	0.264653	-0.314129	24	1.17097	-0.57543	24	1.10096	0.756138	0.570357	-1.05937	0.129448	0.0115455	cytochrome C-type protein (napC)
HI0349	2.77381	3.1345	2.97667	2.99226	2.45677	2.42148	2.99894	3.08497	4	4	2.96931	2.74054	0.148423	0.350107	1.08738	1.00201	0.0504365	0.128129	0.497618	0.486175	0.161222	0.164549	-0.657669	24	1.04763	-0.741197	24	1.04171	0.51701	0.465765	-1.08347	0.151851	0.0154553	adenylate kinase (adk)
HI0350	0.793986	0.52637	0.692261	0.830389	0.518561	0.596418	0.752359	0.813851	4	4	0.710751	0.670297	0.136112	0.136411	-0.356524	-0.416008	0.205298	0.207757	0.182255	0.127859	0.245955	0.1853	-0.363417	24	2.03186	-0.386329	24	1.76182	0.719475	0.702657	-1.06035	0.109157	0.0079109	permease, putative
HI0351	1.43021	1.09361	1.22559	1.39966	1.20936	1.2892	1.243	1.23411	4	4	1.28727	1.24392	0.157452	0.0333756	0.246739	0.217998	0.125106	0.0266786	0.294386	0.191098	0.199036	0.155124	-0.247022	24	2.37313	-0.227791	24	1.64628	0.806992	0.821738	-1.03485	0.0956215	0.00524779	UDP-glucose 4-epimerase (galE)
HI0352	0.0494626	0	0.0412241	0.0562563	0.032562	0.0434884	0.0413166	0.0774509	3	4	0.048981	0.0487045	0.00752766	0.0197376	-3.02437	-3.07612	0.156213	0.367631	0.0229887	0.0141	0.436178	0.275175	-0.0392284	21	NA	-0.376117	21	NA	0.969079	0.710603	-1.00568	0.108139	0.00772112	conserved hypothetical protein
HI0354	0.0731105	0.121796	0.0745383	0.093277	0.0621612	0.0662627	0.0494774	0.0866018	4	4	0.0906805	0.0661258	0.0226877	0.0154075	-2.42245	-2.73621	0.238533	0.230305	0.0299228	0.0140451	0.325653	0.220046	-1.48568	24	4.53891	-1.5966	24	2.1902	0.150381	0.12344	-1.37133	0.370757	0.0618967	ABC transporter, ATP-binding protein
HI0355	0.152431	0.136297	0.149762	0.181803	0.147801	0.158618	0.120065	0.177811	4	4	0.155073	0.151074	0.0191677	0.0241113	-1.86938	-1.89998	0.120186	0.165114	0.04292	0.0269795	0.286043	0.182117	-0.157778	24	2.53077	-0.180475	24	2.46697	0.875952	0.858295	-1.02647	0.0920945	0.00446732	ABC transporter, permease protein
HI0357	0.582161	0.539378	0.524243	0.67643	0.413854	0.417072	0.325851	0.501885	4	4	0.580553	0.414666	0.0684622	0.0718836	-0.548768	-0.89186	0.114151	0.17705	0.136766	0.0708137	0.240243	0.169178	-2.15423	24	3.73009	-2.33528	24	2.01659	0.0414761	0.0282181	-1.40005	0.68488	0.203713	thiamine biosynthesis protein, putative
HI0358	0.21804	0.191144	0.138736	0.321883	0.130576	0.243857	0.12294	0.193986	4	4	0.21745	0.17284	0.0770163	0.057058	-1.57164	-1.79575	0.348338	0.326587	0.0717112	0.0404844	0.325373	0.230906	-1.08345	24	3.1376	-1.12342	24	1.9856	0.289375	0.272372	-1.25811	0.2253	0.0288734	transcriptional activator, putative
HI0359	0.270579	0.192555	0.345435	0.142865	0.307271	0.184948	0.163702	0.277721	4	4	0.237859	0.23341	0.0889189	0.0698254	-1.49084	-1.48964	0.386593	0.30605	0.0738554	0.0508984	0.339647	0.22314	-0.0991801	24	2.1055	0.00593021	24	2.31686	0.921819	0.995317	-1.01906	0.080767	0.000628612	iron (chelated) ABC transporter, permease protein (yfeD)
HI0360	0.897685	0.64355	0.898204	0.599999	1.45434	0.796488	0.648571	1.01867	4	4	0.75986	0.979518	0.160435	0.351197	-0.291719	-0.066869	0.214465	0.34737	0.191216	0.231083	0.254214	0.2281	1.46469	24	1.46045	1.31666	24	1.24208	0.155983	0.200389	1.28908	0.276818	0.0393731	iron (chelated) ABC transporter, permease protein (yfeC)
HI0361	1.41318	1.10296	1.80185	0.857233	1.88621	1.24304	1.11559	1.53944	4	4	1.2938	1.44607	0.407992	0.34297	0.219651	0.348232	0.319715	0.233121	0.344992	0.286314	0.250519	0.194001	0.679262	24	1.45188	0.811612	24	1.66754	0.503471	0.424991	1.11769	0.162911	0.0173957	iron (chelated) transporter, ATP-binding protein (yfeB)
HI0362	0.545752	0.491853	0.498612	0.32585	0.825729	0.566974	0.336408	0.539588	4	4	0.465516	0.567175	0.096148	0.200719	-0.783103	-0.616327	0.230149	0.368196	0.108932	0.13982	0.264864	0.242787	1.1471	24	1.64751	0.928331	24	1.19013	0.262648	0.362479	1.21838	0.183548	0.0210754	iron (chelated) ABC transporter, periplasmic-binding protein (yfeA)
HI0364	0.186085	0.157771	0.207793	0.218504	0.187096	0.225192	0.20563	0.216574	4	4	0.192538	0.208623	0.0268164	0.0164329	-1.65508	-1.56961	0.144233	0.0801801	0.0597679	0.0334552	0.286217	0.168613	0.46966	24	3.19161	0.514595	24	2.88142	0.642837	0.611543	1.08354	0.122365	0.0102979	penicillin-binding protein 7, putative
HI0365	0.166536	0.140818	0.139235	0.190696	0.237601	0.252728	0.275959	0.224457	4	4	0.159321	0.247686	0.0243737	0.0221066	-1.84537	-1.39854	0.14987	0.0884704	0.0441664	0.0431783	0.283322	0.171001	2.86129	24	1.04629	2.70047	24	2.74512	0.00860721	0.0124932	1.55463	0.816789	0.34591	conserved hypothetical protein
HI0366	0.072208	0.0281968	0.0608275	0.0660273	0.0615786	0.0790481	0.0644022	0.0740395	4	4	0.0568149	0.0697671	0.0196377	0.00816953	-2.92854	-2.66773	0.432383	0.116926	0.0251716	0.0126449	0.444356	0.18442	0.9196	24	3.9627	1.08422	24	5.80561	0.366933	0.28904	1.22797	0.216123	0.0271115	fimbrial biogenesis and twitching motility protein, putative
HI0367	2.21104	1.73883	1.77984	2.35841	2.3896	2.07993	2.25834	2.65525	4	4	2.02203	2.34578	0.309694	0.242224	0.695297	0.848658	0.153188	0.102548	0.381335	0.370362	0.18046	0.162045	1.21806	24	1.06014	1.26464	24	1.2402	0.235041	0.218144	1.16011	0.261892	0.0362166	conserved hypothetical protein
HI0368	0.497187	0.419078	0.895435	0.522466	0.872274	0.433465	0.549477	0.538275	4	4	0.583542	0.598373	0.212535	0.189929	-0.582032	-0.547692	0.328272	0.294275	0.168767	0.138798	0.286324	0.216507	0.135748	24	1.47846	0.191325	24	1.74893	0.893153	0.849881	1.02542	0.0928843	0.00464745	gcpE protein (gcpE)
HI0369	4.61714	4.29305	3.71086	5.11808	4.62832	3.68835	3.7417	4.38569	4	4	4.43478	4.11101	0.590001	0.46836	1.4827	1.40881	0.135143	0.113677	0.854747	0.767223	0.171212	0.171079	-0.563777	24	1.24117	-0.610562	24	1.00155	0.578137	0.547229	-1.07876	0.133803	0.0123072	histidyl-tRNA synthetase (hisS)
HI0370	2.0394	2.23991	2.51699	2.1745	1.92804	2.08781	1.98478	2.04901	4	4	2.2427	2.01241	0.201019	0.070489	0.804739	0.698872	0.0880601	0.0351299	0.38187	0.319737	0.161516	0.150833	-0.924758	24	1.42642	-0.958102	24	1.14667	0.364297	0.347564	-1.11444	0.189306	0.02212	conserved hypothetical protein
HI0371	0.0426351	0	0.0604794	0.0422981	0.0667944	0.0542557	0.0451767	0.0435381	3	4	0.0484708	0.0524412	0.0104011	0.0106669	-3.04118	-2.96287	0.204185	0.19635	0.0213846	0.0115904	0.441188	0.221243	0.685113	21	NA	0.707932	21	NA	0.500766	0.486771	1.08191	0.146736	0.0145622	conserved hypothetical protein
HI0372	0.95416	0.548615	0.794923	0.938075	0.965171	0.941845	0.851295	0.869958	4	4	0.808943	0.907067	0.187732	0.0549946	-0.23518	-0.0989179	0.257005	0.0606487	0.205673	0.136378	0.255947	0.148147	0.795236	24	2.27441	0.921527	24	2.98478	0.434271	0.365947	1.1213	0.182261	0.0208432	ferredoxin (fdx-1)
HI0373	1.82242	1.25512	2.98712	1.45927	2.08621	1.62995	1.90988	1.68043	4	4	1.88098	1.82662	0.773845	0.211635	0.574911	0.597496	0.378634	0.114718	0.508218	0.295103	0.259849	0.159132	-0.185021	24	2.96588	0.148244	24	2.66641	0.854767	0.883388	-1.02976	0.0898124	0.00392399	heat shock protein (hscA)
HI0374	1.13547	0.806162	1.00243	1.29833	1.2438	1.117	1.10387	1.19191	4	4	1.0606	1.16414	0.20836	0.0657548	0.0437685	0.150798	0.202543	0.0561707	0.235406	0.171858	0.224893	0.16042	0.710538	24	1.87626	0.77489	24	1.96534	0.484219	0.445973	1.09763	0.15702	0.0163601	H. influenzae predicted coding region HI0374
HI0375	0.388293	0.302334	0.791128	0.428362	0.621642	0.435514	0.512695	0.467992	4	4	0.477529	0.509461	0.215575	0.0812052	-0.806075	-0.683499	0.408438	0.153967	0.147626	0.0881756	0.317908	0.187175	0.371397	24	2.80303	0.664518	24	2.88473	0.7136	0.512694	1.06687	0.14089	0.0135432	conserved hypothetical protein
HI0376	0.045531	0.0581074	0.0693735	0.0818641	0.135164	0.121588	0.114155	0.0911217	4	4	0.063719	0.115507	0.0155297	0.0184376	-2.77644	-2.16854	0.251214	0.166627	0.0240249	0.0197649	0.397689	0.176189	3.32934	24	1.47753	2.79517	24	5.09482	0.00280358	0.0100411	1.81276	0.843869	0.390953	conserved hypothetical protein
HI0377	0.679845	0.529474	0.832996	0.936319	1.12003	0.799048	0.823691	0.903934	4	4	0.744658	0.911677	0.177991	0.145944	-0.317572	-0.101483	0.250037	0.152535	0.195871	0.155205	0.257496	0.163597	1.33664	24	1.59267	1.41664	24	2.47736	0.193875	0.169437	1.22429	0.307749	0.046251	iscU protein (iscU)
HI0378	1.96102	1.55963	1.90701	2.15726	1.38475	1.73396	2.2023	1.86943	4	4	1.89623	1.79761	0.248832	0.338346	0.633074	0.572767	0.13638	0.1927	0.35616	0.324436	0.176964	0.177805	-0.409414	24	1.20513	-0.480806	24	1.00953	0.685867	0.635008	-1.05486	0.118667	0.00964005	nifS protein (nifS)
HI0379	3.424	2.6065	2.34321	3.04486	2.49809	2.94196	2.62636	2.80437	4	4	2.85464	2.71769	0.477315	0.195257	1.03845	0.997845	0.167373	0.0719394	0.492536	0.457725	0.172736	0.154834	-0.407355	24	1.15789	-0.35008	24	1.24462	0.687358	0.729332	-1.05039	0.10581	0.00728265	conserved hypothetical protein
HI0380	0.326492	0.40837	0.281089	0.356197	0.293916	0.330373	0.343415	0.279388	4	4	0.343037	0.311773	0.0533947	0.0300821	-1.07907	-1.16899	0.156617	0.0968836	0.0892506	0.0538019	0.238936	0.171721	-0.600001	24	2.75187	-0.61119	24	1.93605	0.554129	0.54682	-1.10028	0.133882	0.0123211	conserved hypothetical protein
HI0381	4.55119	6.68901	4.57171	5.5947	4.26485	4.65597	5.54759	5.87312	4	4	5.35165	5.08538	1.01598	0.750961	1.66439	1.61808	0.184492	0.149196	1.40137	0.961258	0.183807	0.166105	-0.313371	24	2.12532	-0.37388	24	1.2245	0.756706	0.711776	-1.05236	0.10799	0.00769328	peptidoglycan-associated outer membrane lipoprotein (pal)
HI0382	12.3913	21.0077	11.1431	13.1415	11.1457	13.8629	10.86	13.2602	4	4	14.4209	12.2822	4.46786	1.50216	2.63712	2.50253	0.280284	0.122439	2.86463	1.31626	0.222343	0.151175	-1.35681	24	4.73644	-1.00116	24	2.16316	0.187468	0.326737	-1.17413	0.198012	0.0237165	colicin tolerance protein (tolB)
HI0383	1.8606	1.07793	1.49154	1.56998	1.31765	1.6959	2.33695	1.85661	4	4	1.50002	1.80178	0.32308	0.422297	0.386705	0.567916	0.228249	0.236913	0.319831	0.350779	0.209758	0.189544	1.27139	24	1.20289	1.28195	24	1.22466	0.215774	0.212106	1.20117	0.266772	0.0372376	outer membrane integrity protein (tolA)
HI0384	0.542394	0.482573	0.540829	0.674557	0.396799	0.515748	0.566592	0.560248	4	4	0.560088	0.509847	0.0812316	0.0786871	-0.587184	-0.683489	0.14	0.165941	0.131915	0.0913813	0.241437	0.191613	-0.626162	24	2.0839	-0.624884	24	1.58766	0.537119	0.537943	-1.09854	0.135636	0.0126272	colicin transport protein (tolR)
HI0385	0.487047	0.390197	0.388779	0.506178	0.434619	0.512051	0.678803	0.551346	4	4	0.44305	0.544205	0.0623422	0.101998	-0.821527	-0.621359	0.141064	0.184945	0.0973998	0.0982157	0.24398	0.180024	1.46259	24	1.01682	1.32034	24	1.83674	0.156553	0.199176	1.22831	0.277904	0.0396068	colicin transport protein (tolQ)
HI0386	2.79035	1.73158	2.11484	2.40369	1.8239	2.24436	2.6525	2.46165	4	4	2.26011	2.2956	0.448037	0.35594	0.800295	0.821433	0.20221	0.162083	0.443588	0.386032	0.186485	0.171136	0.120709	24	1.32042	0.167025	24	1.18742	0.904926	0.86875	1.0157	0.0911307	0.00424237	conserved hypothetical protein
HI0387	0.241622	0.195931	0.201669	0.255897	0.210384	0.247486	0.223094	0.256051	4	4	0.22378	0.234254	0.0295202	0.0211702	-1.50362	-1.45444	0.131892	0.0909761	0.0600751	0.039733	0.293715	0.166581	0.290834	24	2.28605	0.29129	24	3.10884	0.773677	0.773332	1.0468	0.100709	0.00629315	ATP-dependent helicase (dinG)
HI0388	0.421329	0.198146	0.332536	0.408043	0.385935	0.390384	0.400975	0.38989	4	4	0.340014	0.391796	0.102344	0.0064354	-1.12012	-0.937114	0.348559	0.0163331	0.0988134	0.0581856	0.292627	0.146093	0.903144	24	2.88404	1.11908	24	4.0121	0.375426	0.274184	1.1523	0.224262	0.0286728	conserved hypothetical protein
HI0389	0.313752	0.210312	0.25826	0.332232	0.319742	0.29016	0.28575	0.368482	4	4	0.278639	0.316034	0.0553445	0.0380836	-1.29351	-1.15714	0.207335	0.116968	0.0713638	0.0563418	0.289428	0.175068	0.822545	24	1.60433	0.806286	24	2.73317	0.418864	0.427996	1.1342	0.162039	0.0172422	outer membrane protein
HI0390	0.341648	0.249285	0.309022	0.485407	0.259151	0.266251	0.339717	0.411095	4	4	0.34634	0.319054	0.10029	0.0713561	-1.09006	-1.16056	0.277925	0.218203	0.0985988	0.0648807	0.267824	0.197475	-0.462366	24	2.30947	-0.423717	24	1.8394	0.647983	0.675546	-1.08552	0.11278	0.00857768	ribonuclease D (rnd)
HI0390.1	1.10256	0.773284	0.851102	1.12	0.593284	1.31253	0.919798	1.02672	4	4	0.961737	0.963084	0.175721	0.29709	-0.0518421	-0.0768381	0.185942	0.331963	0.223325	0.20764	0.236362	0.223139	0.00883911	24	1.15679	-0.153798	24	1.12203	0.993021	0.879055	1.0014	0.0901989	0.00401875	long chain fatty acid coenzyme A ligase (fadD)
HI0391	0.0226427	0	0.0169507	0.0209224	0.025407	0.0295624	0.0260578	0.0215907	3	4	0.0201719	0.0256545	0.00291927	0.00326653	-3.91077	-3.66923	0.149658	0.129137	0.00957719	0.00668041	0.605601	0.257671	1.64138	21	NA	1.87478	21	NA	0.115612	0.0748009	1.27179	0.478775	0.0955053	H. influenzae predicted coding region HI0391
HI0392	0.149895	0.0812637	0.193072	0.178944	0.174921	0.155858	0.114667	0.0787371	4	4	0.150794	0.131046	0.0497164	0.0429929	-1.94331	-2.0774	0.392432	0.357139	0.0485733	0.0293092	0.343999	0.238698	-0.696203	24	2.74655	-0.640488	24	2.0769	0.49299	0.527924	-1.1507	0.137672	0.0129824	O-antigen acetylase, putative
HI0393	0.876498	0.690959	0.712481	0.811102	0.53926	0.856157	0.641258	0.752116	4	4	0.77276	0.697198	0.0867114	0.137062	-0.262464	-0.375512	0.111415	0.200025	0.181565	0.126342	0.230509	0.173418	-0.683214	24	2.06524	-0.783804	24	1.7668	0.501015	0.440823	-1.10838	0.158425	0.0166066	conserved hypothetical GTP-binding protein
HI0394	0.582723	0.364896	0.528465	0.701543	0.455636	0.791959	0.737325	0.740244	4	4	0.544407	0.681291	0.139807	0.152515	-0.63511	-0.406202	0.275049	0.255355	0.142117	0.130577	0.268666	0.196862	1.41852	24	1.18456	1.37453	24	1.86252	0.168895	0.181977	1.25144	0.29436	0.0432155	peptidyl-tRNA hydrolase (pth)
HI0395	0.715995	0.452238	0.512837	0.665926	0.679025	0.74199	0.769782	0.751367	4	4	0.586749	0.735541	0.124539	0.0394063	-0.550501	-0.308256	0.216318	0.0547314	0.142644	0.117644	0.256518	0.15577	1.60945	24	1.47018	1.61438	24	2.71186	0.120594	0.119518	1.25359	0.37747	0.0637117	conserved hypothetical protein
HI0396	0.453043	0.281784	0.472998	0.479626	0.616266	0.412718	0.524649	0.530312	4	4	0.421862	0.520986	0.0940668	0.0834677	-0.88545	-0.662096	0.255267	0.165768	0.0993409	0.0918827	0.247258	0.17929	1.46504	24	1.16893	1.4626	24	1.90191	0.155888	0.156551	1.23497	0.322956	0.0498134	conserved hypothetical protein
HI0397	0.413052	0.24233	0.264411	0.427743	0.372186	0.427171	0.363752	0.334775	4	4	0.336884	0.374471	0.0970393	0.0386141	-1.12028	-0.986128	0.295303	0.101183	0.0954191	0.0595763	0.278552	0.155698	0.668269	24	2.56522	0.84078	24	3.20071	0.510339	0.40877	1.11157	0.167789	0.0182577	exodeoxyribonuclease VII, large subunit (xseA)
HI0398	0.445478	0.220684	0.210485	0.322193	0.245591	0.351292	0.214538	0.273528	4	4	0.29971	0.271237	0.109484	0.0585562	-1.25265	-1.32146	0.352037	0.208726	0.088142	0.0545368	0.312316	0.192607	-0.549399	24	2.61208	-0.375088	24	2.62933	0.587808	0.710889	-1.10497	0.108102	0.00771431	conserved hypothetical protein
HI0399	0.717571	0.581254	0.695165	0.76351	0.483265	0.634842	0.556266	0.639554	4	4	0.689375	0.578482	0.0774913	0.0740855	-0.376971	-0.553765	0.117066	0.132197	0.172689	0.104455	0.228528	0.169712	-1.09892	24	2.73321	-1.24217	24	1.81323	0.282706	0.226175	-1.1917	0.255691	0.0349339	lacZ expression regulator (icc)
HI0400	1.75109	1.26855	1.47412	1.7215	1.29592	1.55866	2.05089	1.69622	4	4	1.55382	1.65042	0.227129	0.314412	0.432344	0.48743	0.151023	0.190568	0.30061	0.298063	0.188597	0.176918	0.456406	24	1.01716	0.426055	24	1.13639	0.652202	0.673865	1.06217	0.113013	0.00862009	conserved hypothetical protein
HI0401	4.72392	5.29598	4.62813	4.13502	5.54712	5.06097	4.33875	4.65427	4	4	4.69576	4.90028	0.476116	0.522832	1.54281	1.58505	0.10137	0.106156	0.906036	0.872643	0.161173	0.161146	0.325157	24	1.078	0.370696	24	1.00033	0.74788	0.714116	1.04355	0.107694	0.00763795	long-chain fatty acid transport protein (fadL)
HI0402	0.115406	0.0742934	0.124724	0.155969	0.161273	0.141064	0.154631	0.128317	4	4	0.117598	0.146321	0.0336807	0.0146563	-2.1747	-1.92579	0.310796	0.101716	0.0392976	0.0242674	0.349786	0.168174	1.2438	24	2.6223	1.28264	24	4.32601	0.225586	0.211868	1.24425	0.266968	0.0372788	methylated-DNA--protein-cysteine methyltransferase (dat1)
HI0403	0.3336	0.196248	0.238759	0.290645	0.273069	0.248155	0.254944	0.20852	4	4	0.264813	0.246172	0.0599416	0.0272155	-1.34854	-1.40654	0.231613	0.114754	0.0699729	0.0428625	0.305634	0.1794	-0.454341	24	2.66505	-0.327348	24	2.9024	0.653666	0.746243	-1.07572	0.103791	0.00689634	DNA mismatch repair protein (mutH)
HI0404	1.07477	0.862738	1.40022	1.19342	1.0142	0.721498	0.708671	0.870567	4	4	1.13279	0.828734	0.224714	0.143831	0.109479	-0.198825	0.203012	0.169731	0.27936	0.136311	0.220944	0.166315	-1.95632	24	4.20017	-2.22969	24	1.76483	0.0621618	0.0353838	-1.36689	0.640282	0.172715	cell cycle protein (mesJ)
HI0405	0.415168	0.330346	0.491736	0.545994	0.334356	0.405635	0.413756	0.438429	4	4	0.445811	0.398044	0.0938383	0.0446903	-0.825412	-0.926222	0.219391	0.117606	0.104938	0.0603247	0.257583	0.16225	-0.789264	24	3.02601	-0.662294	24	2.52038	0.437686	0.514093	-1.12	0.140588	0.0134906	pyridoxine kinase, putative
HI0406	0.625382	0.384941	0.917471	0.630736	1.09227	0.550857	0.561875	0.593267	4	4	0.639632	0.699566	0.217826	0.262416	-0.492765	-0.401653	0.356026	0.328107	0.187434	0.169608	0.29755	0.220669	0.474196	24	1.22124	0.491903	24	1.81818	0.639646	0.627257	1.0937	0.119863	0.00985354	acetyl-CoA carboxylase, carboxyl transferase (accA)
HI0407	0.186095	0.122355	0.207156	0.151281	0.243128	0.147213	0.165977	0.148977	4	4	0.166722	0.176324	0.0374926	0.0453325	-1.81131	-1.75748	0.232975	0.235149	0.050061	0.0371923	0.289351	0.204198	0.307936	24	1.81173	0.303994	24	2.00793	0.760787	0.763753	1.05759	0.101778	0.00650451	conserved hypothetical integral membrane protein
HI0408	5.04654	4.61747	4.97472	5.39564	3.68251	4.10314	4.22552	4.04208	4	4	5.00859	4.01331	0.319047	0.233349	1.60963	1.38831	0.0638893	0.0594102	0.941984	0.709058	0.15553	0.165536	-1.68832	24	1.76491	-1.94873	24	1.1328	0.104304	0.0631105	-1.24799	0.516344	0.109898	ABC transporter, ATP-binding protein (yebM)
HI0409	0.147492	0.124659	0.287262	0.168077	0.231597	0.166841	0.161079	0.172103	4	4	0.181873	0.182905	0.0724632	0.032772	-1.75671	-1.70975	0.360928	0.166867	0.0665174	0.0342402	0.335214	0.190788	0.0275996	24	3.77396	0.243518	24	3.08704	0.97821	0.809674	1.00568	0.0968426	0.00550581	conserved hypothetical protein
HI0410	0.251209	0.202297	0.21772	0.324803	0.260415	0.317794	0.335914	0.267561	4	4	0.249007	0.295421	0.0544992	0.0371564	-1.40714	-1.22528	0.208759	0.125708	0.0651452	0.0534102	0.30823	0.175437	1.10193	24	1.48771	1.02554	24	3.08678	0.281419	0.315336	1.1864	0.203145	0.0246681	transcriptional regulatory protein (tyrR)
HI0411	0.703472	0.639197	0.709902	1.02079	0.593937	0.85625	0.713504	0.700969	4	4	0.76834	0.716165	0.1713	0.107706	-0.280331	-0.342258	0.206142	0.149586	0.195232	0.12144	0.24639	0.162416	-0.453851	24	2.5845	-0.419698	24	2.30138	0.654014	0.678439	-1.07285	0.112382	0.008505	host factor-I protein (hfq)
HI0412	0.721081	0.450537	0.521819	0.701449	0.530163	0.634853	0.545219	0.555148	4	4	0.598722	0.566346	0.133414	0.0468126	-0.53234	-0.571005	0.229427	0.0800375	0.142508	0.0985334	0.258879	0.16748	-0.373736	24	2.09175	-0.250803	24	2.38929	0.711882	0.804101	-1.05717	0.0974167	0.00562539	conserved hypothetical protein
HI0413	1.72531	1.8037	1.69847	1.93566	1.54938	1.65051	1.75717	1.57435	4	4	1.79079	1.63285	0.106402	0.0933752	0.581356	0.489121	0.0585528	0.0565056	0.335418	0.254737	0.177053	0.150673	-0.749947	24	1.73377	-0.793463	24	1.38082	0.460576	0.435283	-1.09672	0.159965	0.0168772	ribonuclease E (rne)
HI0414	0.951838	0.799313	0.879044	1.14532	0.940423	1.28078	1.23186	1.2631	4	4	0.943878	1.17904	0.148035	0.16036	-0.0666506	0.157035	0.152615	0.14653	0.213238	0.201079	0.237106	0.173205	1.60471	24	1.1246	1.52359	24	1.87398	0.121637	0.140681	1.24915	0.344085	0.0549809	H. influenzae predicted coding region HI0414
HI0415	0.193251	0.082484	0.150329	0.225419	0.129362	0.196851	0.143325	0.151531	4	4	0.162871	0.155267	0.0617914	0.029194	-1.88091	-1.87501	0.442228	0.178897	0.0540467	0.0286801	0.354111	0.184318	-0.248548	24	3.55122	0.0295348	24	3.69099	0.805825	0.976682	-1.04897	0.0821633	0.00151462	hydroxyethylthiazole kinase (thiM)
HI0416	0.0674754	0.098783	0.0660909	0.0953128	0.0556181	0.0745903	0.0824879	0.0774839	4	4	0.0819155	0.072545	0.0175398	0.0117467	-2.51953	-2.63445	0.216385	0.174862	0.0276569	0.0133412	0.326678	0.186279	-0.610324	24	4.29753	-0.611137	24	3.07548	0.547383	0.546854	-1.12917	0.133875	0.01232	phosphomethylpyrimidine kinase (thiD)
HI0417	1.51669	0.800251	0.756593	1.22946	0.722714	1.16138	0.857347	0.708369	4	4	1.07575	0.862452	0.363233	0.21028	0.0303362	-0.168459	0.336622	0.228689	0.30098	0.165397	0.262938	0.185565	-1.24214	24	3.31149	-1.23543	24	2.00778	0.226185	0.228628	-1.24731	0.253858	0.0345579	thiamin-phosphate pyrophosphorylase (thiE)
HI0418	0.0500236	0.0820225	0.0649936	0.0802295	0.0576936	0.0761519	0.077632	0.0763756	4	4	0.0693173	0.0719633	0.0149604	0.00953539	-2.68809	-2.63888	0.230076	0.14274	0.0246088	0.0132273	0.369916	0.181689	0.189417	24	3.4613	0.238822	24	4.14524	0.851359	0.813271	1.03817	0.0964754	0.00542877	transport protein, putative
HI0419	1.34473	1.07712	0.601438	0.920417	0.829083	0.967553	0.949267	0.758554	4	4	0.985924	0.876114	0.310471	0.0995739	-0.0552209	-0.137207	0.339819	0.11546	0.263158	0.142244	0.278304	0.160726	-0.734167	24	3.42265	-0.510208	24	2.99824	0.469959	0.614566	-1.12534	0.121875	0.0102112	protease, putative
HI0420	0.214096	0.139584	0.149823	0.179992	0.169288	0.257099	0.20013	0.161533	4	4	0.170873	0.197013	0.0335335	0.043388	-1.78089	-1.64157	0.192315	0.210052	0.0555702	0.0380793	0.296289	0.19724	0.776041	24	2.12964	0.782852	24	2.25652	0.445306	0.441371	1.15297	0.158274	0.0165801	H. influenzae predicted coding region HI0420
HI0421	0.00628908	0.055049	0.00838176	0.0135251	0.00612947	0.00389289	0.0122376	0.0119833	4	4	0.0208112	0.00856083	0.0230268	0.00420054	-4.26335	-4.86768	0.962505	0.556032	0.0149495	0.00394552	0.797617	0.545501	-1.58465	24	14.3563	-1.25081	24	2.13795	0.126136	0.223061	-2.43098	0.258057	0.0354215	hypothetical protein
HI0422	1.2253	1.01815	0.735612	0.970739	0.890178	0.862037	0.778599	0.859854	4	4	0.98745	0.847667	0.20101	0.0480716	-0.0288945	-0.166511	0.210895	0.0580182	0.235305	0.127296	0.239218	0.15099	-1.04498	24	3.41694	-0.972953	24	2.51009	0.306442	0.340281	-1.1649	0.192258	0.0226589	ATP-dependent RNA helicase (srmB)
HI0423	0.326459	0.14221	0.21066	0.265025	0.196781	0.345841	0.240304	0.272394	4	4	0.236089	0.26383	0.0784518	0.0628442	-1.48884	-1.35345	0.355969	0.236092	0.0716954	0.0554197	0.331558	0.201152	0.61228	24	1.67361	0.698228	24	2.71688	0.54611	0.491745	1.11751	0.145576	0.0143599	conserved hypothetical protein
HI0424	0.294221	0.175515	0.230253	0.300969	0.22279	0.296961	0.322247	0.299996	4	4	0.25024	0.285499	0.0591356	0.0432989	-1.4082	-1.26303	0.25228	0.163105	0.0666913	0.0506894	0.312115	0.178136	0.841823	24	1.73103	0.807906	24	3.06993	0.408197	0.42708	1.1409	0.162304	0.0172888	rRNA methylase, putative
HI0425	2.62711	1.91682	2.2234	2.43483	1.6158	2.40148	2.04978	2.36225	4	4	2.30054	2.10733	0.304344	0.363513	0.826366	0.733316	0.135544	0.183333	0.40867	0.371914	0.167351	0.178007	-0.699313	24	1.20742	-0.7617	24	1.1314	0.491079	0.45366	-1.09169	0.15497	0.0160008	phosphatidylserine synthase (pssA)
HI0426	0.88385	0.691238	0.722832	0.862669	0.577794	0.868447	0.761537	0.707848	4	4	0.790147	0.728907	0.0972179	0.120851	-0.24126	-0.326882	0.123764	0.170274	0.181623	0.129511	0.229558	0.170278	-0.549075	24	1.96666	-0.599138	24	1.81748	0.588027	0.554695	-1.08402	0.132365	0.012056	fatty acid metabolism regulator protein (fadR)
HI0427	2.63082	2.42016	2.08102	2.74542	2.04047	2.1552	2.32636	2.27054	4	4	2.46935	2.19814	0.291836	0.126998	0.89848	0.786346	0.122205	0.0582728	0.392811	0.337785	0.160951	0.149825	-1.04701	24	1.35234	-1.0199	24	1.15403	0.305525	0.317945	-1.12338	0.201945	0.024445	Na+/H+ antiporter (nhaB)
HI0428	0.60794	0.545455	0.516897	0.588819	0.643726	0.559821	0.670596	0.669394	4	4	0.564778	0.635884	0.041259	0.0522011	-0.573341	-0.455398	0.0734956	0.0852737	0.129524	0.109185	0.242928	0.162698	0.839489	24	1.40726	0.806785	24	2.2294	0.40948	0.427714	1.1259	0.162121	0.0172565	disulfide bond formation protein B (dsbB)
HI0429	3.1269	2.92712	2.81514	2.94241	2.93794	2.42933	3.29042	3.12166	4	4	2.95289	2.94484	0.129138	0.372599	1.08207	1.07368	0.0433908	0.132398	0.490111	0.51643	0.156016	0.169084	-0.0226272	24	1.11028	-0.0730174	24	1.17454	0.982135	0.942397	-1.00273	0.084836	0.00253991	glucosamine--fructose-6-phosphate aminotransferase (glmS)
HI0430	4.15286	4.91122	3.80731	4.31488	6.10404	3.28277	3.85106	4.26991	4	4	4.29657	4.37694	0.461217	1.22039	1.45358	1.44939	0.105824	0.262973	0.762415	0.976311	0.166589	0.207121	0.129771	24	1.63981	-0.031478	24	1.54581	0.897829	0.975149	1.01871	0.0822799	0.00156951	DNA-binding protein HU-alpha (hupA)
HI0431	0.833506	0.605464	0.903363	0.788707	0.874656	0.866491	0.77775	0.82158	4	4	0.78276	0.835119	0.127265	0.0448028	-0.255716	-0.181276	0.173238	0.0542433	0.191578	0.118565	0.239823	0.144348	0.464798	24	2.61083	0.531881	24	2.76032	0.646266	0.599698	1.06689	0.12432	0.0106438	conserved hypothetical protein
HI0432	0.104062	0.0306713	0.0911846	0.12209	0.138708	0.133111	0.147805	0.146874	4	4	0.087002	0.141625	0.0396353	0.00699396	-2.56127	-1.9555	0.626905	0.0497409	0.0343446	0.0222314	0.446317	0.16041	2.67025	24	2.38661	2.55453	24	7.74153	0.0133877	0.0173983	1.62783	0.769021	0.282639	conserved hypothetical protein
HI0433	1.41516	1.37417	1.79218	1.52294	2.0301	1.45652	1.38472	1.58713	4	4	1.52611	1.61462	0.188149	0.289383	0.417291	0.46789	0.118898	0.169744	0.279925	0.287199	0.181393	0.169393	0.441371	24	1.05264	0.407746	24	1.14671	0.662895	0.687075	1.05799	0.111211	0.00829031	orfG protein
HI0434	0.0447618	0.0535479	0.0774874	0.0920155	0.125243	0.0842992	0.0991973	0.0844982	4	4	0.0669532	0.0983094	0.0216891	0.0192635	-2.74425	-2.33314	0.330619	0.186672	0.0257743	0.0177256	0.392487	0.179313	2.0048	24	2.11433	1.90549	24	4.79099	0.0563899	0.0687649	1.46833	0.497375	0.102422	competence protein F (comF)
HI0435	0.0343855	4.09693	0.045123	0.722082	0.0371763	0.0255713	0.0513352	0.0296058	4	4	1.22463	0.0359222	1.9417	0.0113457	-1.34597	-3.36188	2.29535	0.303603	1.0151	0.0107636	1.18243	0.270494	-2.34193	24	8893.98	-3.32391	24	19.109	0.0278147	0.00284101	-34.0912	0.942652	0.662049	competence protein E (comE)
HI0436	0.0267573	0.00763524	0.0316046	0.0355773	0.0285225	0.0263131	0.0201648	0.0245372	4	4	0.0253936	0.0248844	0.0123761	0.00354365	-3.82161	-3.70153	0.711906	0.148215	0.0125441	0.00654728	0.668377	0.259783	-0.0719719	24	3.67078	0.334896	24	6.61946	0.943221	0.740613	-1.02046	0.104455	0.00702403	competence protein D (comD)
HI0437	0.046754	0.018643	0.0383256	0.0430187	0.0316792	0.0395066	0.0291216	0.0429404	4	4	0.0366853	0.035812	0.0125127	0.00648864	-3.36322	-3.3419	0.420677	0.182374	0.0175804	0.00957845	0.582765	0.239919	-0.0872499	24	3.36874	0.0676712	24	5.90008	0.931197	0.946608	-1.02439	0.0844998	0.00242899	competence protein C (comC)
HI0438	0.0137912	0	0.0183139	0.0166887	0.0182085	0.0170336	0.0137833	0.0120774	3	4	0.0162646	0.0152757	0.00229099	0.00283713	-4.12562	-4.19479	0.144597	0.189528	0.00776234	0.00441018	0.663526	0.372488	-0.448458	21	NA	-0.371407	21	NA	0.658416	0.714055	-1.06474	0.107702	0.00763938	competence protein B (comB)
HI0439	0.0854929	0.0429173	0.065242	0.0836772	0.0890963	0.100455	0.0906527	0.0926833	4	4	0.0693324	0.0932219	0.0198446	0.00504093	-2.70456	-2.37384	0.32037	0.0530518	0.0255504	0.0143027	0.390092	0.154971	1.63173	24	3.19124	1.5758	24	6.33623	0.115791	0.128163	1.34457	0.363012	0.0598407	competence protein A (comA)
HI0440	0.862171	0.624584	1.22184	0.752836	1.11442	0.771203	0.888282	0.694155	4	4	0.865357	0.867014	0.256723	0.18323	-0.175631	-0.15875	0.283363	0.204719	0.233642	0.158071	0.265546	0.1822	0.0117473	24	2.18473	0.104836	24	2.12412	0.990724	0.917377	1.00191	0.0868835	0.00315587	penicillin-binding protein 1A (ponA)
HI0441	0.824825	0.670913	0.827483	1.10505	0.774337	0.895991	0.870275	0.721624	4	4	0.857068	0.815557	0.180799	0.0816211	-0.170293	-0.207692	0.205118	0.101109	0.215284	0.121848	0.243411	0.151046	-0.335618	24	3.12167	-0.261104	24	2.59695	0.740076	0.796239	-1.0509	0.0982379	0.00579468	orfJ protein
HI0442	0.992057	0.777094	1.5222	0.911545	1.16092	1.2004	0.882596	0.858945	4	4	1.05072	1.02571	0.326588	0.179898	0.016844	0.0137315	0.28731	0.176624	0.26557	0.180844	0.250451	0.178309	-0.155688	24	2.15652	-0.0202478	24	1.97289	0.877582	0.984013	-1.02438	0.0816098	0.00122852	conserved hypothetical protein
HI0443	0.382703	0.31769	0.408587	0.426376	0.57189	0.408158	0.398016	0.373261	4	4	0.383839	0.437831	0.0476056	0.0905667	-0.963665	-0.840413	0.129853	0.191471	0.0904556	0.076555	0.217662	0.185634	0.91124	24	1.39612	0.861689	24	1.37483	0.371231	0.397387	1.14066	0.171398	0.0188981	recombination protein (recR)
HI0444	0.449079	0.373524	0.394534	0.423881	0.434058	0.337139	0.208652	0.273201	4	4	0.410254	0.313262	0.0331122	0.0961075	-0.893421	-1.19662	0.0807131	0.311163	0.0880718	0.071357	0.213633	0.226888	-1.71136	24	1.52335	-1.94584	24	1.12794	0.0999111	0.0634752	-1.30962	0.515071	0.109383	DNA topoisomerase III (topB)
HI0445	0.754509	0.440327	0.540074	0.684237	0.650661	0.772192	0.780626	0.592792	4	4	0.604787	0.699068	0.141379	0.0924422	-0.524356	-0.364715	0.242101	0.134458	0.149649	0.116989	0.259053	0.158545	0.992689	24	1.63629	1.05124	24	2.66977	0.330765	0.303616	1.15589	0.20872	0.0257112	protein-export membrane protein (secG)
HI0446	0.275281	0.192885	0.225957	0.335366	0.231407	0.287415	0.263663	0.30201	4	4	0.257372	0.271124	0.0620465	0.0308355	-1.37889	-1.3102	0.240037	0.116637	0.0701804	0.0485418	0.309324	0.171314	0.3223	24	2.09026	0.388552	24	3.26019	0.750016	0.701033	1.05343	0.109368	0.00794999	PTS system, fructose-specific IIBC component (fruA)
HI0447	0.59339	0.613346	0.658613	0.861497	0.624049	0.655767	0.589051	0.795181	4	4	0.681711	0.666012	0.122924	0.0903208	-0.394359	-0.412977	0.169207	0.130135	0.173205	0.118678	0.24407	0.161787	-0.149546	24	2.13	-0.127162	24	2.27585	0.882373	0.899871	-1.02357	0.0883698	0.00355804	1-phosphofructokinase (fruK)
HI0448	0.600067	0.41975	0.512161	0.688792	0.400053	0.687964	0.650927	0.684194	4	4	0.555192	0.605784	0.115555	0.13816	-0.605186	-0.524762	0.213018	0.262115	0.13756	0.121492	0.247178	0.196655	0.551324	24	1.28202	0.50923	24	1.57984	0.586508	0.615241	1.09112	0.121766	0.0101919	PTS system, fructose-specific IIA/FPr component (fruB)
HI0449	2.07231	1.86033	1.70264	2.10299	1.68423	1.62147	1.83421	1.97848	4	4	1.93457	1.7796	0.188537	0.159831	0.65624	0.573396	0.0991375	0.0890593	0.3566	0.282582	0.172351	0.155976	-0.681201	24	1.59248	-0.712782	24	1.22099	0.502265	0.482854	-1.08708	0.147663	0.0147239	H. influenzae predicted coding region HI0449
HI0450	0.796937	0.708708	0.697638	0.818451	0.615745	0.664772	0.802747	0.772626	4	4	0.755433	0.713973	0.0611483	0.0882997	-0.282922	-0.342727	0.0809675	0.124951	0.178516	0.118018	0.22957	0.155899	-0.387482	24	2.288	-0.431025	24	2.16841	0.701814	0.670297	-1.05807	0.113509	0.00871053	virulence associated protein D (vapD)
HI0451	0.619389	0.282968	1.17145	0.566844	0.681242	0.564257	0.419752	0.433687	4	4	0.660162	0.524734	0.37151	0.122973	-0.537718	-0.664901	0.581347	0.229455	0.239608	0.103545	0.372546	0.201665	-1.03766	24	5.35488	-0.600449	24	3.4127	0.309769	0.553836	-1.25809	0.132529	0.0120846	conserved hypothetical protein
HI0452	0.668182	0.500365	0.626797	0.81395	0.580695	0.70563	0.7243	0.711731	4	4	0.652323	0.680589	0.129251	0.0670481	-0.44215	-0.3887	0.200507	0.10379	0.166479	0.109738	0.268461	0.156278	0.283514	24	2.30144	0.344135	24	2.95099	0.779214	0.733742	1.04333	0.105276	0.00718109	conserved hypothetical protein
HI0453	1.40788	1.04618	1.15025	1.49131	1.19397	1.52871	1.4448	1.20654	4	4	1.27391	1.34351	0.21005	0.168998	0.231716	0.28936	0.166941	0.125573	0.304361	0.222397	0.210327	0.163397	0.369279	24	1.87293	0.432857	24	1.65692	0.715158	0.668984	1.05463	0.113693	0.00874398	conserved hypothetical protein
HI0454	0.508157	0.364418	0.35044	0.430421	0.396519	0.41113	0.427269	0.349452	4	4	0.413359	0.396092	0.0721843	0.0335338	-0.894494	-0.928902	0.17022	0.0871663	0.0938466	0.0597393	0.22361	0.156922	-0.31042	24	2.46784	-0.251913	24	2.03055	0.758921	0.803253	-1.04359	0.0975046	0.00564362	conserved hypothetical protein
HI0455	0.293741	0.367598	0.234255	0.305359	0.250858	0.32138	0.32399	0.348018	4	4	0.300238	0.311061	0.054649	0.0418885	-1.21586	-1.17514	0.185004	0.143038	0.0752295	0.0555021	0.26599	0.179786	0.231547	24	1.83721	0.25369	24	2.18885	0.818853	0.801895	1.03605	0.0976457	0.00567281	DNA polymerase III, delta' subunit (holB)
HI0456	0.355125	0.336828	0.405934	0.416684	0.358533	0.469121	0.450679	0.464113	4	4	0.378643	0.435612	0.038702	0.0519722	-0.975115	-0.836813	0.102879	0.127082	0.0893526	0.0665911	0.220764	0.166306	1.02244	24	1.80046	1.00075	24	1.76214	0.316769	0.326932	1.15046	0.197927	0.0237008	thymidylate kinase
HI0457	0.442179	0.363504	0.265504	0.365764	0.241327	0.461329	0.414191	0.364085	4	4	0.359238	0.370233	0.0724017	0.0946668	-1.03997	-1.02176	0.211332	0.283584	0.0921729	0.0731458	0.245439	0.211502	0.186877	24	1.58792	0.112427	24	1.34666	0.853328	0.91142	1.03061	0.0873842	0.00329471	conserved hypothetical protein
HI0458	1.39467	1.18374	1.47889	1.58792	1.1293	1.5315	1.30034	1.5731	4	4	1.41131	1.38356	0.171097	0.207672	0.338764	0.31588	0.125189	0.154463	0.278606	0.226576	0.192727	0.167431	-0.154528	24	1.512	-0.179277	24	1.32499	0.878486	0.859225	-1.02005	0.092008	0.00444737	stationary phase survival protein SurA, putative
HI0459	0.407753	0.251506	0.307125	0.404655	0.378929	0.512663	0.411616	0.42253	4	4	0.34276	0.431435	0.0767076	0.0572333	-1.09065	-0.846925	0.233807	0.127913	0.0919754	0.0682525	0.257684	0.171031	1.54845	24	1.81596	1.57609	24	2.26999	0.1346	0.128097	1.25871	0.363117	0.0598686	pyrimidine operon regulatory protein (pyrR)
HI0460	0.235952	0.138033	0.239666	0.236126	0.214058	0.323017	0.26922	0.174754	4	4	0.212444	0.245262	0.0496369	0.0647172	-1.57407	-1.43204	0.270889	0.267763	0.063399	0.0518265	0.307083	0.211538	0.80155	24	1.49645	0.761787	24	2.10735	0.430678	0.453609	1.15448	0.154983	0.0160032	mazG protein (mazG)
HI0461	0.28554	0.219793	0.302655	0.280352	0.285845	0.271235	0.251431	0.297073	4	4	0.272085	0.276396	0.0361402	0.0197209	-1.30883	-1.28786	0.141313	0.0721962	0.0678182	0.0466766	0.28167	0.161582	0.104731	24	2.11103	0.129153	24	3.03873	0.917459	0.898313	1.01585	0.0885044	0.00359309	conserved hypothetical protein
HI0462	0.72185	0.592252	0.579282	0.697832	0.662073	0.823019	0.557295	0.938627	4	4	0.647804	0.745253	0.072496	0.169005	-0.438876	-0.313788	0.112095	0.230927	0.15595	0.144847	0.250703	0.189292	0.915701	24	1.15918	0.796381	24	1.75411	0.368933	0.433618	1.15043	0.160434	0.0169597	ATP-dependent proteinase (lon)
HI0463	0.346204	0.22519	0.279503	0.369136	0.289453	0.27596	0.239221	0.318546	4	4	0.305008	0.280795	0.0653988	0.0329236	-1.20572	-1.2754	0.224202	0.119304	0.0775405	0.0475679	0.272782	0.167692	-0.53235	24	2.65723	-0.43527	24	2.6461	0.599378	0.667256	-1.08623	0.113936	0.00878811	oxygen-independent coproporphyrinogen III oxidase, putative
HI0464	1.59354	1.08506	1.09089	1.45799	1.62465	1.3327	1.16102	1.53777	4	4	1.30687	1.41403	0.258757	0.208407	0.25291	0.33803	0.198046	0.151006	0.311741	0.243682	0.213854	0.168517	0.541659	24	1.63659	0.625255	24	1.61044	0.593047	0.537704	1.082	0.135684	0.0126356	ribose 5-phosphate isomerase A (rpiA)
HI0465	0.15102	0.123716	0.132989	0.153996	0.150185	0.175193	0.182185	0.189624	4	4	0.14043	0.174297	0.0145016	0.0171206	-1.96711	-1.7508	0.104475	0.101981	0.0389866	0.0305577	0.292292	0.174817	1.36739	24	1.62775	1.27023	24	2.79555	0.184174	0.216178	1.24117	0.26346	0.0365435	D-3-phosphoglycerate dehydrogenase (serA)
HI0466	0.889702	0.464164	0.579241	0.789967	0.732396	0.861941	0.803561	0.762142	4	4	0.680769	0.79001	0.19391	0.0561361	-0.416546	-0.237582	0.295769	0.0704577	0.185951	0.121219	0.283168	0.14761	0.984278	24	2.35318	1.12087	24	3.68007	0.334798	0.273434	1.16047	0.22469	0.0287555	conserved hypothetical protein
HI0467	0.764816	0.51694	0.889237	0.688415	1.10492	0.830787	0.678148	0.70226	4	4	0.714852	0.829028	0.15575	0.195749	-0.354676	-0.206863	0.228956	0.222804	0.18757	0.150936	0.251384	0.180961	0.948474	24	1.54434	0.95442	24	1.92978	0.352342	0.349386	1.15972	0.188583	0.0219883	conserved hypothetical protein
HI0468	0.253518	0.212126	0.185169	0.320828	0.350466	0.414081	0.360392	0.32744	4	4	0.24291	0.363095	0.0590635	0.0366864	-1.43656	-1.0168	0.237639	0.0986622	0.0668292	0.0595552	0.313267	0.165551	2.68523	24	1.25919	2.36937	24	3.58067	0.0129369	0.0262053	1.49477	0.698797	0.214677	ATP phosphoribosyltransferase (hisG)
HI0469	0.0667657	0.0638428	0.0593244	0.0619806	0.0670219	0.0850304	0.0704977	0.0659307	4	4	0.0629784	0.0721201	0.00313252	0.00882436	-2.76589	-2.6347	0.0497336	0.116834	0.0230846	0.0130057	0.369489	0.176079	0.690044	24	3.15045	0.64104	24	4.4034	0.496786	0.527571	1.14516	0.137745	0.0129951	histidinol dehydrogenase (hisD)
HI0470	0.144377	0.123198	0.110117	0.196561	0.237461	0.230963	0.25241	0.218759	4	4	0.143563	0.234898	0.0380473	0.0140142	-1.96557	-1.44993	0.251717	0.0595341	0.0434043	0.0390851	0.311217	0.163588	3.12745	24	1.23323	2.93316	24	3.61929	0.0045756	0.00726983	1.6362	0.877812	0.460732	histidinol-phosphate aminotransferase (hisC)
HI0471	0.413117	0.218559	0.347618	0.412012	0.362272	0.454067	0.472588	0.391746	4	4	0.347826	0.420168	0.0914565	0.0518228	-1.08702	-0.872886	0.300186	0.124627	0.0967068	0.0669588	0.270258	0.16041	1.23003	24	2.08592	1.3627	24	2.83855	0.230606	0.185628	1.20798	0.290694	0.0424001	imidazoleglycerol-phosphate dehydratase / histidinol-phosphatase (hisB)
HI0472	0.093991	0.0412141	0.149785	0.107298	0.154938	0.104575	0.102949	0.10058	4	4	0.098072	0.11576	0.0447543	0.0261699	-2.42106	-2.17323	0.548206	0.206286	0.0358453	0.0218245	0.408994	0.186274	0.842969	24	2.69759	1.1029	24	4.82092	0.407569	0.281007	1.18036	0.220445	0.0279376	amidotransferase (hisH)
HI0473	0.58332	0.453765	0.494547	0.466854	0.568217	0.54266	0.60552	0.534293	4	4	0.499622	0.562673	0.0583316	0.0320027	-0.698761	-0.576251	0.112352	0.0561734	0.118806	0.0972895	0.24784	0.161437	0.821199	24	1.49122	0.828387	24	2.35687	0.419616	0.415614	1.1262	0.165695	0.0178871	phosphoribosylformimino-5-aminoimidazole carboxamide ribotide isomerase (hisA)
HI0474	0.171553	0.08028	0.24849	0.18119	0.2979	0.206413	0.160698	0.192474	4	4	0.170378	0.214371	0.0691313	0.0588805	-1.84641	-1.56622	0.479231	0.259244	0.0630677	0.0444178	0.363616	0.207643	1.14061	24	2.01604	1.3383	24	3.06655	0.265286	0.193342	1.25821	0.283261	0.0407673	hisF cyclase (hisF)
HI0475	0.878689	0.613047	0.955326	0.808873	0.722734	0.994454	0.748529	0.638156	4	4	0.813984	0.775968	0.146704	0.153096	-0.219113	-0.267274	0.192519	0.187422	0.198076	0.138811	0.239613	0.169682	-0.314344	24	2.03618	-0.328058	24	1.99411	0.755976	0.745713	-1.04899	0.103853	0.00690832	phosphoribosyl-AMP cyclohydrolase / phosphoribosyl-ATP pyrophosphohydrolase (hisIE)
HI0476	0.0211844	0.00253484	0.00584725	0.0428343	0.0279179	0.0434555	0.00221861	0.01876	4	4	0.0181002	0.023088	0.0183821	0.0172475	-4.53108	-4.20035	1.26879	1.31908	0.0122068	0.0104668	0.940167	0.751113	0.620378	24	1.36012	0.549667	24	1.56675	0.540856	0.587627	1.27557	0.126379	0.0110066	hypothetical protein
HI0477	0.700852	0.632677	0.866905	0.778249	0.45095	0.637655	0.635971	0.846714	4	4	0.74467	0.642823	0.100882	0.16172	-0.301698	-0.466338	0.13552	0.257788	0.179492	0.135352	0.243457	0.202926	-0.906097	24	1.75856	-1.03894	24	1.43935	0.373892	0.309188	-1.15844	0.20603	0.0252067	tyrosine-specific transport protein (tyrP)
HI0478	0.901918	0.597206	0.938023	0.748352	0.88027	0.96661	0.792514	0.674034	4	4	0.796375	0.828357	0.156182	0.125046	-0.243147	-0.197127	0.206586	0.154562	0.197825	0.130846	0.245488	0.163587	0.269684	24	2.28581	0.312001	24	2.25198	0.789709	0.757734	1.04016	0.102461	0.00663833	ATP synthase F1, subunit epsilon (atpC)
HI0479	3.6351	5.39189	4.46636	2.85375	5.23785	1.68504	2.8408	2.74535	4	4	4.08678	3.12726	1.09114	1.50139	1.38019	1.05792	0.273459	0.464588	0.868173	0.91721	0.204875	0.278257	-1.51951	24	1.11616	-1.86524	24	1.84465	0.141701	0.0744193	-1.30682	0.479905	0.0959143	ATP synthase F1, subunit beta (atpD)
HI0480	4.84007	6.3029	4.36727	5.31444	4.11207	4.24556	3.63397	4.25839	4	4	5.20617	4.0625	0.827104	0.293248	1.64063	1.39975	0.155795	0.0746484	1.16027	0.728643	0.17038	0.165655	-1.66949	24	2.53564	-2.02724	24	1.05786	0.108015	0.0538832	-1.28152	0.551106	0.124848	ATP synthase F1, subunit gamma (atpG)
HI0481	1.67083	1.97154	1.46522	1.90072	1.61426	1.63432	1.65456	1.70105	4	4	1.75208	1.65105	0.230327	0.0371728	0.554093	0.50122	0.134911	0.0224046	0.341649	0.248271	0.187796	0.145844	-0.478446	24	1.89369	-0.444723	24	1.65803	0.636663	0.660505	-1.06119	0.114895	0.00896193	ATP synthase F1, subunit alpha (atpA)
HI0482	1.74381	2.83414	1.5948	1.69459	1.69687	1.37243	1.27585	1.84411	4	4	1.96683	1.54731	0.581516	0.267541	0.647999	0.425244	0.265121	0.173585	0.453976	0.271017	0.211224	0.167189	-1.58692	24	2.80592	-1.65381	24	1.59613	0.125619	0.111189	-1.27113	0.39265	0.0679337	ATP synthase F1, subunit delta (atpH)
HI0483	2.45575	3.16798	2.24973	2.37734	1.60852	1.70947	2.24585	2.38028	4	4	2.5627	1.98603	0.412355	0.383817	0.93208	0.671951	0.151717	0.194966	0.42276	0.370004	0.165022	0.178191	-2.0529	24	1.3055	-2.14215	24	1.16597	0.0511379	0.042535	-1.29036	0.602063	0.150253	ATP synthase F0, subunit b (atpF)
HI0484	1.44204	2.0447	1.60594	1.43826	1.41861	1.19054	1.37069	1.64788	4	4	1.63273	1.40693	0.28555	0.188264	0.479613	0.334724	0.165279	0.133478	0.315634	0.237417	0.191119	0.165154	-1.14342	24	1.76744	-1.14722	24	1.33915	0.26414	0.262597	-1.16049	0.231076	0.029998	ATP synthase F0, subunit c (atpE)
HI0485	1.01578	1.06815	1.11803	1.35673	1.1225	1.75398	1.48179	1.42648	4	4	1.13967	1.44619	0.150607	0.258948	0.124557	0.356476	0.126561	0.184018	0.267579	0.268991	0.209347	0.178543	1.61572	24	1.01058	1.6858	24	1.37483	0.119225	0.104794	1.26895	0.405248	0.071568	ATP synthase F0, subunit a (atpB)
HI0485.1	0.310309	0.127638	0.696477	0.201611	0.489417	0.310681	0.229338	0.214701	4	4	0.334008	0.311034	0.253024	0.126194	-1.29797	-1.22365	0.721911	0.375621	0.149635	0.0810395	0.450708	0.248056	-0.270014	24	3.40938	0.288931	24	3.30136	0.789458	0.775115	-1.07386	0.100512	0.00625402	H. influenzae predicted coding region HI0485.1
HI0486	0.624568	0.42172	0.511543	0.708352	0.593341	0.536189	0.621992	0.73281	4	4	0.566546	0.621083	0.125798	0.082584	-0.587312	-0.482738	0.227689	0.130244	0.141799	0.109583	0.256685	0.167495	0.60865	24	1.67442	0.682378	24	2.34855	0.548474	0.501534	1.09626	0.143347	0.0139714	glucose-inhibited division protein (gidB)
HI0487	0.110367	0.0881838	0.112693	0.169557	0.170526	0.239472	0.182741	0.17972	4	4	0.1202	0.193115	0.034709	0.0313385	-2.14748	-1.65356	0.272272	0.152372	0.0399271	0.0354565	0.348802	0.186073	2.73098	24	1.26807	2.4988	24	3.5139	0.0116474	0.0197067	1.60661	0.748935	0.260688	H. influenzae predicted coding region HI0487
HI0488	0.338632	0.43593	0.394333	0.440218	0.533008	0.537031	0.693214	0.629778	4	4	0.402278	0.598258	0.0472081	0.0774954	-0.91604	-0.519931	0.121819	0.128035	0.0901622	0.108642	0.215737	0.159045	2.77626	24	1.45194	2.95575	24	1.83995	0.0104911	0.00689202	1.48717	0.882767	0.47248	conserved hypothetical protein
HI0489	0.288224	0.255721	0.239839	0.30181	0.414115	0.457382	0.463854	0.431768	4	4	0.271398	0.44178	0.0285756	0.0230676	-1.30836	-0.817975	0.105909	0.052553	0.0654085	0.0656972	0.278346	0.157674	3.67574	24	1.00885	3.06583	24	3.11637	0.00119031	0.00530445	1.62779	0.904612	0.530273	conserved hypothetical protein
HI0491	1.13769	1.05601	1.0219	1.3583	1.35309	1.61843	1.60317	1.54201	4	4	1.14348	1.52918	0.151234	0.121945	0.127848	0.422231	0.127121	0.0825873	0.278272	0.243004	0.209801	0.149551	2.08803	24	1.31133	2.28516	24	1.96806	0.0475815	0.0314353	1.33731	0.663966	0.18845	conserved hypothetical protein
HI0493	0.0203266	0	0.0185569	0.0280521	0.0195635	0.0374954	0.0286627	0.0175885	3	4	0.0223119	0.0258275	0.00504934	0.00915232	-3.81881	-3.70257	0.21711	0.349292	0.0109363	0.00804225	0.593095	0.30414	0.87429	21	NA	0.764353	21	NA	0.391849	0.453161	1.15757	0.155101	0.0160239	conserved hypothetical protein
HI0494	0.0198632	0.0695209	0.0199898	0.022776	0.0186724	0.0318359	0.0263546	0.036181	4	4	0.0330375	0.028261	0.0243594	0.00755163	-3.5699	-3.5958	0.605805	0.287731	0.0189091	0.00830915	0.614723	0.281979	-0.462521	24	5.17881	-0.076599	24	4.75254	0.647873	0.939577	-1.16901	0.0850624	0.00261275	acid phosphatase
HI0495	0.0065022	0.00136821	0.00766051	0.00838418	0.00426621	0.00785622	0.00567499	0.00741023	4	4	0.00597878	0.00630191	0.00316994	0.0016514	-5.32074	-5.09501	0.855503	0.2798	0.00404568	0.00269217	1.06127	0.537267	0.132989	24	2.25829	0.37952	24	3.90183	0.895311	0.707639	1.05405	0.108516	0.00779163	Acid phosphatase (class B)
HI0496	0.522547	0.508913	0.549315	0.576008	0.619898	0.549893	0.282872	0.768216	4	4	0.539196	0.55522	0.0297308	0.203103	-0.618809	-0.650669	0.0548542	0.430864	0.123562	0.135017	0.229393	0.268553	0.175106	24	1.19402	-0.180415	24	1.37056	0.862465	0.858342	1.02972	0.0920902	0.00446633	heat shock protein (hslV)
HI0497	0.499753	0.317301	0.451002	0.460484	0.54612	0.576325	0.333527	0.653862	4	4	0.432135	0.527459	0.0794117	0.13702	-0.853326	-0.669722	0.20132	0.295343	0.0964643	0.107034	0.238781	0.222994	1.32312	24	1.23116	1.12394	24	1.1466	0.198264	0.272155	1.22059	0.225424	0.0288976	heat shock protein (hslU)
HI0498	0.536337	0.511077	0.617446	0.54674	0.487006	0.433225	0.451577	0.545889	4	4	0.5529	0.479424	0.045562	0.0496148	-0.595043	-0.739081	0.0804253	0.101471	0.126045	0.0769877	0.22293	0.172774	-0.99495	24	2.68047	-1.02139	24	1.66488	0.329687	0.317257	-1.15326	0.20226	0.0245036	spermidine/putrescine ABC transporter, periplasmic-binding protein (potD)
HI0499	0.140453	0.147369	0.146648	0.17727	0.179411	0.210758	0.187823	0.207639	4	4	0.152935	0.196408	0.0165175	0.0152166	-1.88187	-1.62983	0.103474	0.0779615	0.0427359	0.0323309	0.281737	0.171888	1.62249	24	1.74723	1.52738	24	2.68657	0.117763	0.139739	1.28426	0.345435	0.0553201	oxidoreductase, putative
HI0500	0.0716246	0.0521164	0.0684947	0.0576218	0.0663553	0.0659702	0.0748697	0.0595314	4	4	0.0624644	0.0666816	0.00914337	0.00629242	-2.78136	-2.71114	0.148621	0.093764	0.0236527	0.0124759	0.39186	0.19113	0.315412	24	3.59431	0.322146	24	4.20343	0.755175	0.750132	1.06751	0.103337	0.00680865	conserved hypothetical protein
HI0501	0.138143	0	0.126922	0.166857	0.122606	0.139415	0.129704	0.155082	3	4	0.143974	0.136702	0.0205962	0.0140574	-1.94476	-1.99384	0.140047	0.101396	0.0426707	0.021814	0.303008	0.16151	-0.666719	21	NA	-0.607861	21	NA	0.512211	0.549798	-1.0532	0.133304	0.0122202	high affinity ribose transport protein (rbsD)
HI0502	0.449081	0.261508	0.310374	0.35698	0.278392	0.283097	0.297788	0.34275	4	4	0.344486	0.300507	0.0798858	0.0293489	-1.08547	-1.2057	0.228643	0.094413	0.0937245	0.0519836	0.25083	0.170893	-0.82069	24	3.25068	-0.792259	24	2.15432	0.4199	0.435971	-1.14635	0.159772	0.0168433	D-ribose ABC transporter, ATP-binding protein (rbsA)
HI0503	0.154262	0.133775	0.134145	0.184208	0.15744	0.175408	0.18948	0.215612	4	4	0.151597	0.184485	0.0237539	0.0245469	-1.89531	-1.69677	0.15117	0.132317	0.0434499	0.032878	0.288162	0.183849	1.20717	24	1.74649	1.16163	24	2.45669	0.239131	0.256809	1.21694	0.234647	0.0306993	D-ribose ABC transporter, permease protein (rbsC)
HI0504	1.99153	1.78408	1.95097	2.50622	1.68348	2.20752	1.70964	1.72111	4	4	2.0582	1.83044	0.311879	0.251879	0.713726	0.597997	0.144799	0.129579	0.385512	0.302468	0.175288	0.160567	-0.92962	24	1.62449	-0.97369	24	1.19177	0.361825	0.339923	-1.12443	0.192406	0.022686	D-ribose ABC transporter, periplasmic-binding protein (rbsB)
HI0505	0.117675	0.14127	0.106008	0.18128	0.23145	0.167001	0.231162	0.15414	4	4	0.136558	0.195938	0.0332272	0.0411752	-2.01222	-1.64692	0.235148	0.213719	0.0405756	0.0377732	0.323059	0.198863	2.14229	24	1.15389	1.92588	24	2.63911	0.0425222	0.066046	1.43484	0.506296	0.105883	ribokinase (rbsK)
HI0506	0.234254	0.127583	0.286257	0.30892	0.215038	0.301408	0.255282	0.278359	4	4	0.239254	0.262522	0.0807423	0.0368333	-1.48397	-1.34512	0.400712	0.144758	0.071627	0.0479116	0.342706	0.17678	0.540031	24	2.23497	0.720169	24	3.75819	0.594152	0.478376	1.09725	0.148737	0.0149113	rbs repressor (rbsR)
HI0507	0	0.00607518	0.0144754	0.013528	0.0888631	0.0576732	0.0651201	0.0529983	3	4	0.0113595	0.0661637	0.00460083	0.015935	-4.54728	-2.73566	0.482925	0.226378	0.00619773	0.0142189	0.754159	0.217301	7.70864	21	NA	16.6739	21	NA	1.48498e-07	1.37557e-13	5.82452	1	1	conserved hypothetical transmembrane protein
HI0508	0.322145	0.159114	0.375121	0.400793	0.304623	0.406292	0.386989	0.387856	4	4	0.314293	0.37144	0.108512	0.0454255	-1.21643	-0.996461	0.424441	0.130096	0.0909473	0.060295	0.326857	0.166059	1.04742	24	2.27519	1.19996	24	3.87425	0.30534	0.241867	1.18183	0.244431	0.0326462	S-adenosylmethionine:2-demethylmenaquinone methyltransferase (menG)
HI0509	0.64758	0.402745	0.395357	0.438963	0.651761	0.60019	0.387542	0.345448	4	4	0.471161	0.496235	0.119146	0.152256	-0.773818	-0.737357	0.230751	0.314877	0.114771	0.108289	0.266491	0.228066	0.317812	24	1.12329	0.207896	24	1.36536	0.753377	0.837065	1.05322	0.0941121	0.00492093	1,4-dihydroxy-2-naphthoate octaprenyltransferase (menA)
HI0510	0.133446	0.0804345	0.0631407	0.0707304	0.102566	0.0854925	0.068857	0.0784578	4	4	0.086938	0.0838433	0.0318031	0.0142227	-2.48641	-2.48937	0.330065	0.167075	0.031856	0.0145929	0.336034	0.173481	-0.176638	24	4.76541	-0.015677	24	3.75199	0.861275	0.987622	-1.03691	0.0813394	0.00106729	conserved hypothetical protein
HI0511	0.459214	0.256764	0.42004	0.47818	0.512756	0.44915	0.386221	0.351087	4	4	0.40355	0.424803	0.100807	0.0713004	-0.935753	-0.866605	0.287707	0.166802	0.100734	0.0708645	0.252354	0.171067	0.345134	24	2.02068	0.453617	24	2.17614	0.733001	0.65418	1.05267	0.115808	0.00912687	tellurite resistance protein (tehA)
HI0512	0.226812	0.117611	0.338631	0.206862	0.229184	0.308756	0.283102	0.196885	4	4	0.222479	0.254482	0.0908318	0.0507351	-1.57064	-1.38388	0.435942	0.203798	0.0747501	0.0495073	0.351229	0.19343	0.713884	24	2.27974	0.931535	24	3.29711	0.482184	0.360853	1.14385	0.184157	0.0211856	Type II restriction endonuclease (HindIIR)
HI0513	0.0480469	0.0857608	0.0648822	0.071961	0.0743884	0.0821999	0.0816033	0.0724199	4	4	0.0676627	0.0776529	0.01569	0.00497735	-2.71465	-2.55705	0.242973	0.0642987	0.0248224	0.012471	0.375727	0.158684	0.719258	24	3.96173	0.772773	24	5.60634	0.478928	0.447201	1.14765	0.156688	0.016302	modification methylase (hindIIM)
HI0514	0.231694	0.172742	0.377539	0.205137	0.291145	0.281081	0.327868	0.244754	4	4	0.246778	0.286212	0.0904456	0.0341792	-1.44411	-1.25642	0.335707	0.120348	0.0747537	0.049277	0.336566	0.16909	0.880875	24	2.30132	0.996617	24	3.96194	0.387122	0.328893	1.1598	0.197072	0.0235431	DNA-directed RNA polymerase, beta' chain (rpoC)
HI0515	3.68123	2.80156	3.11331	2.97781	3.63145	2.91415	3.65991	3.6892	4	4	3.14348	3.47368	0.380542	0.373761	1.14007	1.24052	0.117063	0.114139	0.57197	0.617727	0.168927	0.168799	0.784454	24	1.1664	0.841188	24	1.00151	0.440448	0.408546	1.10504	0.167859	0.01827	DNA-directed RNA polymerase, beta chain (rpoB)
HI0516	2.08459	1.90193	2.52075	2.88673	1.84706	3.1614	2.59395	2.62151	4	4	2.3485	2.55598	0.442882	0.540012	0.840531	0.920386	0.187598	0.223806	0.434521	0.498204	0.176907	0.192142	0.627705	24	1.3146	0.611495	24	1.17965	0.536125	0.546621	1.08835	0.133921	0.0123279	ribosomal protein L1 (rpL1)
HI0517	3.67648	4.59468	2.22808	3.0542	2.06655	3.43772	3.82832	3.30588	4	4	3.38836	3.15962	0.999354	0.761727	1.18613	1.1247	0.306182	0.273024	0.742962	0.653485	0.216504	0.209805	-0.46236	24	1.29259	-0.407477	24	1.06488	0.647987	0.68727	-1.0724	0.111185	0.0082855	ribosomal protein L11 (rpL11)
HI0518	3.31069	2.7519	2.95579	3.40884	2.40228	2.34731	3.06106	2.75146	4	4	3.1068	2.64053	0.306354	0.332609	1.1299	0.965146	0.0996504	0.124088	0.553369	0.457522	0.165819	0.164192	-1.29879	24	1.46287	-1.41201	24	1.01992	0.206355	0.170783	-1.17658	0.30625	0.0459064	purine-nucleoside phosphorylase (deoD)
HI0519	2.61332	2.68294	2.58665	3.01069	1.89264	1.74934	2.21381	2.79675	4	4	2.7234	2.16314	0.195783	0.464913	1.00002	0.755097	0.0698199	0.206861	0.417802	0.40701	0.156086	0.182819	-1.92108	24	1.05373	-2.03772	24	1.37189	0.0666766	0.0527463	-1.25901	0.555764	0.126986	transport protein, putative
HI0520	1.5662	1.38633	1.68869	1.92475	1.42492	1.15195	1.56181	1.805	4	4	1.64149	1.48592	0.226008	0.272535	0.488514	0.382995	0.137467	0.188155	0.309615	0.273961	0.186733	0.174082	-0.752595	24	1.27722	-0.826653	24	1.15062	0.459012	0.416577	-1.1047	0.165404	0.0178357	conserved hypothetical protein
HI0521	2.54114	2.88692	2.40375	2.65539	1.96049	2.62977	2.72653	2.03913	4	4	2.6218	2.33898	0.204505	0.394935	0.961606	0.838911	0.0773237	0.17005	0.399053	0.397859	0.150845	0.175529	-1.00379	24	1.00601	-1.06028	24	1.35405	0.325492	0.299574	-1.12092	0.210719	0.0260875	conserved hypothetical protein
HI0522	0.158691	0	0.122265	0.163005	0.118674	0.147714	0.139392	0.184354	3	4	0.147987	0.147533	0.0223804	0.027416	-1.91878	-1.9263	0.158867	0.182219	0.0432169	0.0272198	0.294055	0.183855	-0.0333287	21	NA	-0.0818606	21	NA	0.973727	0.935533	-1.00307	0.0853891	0.00271546	conserved hypothetical protein
HI0523	0.358518	0.234172	0.200938	0.29266	0.268274	0.355223	0.294655	0.259212	4	4	0.271572	0.294341	0.0692636	0.0432832	-1.32774	-1.2307	0.253699	0.14126	0.0737486	0.0535537	0.308969	0.17581	0.49964	24	1.8964	0.545965	24	3.08848	0.621878	0.59013	1.08384	0.125947	0.0109305	conserved hypothetical protein
HI0524	10.4023	13.6271	9.15429	9.43553	7.67111	8.09983	7.4517	8.30083	4	4	10.6548	7.88087	2.05234	0.388369	2.3532	2.06353	0.180985	0.0493502	1.96179	1.02775	0.187182	0.147479	-2.50502	24	3.64355	-2.43115	24	1.61091	0.0194357	0.0228898	-1.35198	0.723301	0.235771	fructose-bisphosphate aldolase (fba)
HI0525	2.40993	2.04568	2.19764	2.24954	1.7501	1.70905	1.91906	2.09755	4	4	2.2257	1.86894	0.150226	0.177444	0.798359	0.622054	0.0675785	0.0936075	0.369376	0.295429	0.160224	0.154817	-1.50852	24	1.56325	-1.58262	24	1.07106	0.144475	0.126598	-1.19089	0.365538	0.0605069	phosphoglycerate kinase (pgk)
HI0526	0.460621	0.270251	0.413132	0.518763	0.289547	0.353893	0.524782	0.4918	4	4	0.415692	0.415006	0.106148	0.111689	-0.90597	-0.908163	0.283944	0.280219	0.102086	0.0829786	0.249383	0.201116	-0.010432	24	1.51357	-0.0136921	24	1.5376	0.991763	0.989189	-1.00165	0.0812224	0.000991016	H. influenzae predicted coding region HI0526
HI0527	0.196482	0.168447	0.102058	0.0973574	0.140589	0.139699	0.102381	0.0955134	4	4	0.141086	0.119546	0.0491688	0.0239525	-2.00498	-2.13943	0.353517	0.203314	0.0454871	0.0215681	0.346931	0.184331	-0.855769	24	4.44789	-0.684492	24	3.54234	0.400589	0.500222	-1.18019	0.143642	0.0140228	ferredoxin (fdx-2)
HI0528	1.16869	1.12563	1.33365	1.49208	1.03899	1.4467	1.40895	1.57585	4	4	1.28001	1.36762	0.167408	0.230449	0.240579	0.301295	0.128875	0.181755	0.298964	0.232362	0.202196	0.174787	0.462766	24	1.65542	0.454341	24	1.33821	0.647701	0.653666	1.06845	0.115883	0.00914035	tyrosine-specific transport protein (tyrP)
HI0529	0.974498	0.707388	0.57792	0.925983	0.7649	1.15256	0.900374	0.926272	4	4	0.796447	0.936025	0.186339	0.160764	-0.249307	-0.0768901	0.243897	0.168542	0.204126	0.158377	0.254817	0.170793	1.08049	24	1.66116	1.12412	24	2.22597	0.290662	0.272081	1.17525	0.225467	0.0289059	thymidine kinase (tdk)
HI0530	0.610005	0.395557	0.544702	0.605215	0.428032	0.650166	0.56669	0.696362	4	4	0.53887	0.585312	0.100057	0.117788	-0.632859	-0.552229	0.203071	0.215329	0.132251	0.113887	0.255056	0.189333	0.532204	24	1.34849	0.507673	24	1.81476	0.599478	0.616317	1.08619	0.121594	0.0101612	O-sialoglycoprotein endopeptidase (gcp)
HI0531	2.9469	2.61957	2.67107	3.46583	2.56386	2.82494	3.68253	3.31986	4	4	2.92584	3.0978	0.387616	0.500257	1.0673	1.12088	0.127939	0.16186	0.520828	0.575548	0.165777	0.178665	0.44306	24	1.22117	0.439686	24	1.16153	0.661691	0.664098	1.05877	0.114383	0.00886912	ribosomal protein S21 (rpS21)
HI0532	1.2546	0.879124	0.902156	1.14587	0.816799	1.23607	1.07151	0.91839	4	4	1.04544	1.01069	0.184414	0.183129	0.0327961	-0.00162164	0.175958	0.180625	0.230025	0.179912	0.220706	0.177042	-0.237958	24	1.63468	-0.243287	24	1.55409	0.813934	0.809851	-1.03438	0.0968244	0.00550201	DNA primase (dnaG)
HI0533	1.68024	1.20834	1.04731	1.59559	1.36441	1.57711	1.27584	1.31291	4	4	1.38287	1.38257	0.303724	0.134686	0.305412	0.320541	0.225431	0.0941419	0.329764	0.21188	0.217871	0.15632	-0.00154095	24	2.4223	0.112841	24	1.94254	0.998783	0.911095	-1.00022	0.0874116	0.0033022	RNA polymerase sigma-70 factor (rpoD)
HI0534	11.6033	16.6721	8.38245	12.9742	9.54462	10.2564	10.8624	11.4937	4	4	12.408	10.5393	3.43296	0.833624	2.48853	2.35275	0.285197	0.0795253	2.45102	1.13238	0.219901	0.143476	-1.38427	24	4.68501	-1.0343	24	2.34906	0.179012	0.311306	-1.17731	0.205026	0.025019	aspartate ammonia-lyase (aspA)
HI0535	0.206034	0.147998	0.228182	0.205913	0.239173	0.1875	0.228425	0.226127	4	4	0.197031	0.220306	0.0343248	0.022598	-1.63705	-1.51694	0.188622	0.107501	0.0594832	0.0353132	0.289326	0.172833	0.672922	24	2.83736	0.712784	24	2.80233	0.507425	0.482853	1.11813	0.147663	0.0147239	urease accessory protein (ureH)
HI0536	0.116954	0.0635937	0.16879	0.108984	0.188153	0.1301	0.154287	0.14634	4	4	0.11458	0.15472	0.0431093	0.0244561	-2.22422	-1.87518	0.402614	0.15394	0.0404059	0.0275601	0.383838	0.17867	1.64137	24	2.14946	1.64881	24	4.61523	0.113762	0.112217	1.35032	0.390702	0.0673828	urease accessory protein (ureG)
HI0537	0.341961	0.255913	0.237501	0.409699	0.403456	0.472798	0.421474	0.395221	4	4	0.311269	0.423237	0.0798675	0.0348117	-1.19147	-0.862271	0.253949	0.0800778	0.0812913	0.0637499	0.274099	0.160053	2.16769	24	1.62604	2.07432	24	2.93282	0.0403247	0.0489426	1.35972	0.572026	0.134726	urease accessory protein (ureF)
HI0538	1.09049	0.750095	0.79122	0.873243	0.778255	1.08382	0.914999	0.896019	4	4	0.876262	0.918274	0.151716	0.125855	-0.142662	-0.0922077	0.165322	0.135729	0.210955	0.151049	0.243502	0.159637	0.323848	24	1.9505	0.34657	24	2.32667	0.748858	0.731935	1.04794	0.105494	0.00722264	urease accessory protein (ureE)
HI0539	0.281603	0.168995	0.205584	0.255518	0.364823	0.247174	0.282358	0.242787	4	4	0.227925	0.284286	0.0503803	0.056537	-1.49788	-1.27154	0.228363	0.187947	0.0647829	0.0533949	0.301667	0.184375	1.34269	24	1.47205	1.28037	24	2.67701	0.191934	0.212652	1.24728	0.266322	0.0371431	urease, alpha subunit (ureC)
HI0540	1.15245	0.757195	0.942542	0.943345	0.905683	1.37276	1.28987	1.21016	4	4	0.948882	1.19462	0.161506	0.203742	-0.0634363	0.165762	0.171558	0.183902	0.21417	0.213348	0.242067	0.181848	1.62577	24	1.00772	1.51405	24	1.77195	0.11706	0.143073	1.25897	0.34071	0.0541379	urease, beta subunit (ureB)
HI0541	0.89793	0.435736	0.878886	0.619252	1.09505	0.807013	0.902472	0.686824	4	4	0.707951	0.87284	0.22157	0.172424	-0.386681	-0.150478	0.341534	0.196051	0.201811	0.157329	0.281149	0.181262	1.28874	24	1.64539	1.41221	24	2.40578	0.209772	0.170723	1.23291	0.306316	0.0459217	urease, gamma subunit (ureA)
HI0542	9.82071	10.1834	9.73902	9.76898	7.67708	6.79811	5.79551	9.84357	4	4	9.87802	7.52857	0.206352	1.72418	2.29015	1.9997	0.020694	0.22337	1.64694	1.31578	0.163158	0.183881	-2.22907	24	1.56671	-2.36305	24	1.27016	0.03543	0.0265681	-1.31207	0.696238	0.212609	chaperonin (groES)
HI0543	3.00654	3.07948	6.23984	2.35803	6.27263	2.08254	1.97256	2.44114	4	4	3.67097	3.19222	1.74301	2.06333	1.22858	1.0354	0.419294	0.541473	1.06923	1.16948	0.256584	0.31037	-0.604263	24	1.19631	-0.959469	24	1.46319	0.551339	0.346889	-1.14998	0.189576	0.0221691	heat shock protein (groEL)
HI0544	7.75989	7.70988	10.2453	6.84358	10.0022	10.0599	10.5134	9.46106	4	4	8.13966	10.0091	1.46542	0.430988	2.0854	2.3028	0.170999	0.043247	1.66198	1.04697	0.179774	0.140305	1.90349	24	2.51991	1.90664	24	1.64176	0.0690359	0.0686086	1.22968	0.497878	0.102614	ribosomal protein L9 (rpL9)
HI0545	6.61365	7.31008	6.0918	7.0117	7.16089	8.18214	8.2777	7.30076	4	4	6.75681	7.73037	0.527197	0.580956	1.90823	2.04303	0.0790293	0.0753049	1.43755	1.03984	0.166769	0.152079	1.09746	24	1.91125	1.19455	24	1.20251	0.283329	0.243937	1.14409	0.243025	0.032364	ribosomal protein S18 (rpS18)
HI0546	2.20932	3.28804	8.47191	2.59315	7.63242	2.71327	4.34431	2.87314	4	4	4.1406	4.39079	2.92184	2.28237	1.26815	1.38871	0.601666	0.477631	1.6171	1.37721	0.335561	0.289229	0.235567	24	1.37871	0.544268	24	1.34604	0.815767	0.591278	1.06042	0.125749	0.0108957	primosomal replication protein N (priB)
HI0547	12.3451	22.4945	11.0851	13.0999	11.5525	13.8779	10.8443	13.2124	4	4	14.7561	12.3718	5.22543	1.41177	2.65118	2.5105	0.315719	0.114719	3.18868	1.29407	0.233173	0.14903	-1.38575	24	6.07161	-1.01676	24	2.448	0.178566	0.319407	-1.19273	0.20128	0.0243215	ribosomal protein S6 (rpS6)
HI0548	3.40996	2.83634	3.2893	4.11236	3.18287	4.94072	3.2981	3.95499	4	4	3.41199	3.84417	0.52819	0.806273	1.21847	1.3309	0.152788	0.20159	0.60998	0.778691	0.167269	0.195276	0.873831	24	1.62967	0.874546	24	1.36291	0.39087	0.390489	1.12667	0.173664	0.0193018	translation initiation factor 1 (infA)
HI0549	0.4662	0.422346	0.2638	0.233191	0.343486	0.546073	0.41857	0.390202	4	4	0.346384	0.424583	0.115122	0.086708	-1.10338	-0.871403	0.341983	0.195547	0.102305	0.0747823	0.290832	0.178348	1.23417	24	1.87153	1.35995	24	2.65919	0.229089	0.186486	1.22576	0.289847	0.0422127	dimethyladenosine transferase (ksgA)
HI0550	3.53052	3.7174	2.92798	4.54553	2.24518	2.73884	2.0712	2.11433	4	4	3.68036	2.29239	0.667937	0.306689	1.29073	0.823297	0.180836	0.127501	0.707506	0.376848	0.173963	0.16402	-3.46295	24	3.52474	-3.91006	24	1.12492	0.00201896	0.000661167	-1.60547	0.983433	0.876266	lipooligosaccharide biosynthesis protein
HI0551	0.162505	0.112463	0.134772	0.273883	0.169475	0.155623	0.135944	0.167094	4	4	0.170906	0.157034	0.071638	0.0153055	-1.82535	-1.85502	0.384143	0.100821	0.0638572	0.0264903	0.327966	0.170988	-0.401306	24	5.81095	-0.160441	24	3.67897	0.691746	0.873876	-1.08834	0.090665	0.00413141	diadenosine-tetraphosphatase (apaH)
HI0552	0.173606	0.127126	0.152339	0.1828	0.1591	0.147518	0.12761	0.142666	4	4	0.158968	0.144223	0.0247662	0.0130459	-1.84864	-1.93952	0.161948	0.0916586	0.0442712	0.0235805	0.284814	0.16422	-0.587916	24	3.52482	-0.552844	24	3.00795	0.56208	0.585483	-1.10224	0.126752	0.0110722	H. influenzae predicted coding region HI0552
HI0553	5.6755	6.50907	4.8505	5.94451	3.90521	6.15829	4.57572	3.2879	4	4	5.74489	4.48178	0.690067	1.23522	1.74273	1.47278	0.123051	0.266688	1.38391	1.00593	0.172307	0.20696	-1.47657	24	1.89268	-2.00479	24	1.44266	0.152793	0.0563916	-1.28183	0.541137	0.120384	6-phosphogluconate dehydrogenase, decarboxylating (gnd)
HI0554	1.96858	1.72063	1.6404	2.19921	1.24971	1.59839	1.31625	1.49252	4	4	1.8822	1.41422	0.253329	0.159908	0.625761	0.34179	0.132947	0.11291	0.352796	0.237168	0.179443	0.162186	-2.20175	24	2.21276	-2.34807	24	1.22413	0.0375377	0.0274469	-1.33092	0.690132	0.207771	H. influenzae predicted coding region HI0554
HI0555	0.768681	0.385528	0.580773	0.804384	0.517208	0.826008	0.610121	0.651742	4	4	0.634842	0.65127	0.192993	0.129357	-0.494324	-0.443167	0.338097	0.194123	0.175397	0.131933	0.291269	0.188591	0.1497	24	1.76741	0.294859	24	2.38531	0.882252	0.770637	1.02588	0.101007	0.00635242	conserved hypothetical protein
HI0556	1.07346	0.7547	0.731768	1.02756	0.947098	0.957351	0.87538	1.02797	4	4	0.896873	0.951951	0.178639	0.0624377	-0.123912	-0.0508611	0.200897	0.0657838	0.214828	0.142166	0.244711	0.151021	0.427605	24	2.28344	0.508072	24	2.62564	0.672751	0.616041	1.06141	0.121638	0.0101691	oxidoreductase, putative (devB)
HI0557	0.632526	0.397976	0.53201	0.720935	0.662489	0.608469	0.548438	0.447661	4	4	0.570862	0.566764	0.138712	0.0920579	-0.584424	-0.57824	0.256802	0.169011	0.145645	0.106829	0.265297	0.182281	-0.0453717	24	1.85874	0.0384239	24	2.11829	0.964186	0.969668	-1.00723	0.0826986	0.00175551	hypothetical protein
HI0558	0.821294	0.638853	0.783275	0.961726	0.689771	0.723159	0.722064	0.833587	4	4	0.801287	0.742146	0.132728	0.0628977	-0.232063	-0.300795	0.168636	0.0821669	0.193311	0.123037	0.232534	0.15871	-0.516195	24	2.46854	-0.48827	24	2.14666	0.610442	0.62979	-1.07969	0.11947	0.00978337	glucose-6-phosphate 1-dehydrogenase (zwf)
HI0559	0.972588	0.786066	0.826365	1.02993	0.732148	0.900493	0.955799	1.00274	4	4	0.903738	0.897795	0.116188	0.118074	-0.107433	-0.114764	0.128831	0.138511	0.204779	0.144386	0.227019	0.163366	-0.047438	24	2.0115	-0.0524206	24	1.93108	0.962557	0.958627	-1.00662	0.0835527	0.00209487	sulfite synthesis pathway protein (cysQ)
HI0559.1	3.71471	2.61961	2.87329	3.70604	2.22328	2.71367	3.5485	3.61755	4	4	3.22841	3.02575	0.566089	0.674501	1.16019	1.0874	0.178338	0.232788	0.607621	0.581919	0.179148	0.192955	-0.481772	24	1.09029	-0.552879	24	1.16008	0.634332	0.58546	-1.06698	0.126756	0.0110729	H. influenzae predicted coding region HI0559.1
HI0561	0.459135	0.220229	0.314469	0.402521	0.366125	0.505573	0.426709	0.426975	4	4	0.349089	0.431345	0.104512	0.0571665	-1.08959	-0.847382	0.322986	0.131828	0.0998724	0.0694855	0.279244	0.171015	1.35217	24	2.06587	1.47938	24	2.66625	0.188927	0.152045	1.23563	0.328665	0.0511841	conserved hypothetical protein
HI0562	0.836082	0.48381	0.989482	0.735735	0.788906	0.774852	0.65799	0.67595	4	4	0.761277	0.724425	0.212378	0.0669929	-0.305638	-0.325598	0.305424	0.0927485	0.204481	0.116868	0.274272	0.155353	-0.312943	24	3.06136	-0.126646	24	3.11691	0.757027	0.900276	-1.05087	0.0883349	0.00354894	conserved hypothetical protein
HI0563	0.252532	0.182852	0.268886	0.395521	0.193322	0.321319	0.274558	0.291102	4	4	0.274948	0.270075	0.0886166	0.054709	-1.32908	-1.32635	0.316539	0.221107	0.0796884	0.0536132	0.325593	0.195942	-0.101459	24	2.20926	0.0143732	24	2.76119	0.920029	0.988651	-1.01804	0.0812626	0.0010177	transcriptional regulatory protein (asnC)
HI0564	0.102633	0.162694	0.115188	0.312422	0.085679	0.291584	0.192194	0.322215	4	4	0.173234	0.222918	0.0963294	0.10701	-1.85427	-1.61784	0.500443	0.602629	0.0715265	0.0635203	0.372632	0.344203	1.03875	24	1.26797	0.932136	24	1.17201	0.309273	0.360549	1.2868	0.184272	0.0212064	aspartate--ammonia ligase (asnA)
HI0565	0.485314	0.315342	0.3666	0.391425	0.325333	0.560017	0.49112	0.499257	4	4	0.38967	0.468932	0.0711987	0.100547	-0.954625	-0.777099	0.179	0.237819	0.093983	0.0881514	0.227969	0.20047	1.23025	24	1.13669	1.16957	24	1.29316	0.230528	0.253659	1.20341	0.236639	0.0310928	phosphoglycolate phosphatase (gph)
HI0566	0.721161	0.405576	1.34228	0.614398	0.899294	0.769206	0.649942	0.576787	4	4	0.770853	0.723807	0.402864	0.141336	-0.355521	-0.337424	0.496527	0.194216	0.266855	0.133729	0.334489	0.174105	-0.315227	24	3.98199	0.0959834	24	3.69095	0.755313	0.924331	-1.065	0.0863057	0.00299063	ribulose-phosphate 3-epimerase (dod)
HI0567	0.188896	0.139598	0.15709	0.18881	0.176243	0.182408	0.182016	0.212142	4	4	0.168599	0.188202	0.024454	0.0162065	-1.78837	-1.67289	0.148441	0.083094	0.0504314	0.0327891	0.292429	0.172568	0.651795	24	2.3656	0.680223	24	2.87156	0.520727	0.502873	1.11627	0.143047	0.0139192	DNA gyrase, subunit B (gyrB)
HI0568	0.0966965	0.0886087	0.0864522	0.103408	0.0648704	0.0940312	0.0819731	0.0923267	4	4	0.0937914	0.0833004	0.00778142	0.0133922	-2.36923	-2.49582	0.0822663	0.170894	0.0279957	0.0143237	0.325722	0.175045	-0.667218	24	3.82007	-0.684657	24	3.46253	0.510998	0.500119	-1.12594	0.143665	0.0140268	transcription accessory protein (tex)
HI0569	0.186792	0.222345	0.137259	0.162787	0.161209	0.235242	0.168661	0.189671	4	4	0.177296	0.188696	0.0362083	0.0332887	-1.74562	-1.67863	0.204778	0.168856	0.0582568	0.0356169	0.303894	0.188514	0.333901	24	2.67535	0.374638	24	2.59871	0.741354	0.711219	1.0643	0.10806	0.00770649	transcription elongation factor (greB)
HI0570	0.545907	0.321598	0.503364	0.667823	0.452611	0.442048	0.541258	0.581109	4	4	0.509673	0.504256	0.143453	0.067854	-0.707483	-0.691434	0.308464	0.13412	0.135852	0.0831407	0.289392	0.182562	-0.0680173	24	2.66997	0.0938092	24	2.51276	0.946335	0.92604	-1.01074	0.0861647	0.00294943	conserved hypothetical protein
HI0571	0.603995	0.396155	0.559307	0.632216	0.734508	0.498437	0.566077	0.670231	4	4	0.547918	0.617313	0.105534	0.105343	-0.617429	-0.493497	0.211803	0.172959	0.134587	0.114247	0.251755	0.172941	0.78617	24	1.38777	0.811519	24	2.11915	0.439461	0.425043	1.12665	0.162896	0.0173931	hydrogen peroxide-inducible genes activator (oxyR)
HI0572	1.63028	1.59107	2.36868	1.90034	2.07788	1.66294	2.04967	1.87614	4	4	1.87259	1.91666	0.358164	0.191226	0.614381	0.646708	0.183048	0.102608	0.376112	0.322155	0.190689	0.157489	0.177961	24	1.36303	0.261423	24	1.46605	0.860247	0.795997	1.02353	0.0982634	0.00579991	membrane protein
HI0573	0.0448328	0.0362991	0.0319794	0.0733938	0.0572534	0.104376	0.0576295	0.0610995	4	4	0.0466263	0.0700897	0.018627	0.0229232	-3.11884	-2.69225	0.365553	0.289808	0.0218648	0.0166992	0.482034	0.234812	1.70566	24	1.71435	1.59121	24	4.21422	0.100983	0.12465	1.50322	0.368739	0.0613572	slyX protein (slyX)
HI0574	1.5873	1.55259	1.37499	1.93798	2.02396	1.51561	1.6703	1.88783	4	4	1.61322	1.77443	0.235635	0.225799	0.470513	0.567327	0.142201	0.128469	0.304099	0.293783	0.186268	0.16181	0.76253	24	1.07146	0.784756	24	1.32515	0.453174	0.440275	1.09993	0.158576	0.0166331	FkbP-type peptidyl-prolyl cis-trans isomerase (fkpA)
HI0575	0.550718	0.342812	0.500757	0.443347	0.70491	0.54186	0.4712	0.440023	4	4	0.459408	0.539498	0.089256	0.118218	-0.793036	-0.633959	0.205214	0.208378	0.105005	0.101455	0.261756	0.188066	1.09703	24	1.0712	0.987097	24	1.93719	0.283513	0.333443	1.17433	0.195119	0.0231835	conserved hypothetical protein
HI0576	0.529391	0.324624	0.359284	0.376242	0.480874	0.400045	0.35875	0.324863	4	4	0.397385	0.391133	0.0905878	0.0672639	-0.94057	-0.949453	0.212178	0.167973	0.0988794	0.0670426	0.236039	0.168119	-0.104677	24	2.17526	-0.0613095	24	1.97121	0.917502	0.95162	-1.01599	0.0841026	0.00229315	conserved hypothetical protein
HI0576.1	0.395274	0.254317	0.322232	0.376624	0.31664	0.383182	0.246419	0.273595	4	4	0.337112	0.304959	0.0632991	0.059626	-1.10159	-1.20152	0.198555	0.191467	0.0872636	0.0589226	0.252932	0.19134	-0.610727	24	2.19332	-0.630174	24	1.74741	0.547121	0.534536	-1.10543	0.136321	0.0127468	conserved hypothetical protein
HI0577	0.0704187	0.0644025	0.0666463	0.0868071	0.0998831	0.0815743	0.0669122	0.0639734	4	4	0.0720687	0.0780857	0.0101344	0.0164449	-2.63708	-2.56591	0.133831	0.204194	0.0239587	0.0148455	0.347926	0.186013	0.426966	24	2.60457	0.360761	24	3.49854	0.67321	0.721434	1.08349	0.10678	0.0074661	H. influenzae predicted coding region HI0577
HI0578	3.05683	3.38956	2.71061	2.26852	2.67583	3.08402	2.97647	2.3486	4	4	2.85638	2.77123	0.480029	0.330493	1.03859	1.01376	0.172482	0.122511	0.499599	0.490293	0.174466	0.1641	-0.243289	24	1.03832	-0.207357	24	1.13032	0.809849	0.837481	-1.03073	0.0940718	0.00491206	elongation factor Tu (tufA)
HI0579	4.5682	6.87829	9.5897	5.0839	7.45654	4.48441	6.55828	5.3977	4	4	6.53002	5.97423	2.26737	1.3026	1.83356	1.7691	0.333342	0.222902	1.78746	1.12995	0.232856	0.184744	-0.52565	24	2.50241	-0.433748	24	1.58868	0.603955	0.668346	-1.09303	0.113783	0.00876026	elongation factor G (fusA)
HI0580	3.50662	3.65115	3.59922	3.58157	5.31996	4.22505	4.75865	3.4799	4	4	3.58464	4.44589	0.0598137	0.783948	1.27655	1.47987	0.0167273	0.18153	0.593477	0.873356	0.149698	0.183423	1.63129	24	2.16559	1.71749	24	1.50134	0.115884	0.0987676	1.24026	0.417966	0.0753631	ribosomal protein S7 (rpS7)
HI0581	3.64451	4.60856	5.38348	4.47989	5.63838	4.55594	6.20268	5.07119	4	4	4.52911	5.36705	0.712089	0.71118	1.50102	1.67365	0.160359	0.133237	0.915664	0.974141	0.176895	0.162351	1.25352	24	1.1318	1.43796	24	1.1872	0.222089	0.163358	1.18501	0.314726	0.0478698	ribosomal protein S12 (rps12)
HI0582	1.1533	0.717554	1.53507	0.898978	1.63772	0.894446	0.965365	0.885375	4	4	1.07623	1.09573	0.35428	0.363097	0.0332009	0.0561911	0.327168	0.293956	0.300821	0.24171	0.261018	0.211492	0.101068	24	1.54891	0.136869	24	1.52319	0.920336	0.892276	1.01812	0.0890292	0.00372787	glucose inhibited division protein (gidA)
HI0583	1.48708	1.42065	3.44182	1.4732	2.46384	1.13481	1.26417	1.36956	4	4	1.95569	1.5581	0.991168	0.611413	0.592842	0.394274	0.429225	0.346959	0.608403	0.388341	0.271864	0.224034	-1.1017	24	2.45446	-1.12733	24	1.47257	0.281517	0.270748	-1.25518	0.226238	0.0290552	2',3'-cyclic-nucleotide 2'-phosphodiesterase (cpdB)
HI0584	4.72144	4.60883	3.82957	4.12978	4.52217	3.16015	2.93881	3.86144	4	4	4.3224	3.62064	0.416834	0.718256	1.46027	1.27216	0.0976335	0.195601	0.777484	0.702296	0.167372	0.187305	-1.33961	24	1.22558	-1.49768	24	1.25238	0.192921	0.147253	-1.19382	0.334981	0.0527222	hydrolase
HI0585	3.31048	2.74859	4.69952	2.92073	3.84858	2.45644	2.93135	2.87137	4	4	3.41983	3.02693	0.884915	0.587056	1.20687	1.09417	0.239904	0.186533	0.728999	0.56447	0.191874	0.179821	-0.852278	24	1.66791	-0.857161	24	1.13854	0.402485	0.399834	-1.1298	0.170609	0.0187578	H. influenzae predicted coding region HI0585
HI0586	1.87201	1.76964	2.11702	1.24944	2.63122	0.811774	1.3096	1.02291	4	4	1.75203	1.44388	0.365385	0.817429	0.542623	0.262823	0.226035	0.508724	0.367509	0.468198	0.207483	0.295167	-1.03544	24	1.62301	-1.55102	24	2.02381	0.310786	0.133984	-1.21342	0.353935	0.0574818	H. influenzae predicted coding region HI0586
HI0587	3.19228	2.87776	2.57619	2.94234	2.39766	2.5348	2.74077	2.59227	4	4	2.89714	2.56637	0.253333	0.142065	1.06082	0.941345	0.088407	0.055364	0.468077	0.419905	0.159974	0.158801	-1.05202	24	1.2426	-1.06004	24	1.01483	0.303266	0.299679	-1.12889	0.210667	0.0260776	peptidase E (pepE)
HI0588	1.13835	0.869246	0.650194	0.977735	0.844253	0.870447	0.895869	0.918948	4	4	0.908881	0.882379	0.204847	0.0322242	-0.115888	-0.125635	0.237017	0.0365808	0.222863	0.133429	0.251028	0.149575	-0.204057	24	2.78981	-0.0667127	24	2.8166	0.840029	0.947363	-1.03004	0.0844397	0.00240881	N-carbamyl-L-amino acid amidohydrolase
HI0589	0.311765	0.24164	0.269092	0.375162	0.283552	0.412619	0.365647	0.319678	4	4	0.299415	0.345374	0.0581593	0.0560212	-1.21973	-1.07303	0.190696	0.162672	0.0754519	0.0630547	0.265685	0.179176	0.934788	24	1.43188	0.915554	24	2.19874	0.359208	0.369009	1.1535	0.18114	0.0206412	sigma factor regulatory protein, putative
HI0590	2.67449	2.03939	2.18751	2.16178	0.801294	0.937976	0.720147	0.835434	4	4	2.26579	0.823713	0.280022	0.0902254	0.812526	-0.198416	0.118197	0.109255	0.407694	0.123033	0.165482	0.153566	-6.77265	24	10.9805	-8.95597	24	1.16122	5.2658e-07	4.04514e-09	-2.75071	1	0.999996	putrescine-ornithine antiporter (potE)
HI0591	0.472164	0.280865	0.480713	0.496714	0.185342	0.155945	0.127114	0.174386	4	4	0.432614	0.160697	0.101676	0.0254635	-0.863134	-1.83824	0.271975	0.165834	0.100462	0.0289306	0.253999	0.182751	-5.20196	24	12.0583	-6.23248	24	1.93173	2.4941e-05	1.92909e-06	-2.69211	0.999901	0.999174	ornithine decarboxylase (speF)
HI0592	0.249661	0.147414	0.241888	0.212833	0.0824158	0.0659928	0.0291417	0.0449086	4	4	0.212949	0.0556147	0.0464762	0.0233912	-1.56717	-2.96322	0.24162	0.456625	0.0631669	0.0158298	0.301984	0.302459	-4.83212	24	15.9231	-6.53268	24	1.00315	6.36452e-05	9.33573e-07	-3.829	0.999948	0.999564	H. influenzae predicted coding region HI0592
HI0594	0.0955892	0.0652441	0.0763457	0.10715	0.0746185	0.123818	0.122844	0.113028	4	4	0.0860822	0.108577	0.0188259	0.0231575	-2.47083	-2.24032	0.222695	0.240266	0.028622	0.0205254	0.312648	0.19742	1.27735	24	1.94454	1.24682	24	2.50801	0.213698	0.224495	1.26132	0.256962	0.0351956	conserved hypothetical transmembrane protein
HI0595	0.897429	0.648889	0.606264	0.95387	0.575285	0.800509	0.788581	0.717283	4	4	0.776613	0.720414	0.174498	0.103496	-0.272096	-0.336301	0.227515	0.152352	0.195638	0.123656	0.25196	0.164464	-0.48564	24	2.50309	-0.426772	24	2.34703	0.631627	0.673349	-1.07801	0.113084	0.00863312	carbamate kinase (arcC)
HI0596	1.28746	1.25139	0.914208	1.53378	0.859345	1.45738	1.11149	1.18287	4	4	1.24671	1.15277	0.254723	0.245963	0.203741	0.124674	0.215326	0.21759	0.311803	0.209654	0.220187	0.190471	-0.50003	24	2.21184	-0.54315	24	1.33636	0.621608	0.592036	-1.08149	0.125619	0.0108728	ornithine carbamoyltransferase (arcB)
HI0597	2.45069	2.09738	1.56115	1.97815	1.70557	1.75479	1.73359	1.67491	4	4	2.02184	1.71721	0.366863	0.0346659	0.69116	0.540551	0.187112	0.0202235	0.389682	0.254903	0.190099	0.144291	-1.3084	24	2.33707	-1.26214	24	1.73572	0.203129	0.219027	-1.1774	0.261195	0.0360715	conserved hypothetical protein
HI0597.1	0.702639	0.446723	0.604275	0.750664	0.69365	0.655972	0.575224	0.731717	4	4	0.626075	0.664141	0.134197	0.0668585	-0.487313	-0.413196	0.230928	0.103328	0.153812	0.113908	0.263946	0.156742	0.397763	24	1.82336	0.482883	24	2.8357	0.694321	0.633555	1.0608	0.11889	0.00967981	crcB protein
HI0599	0.0541177	0.0397724	0.0454969	0.0543028	0.041699	0.0672251	0.0462233	0.0294789	4	4	0.0484225	0.0461566	0.00708041	0.0157258	-3.03612	-3.11883	0.150371	0.339261	0.0202018	0.0128411	0.421633	0.267904	-0.189316	24	2.47502	-0.331175	24	2.47691	0.851437	0.743387	-1.04909	0.104127	0.006961	regulatory protein (recX)
HI0600	1.17987	0.936768	1.02432	1.22181	0.916166	1.16751	1.18791	0.948751	4	4	1.09069	1.05508	0.133217	0.142463	0.0811116	0.0467254	0.123852	0.135815	0.255204	0.179633	0.212687	0.172538	-0.228195	24	2.01838	-0.251113	24	1.51953	0.821428	0.803865	-1.03375	0.0974412	0.00563047	recA protein (recA)
HI0601	0.72113	0.48895	0.676172	0.810384	0.575484	0.604245	0.722064	0.76652	4	4	0.674159	0.667078	0.135487	0.0917416	-0.410997	-0.411964	0.21639	0.137816	0.171191	0.1171	0.262554	0.162686	-0.0682754	24	2.13723	-0.00626179	24	2.60457	0.946132	0.995056	-1.01061	0.0807864	0.000647421	DNA transformation protein (tfoX)
HI0602	1.54194	1.30365	1.18068	1.45465	0.763312	1.57022	1.19407	1.27036	4	4	1.37023	1.19949	0.160179	0.333039	0.309766	0.149448	0.118395	0.303275	0.305404	0.250182	0.194971	0.218059	-0.864962	24	1.49018	-1.09615	24	1.25086	0.395623	0.283891	-1.14234	0.218872	0.0276363	hemY protein (hemY)
HI0602.1	0.834289	0.567682	0.750787	0.914158	0.647235	0.740568	0.848714	0.866708	4	4	0.766729	0.775806	0.148519	0.102227	-0.280938	-0.260618	0.206485	0.135589	0.190145	0.127743	0.246373	0.155576	0.0792509	24	2.21563	0.139478	24	2.50785	0.93749	0.890236	1.01184	0.0892078	0.00377312	hypothetical protein
HI0603	1.25307	0.984149	1.44187	1.32965	1.01129	1.16851	1.11662	1.25433	4	4	1.25219	1.13769	0.194787	0.101615	0.21512	0.125966	0.164453	0.0902306	0.301844	0.173917	0.210648	0.162814	-0.657348	24	3.01217	-0.669737	24	1.6739	0.517212	0.509418	-1.10064	0.141602	0.0136673	Uncharacterized protein involved in heme biosythesis
HI0604	0.113609	0.0988728	0.131588	0.200678	0.155445	0.192964	0.155504	0.185367	4	4	0.136187	0.17232	0.045027	0.0196974	-2.03076	-1.7633	0.306249	0.114309	0.0427278	0.0302946	0.344592	0.177156	1.37971	24	1.98925	1.38055	24	3.78355	0.180396	0.180139	1.26532	0.296244	0.043637	adenylate cyclase (cyaA)
HI0605	0.356956	0.222797	0.324103	0.359754	0.386666	0.306507	0.371059	0.339734	4	4	0.315902	0.350991	0.0641464	0.0355011	-1.17017	-1.05092	0.225928	0.103002	0.0800011	0.0606163	0.270907	0.167458	0.699182	24	1.74186	0.748812	24	2.61715	0.491159	0.461247	1.11108	0.153	0.0156561	glycerol-3-phosphate dehydrogenase (NAD+) (gpsA)
HI0606	0.360639	0.298285	0.348372	0.401408	0.429115	0.34064	0.350975	0.380269	4	4	0.352176	0.37525	0.042482	0.0396388	-1.04921	-0.984219	0.12283	0.10318	0.085904	0.0599916	0.233219	0.154157	0.440437	24	2.05044	0.464963	24	2.28877	0.663562	0.646149	1.06552	0.116989	0.00933935	serine acetyltransferase (cysE)
HI0607	0.332205	0.191664	0.264781	0.322241	0.316309	0.265019	0.307442	0.30052	4	4	0.277723	0.297322	0.064611	0.0224842	-1.30383	-1.21518	0.252955	0.078049	0.0733207	0.0508272	0.30177	0.169012	0.439378	24	2.08095	0.51264	24	3.18802	0.664318	0.61289	1.07057	0.122146	0.0102592	shikimate 5-dehydrogenase-related protein
HI0608	0.0413781	0	0.0395195	0.0530729	0.370233	0.397102	0.336548	0.383054	3	4	0.0446568	0.371734	0.00734756	0.0258969	-3.11735	-0.991445	0.158651	0.0710581	0.0209823	0.0572873	0.467283	0.156265	11.4188	21	NA	27.209	21	NA	1.80879e-10	0	8.32424	1	1	conserved hypothetical protein
HI0609	2.90149	1.89704	1.98583	2.33445	1.71751	2.32432	1.9173	1.56202	4	4	2.2797	1.88029	0.455487	0.329814	0.809834	0.6203	0.192122	0.170705	0.441624	0.325379	0.182367	0.169887	-1.45627	24	1.84215	-1.52091	24	1.15232	0.158276	0.14135	-1.21242	0.343135	0.0547429	methylenetetrahydrofolate dehydrogenase/methenyltetrahydrofolate cyclohydrolase (folD)
HI0610	0.0196406	0.0064106	0.020695	0.0312992	0.0285487	0.0408892	0.043212	0.0383506	4	4	0.0195114	0.0377501	0.010198	0.00644755	-4.0805	-3.28891	0.67899	0.184708	0.0103062	0.0098098	0.717942	0.24048	2.5637	24	1.10376	2.09096	24	8.91296	0.0170437	0.0472954	1.93478	0.579414	0.13839	L-fucose permease (fucP)
HI0611	0.155407	0.157708	0.135422	0.147544	0.142369	0.174877	0.118532	0.106118	4	4	0.14902	0.135474	0.0100561	0.0302708	-1.90543	-2.01719	0.0688358	0.218947	0.0401353	0.0250605	0.276608	0.187948	-0.572571	24	2.56492	-0.668427	24	2.16598	0.572261	0.510239	-1.09999	0.141423	0.0136361	L-fuculose phosphate aldolase (fucA)
HI0612	0.269723	0.274526	0.170615	0.300534	0.246198	0.355228	0.256407	0.239855	4	4	0.25385	0.274422	0.0571164	0.0543004	-1.3934	-1.30633	0.254412	0.182962	0.06808	0.0535746	0.314366	0.183951	0.474935	24	1.61481	0.478107	24	2.92055	0.639127	0.6369	1.08104	0.118379	0.00958848	fucose operon protein (fucU)
HI0613	0.0785228	0.0345594	0.0470808	0.0593915	0.0441382	0.0623809	0.0541746	0.0664698	4	4	0.0548886	0.0567909	0.0187358	0.00986349	-2.94723	-2.88037	0.348321	0.181438	0.0248936	0.0118867	0.430869	0.212638	0.137912	24	4.38583	0.278319	24	4.10592	0.891461	0.783151	1.03466	0.0996351	0.00607841	fuculokinase (fucK)
HI0614	0.045664	0	0.0933537	0.0589822	0.0855819	0.0399071	0.0408739	0.0497937	3	4	0.066	0.0540392	0.0246072	0.0214942	-2.76277	-2.96915	0.362324	0.354728	0.0264322	0.0150218	0.412276	0.267157	-1.59247	21	NA	-1.545	21	NA	0.126221	0.137283	-1.22134	0.349008	0.0562231	L-fucose isomerase (fucI)
HI0615	0.799339	0.428088	0.532214	0.639825	0.476895	0.723982	0.6371	0.691837	4	4	0.599866	0.632454	0.158609	0.109733	-0.537417	-0.47067	0.265791	0.187481	0.151444	0.117181	0.268553	0.182852	0.340359	24	1.67029	0.410882	24	2.15704	0.736547	0.684805	1.05432	0.111516	0.00834643	L-fucose operon activator (fucR)
HI0616	0.53319	0.259312	0.511232	0.47255	0.707115	0.549616	0.435064	0.405544	4	4	0.444071	0.524335	0.125698	0.136783	-0.849786	-0.669972	0.337027	0.251739	0.11374	0.106596	0.273409	0.209732	1.02979	24	1.13855	1.04365	24	1.6994	0.313375	0.307045	1.18074	0.207056	0.0253988	ATP-dependent helicase (hepA)
HI0617	0.825736	0.597043	1.15542	0.707796	1.09027	0.841408	0.837505	0.718342	4	4	0.821499	0.871882	0.241405	0.156396	-0.227096	-0.148597	0.28089	0.173054	0.221336	0.153319	0.258218	0.174039	0.374248	24	2.08406	0.504177	24	2.20129	0.711506	0.618735	1.06133	0.121207	0.0100926	conserved hypothetical protein
HI0618	0.524389	0.345654	0.575441	0.632636	0.762816	0.537247	0.602749	0.474568	4	4	0.51953	0.594345	0.124064	0.123908	-0.679579	-0.53591	0.266413	0.20195	0.131725	0.118302	0.272833	0.183953	0.845124	24	1.2398	0.873225	24	2.1998	0.406388	0.391194	1.144	0.17343	0.0192599	glp protein, putative
HI0619	0.927268	0.718838	1.2467	0.761729	0.922891	0.902074	0.758733	0.73468	4	4	0.913633	0.829594	0.23954	0.0965877	-0.114325	-0.191933	0.248391	0.11691	0.232539	0.124708	0.252744	0.156314	-0.636979	24	3.477	-0.522303	24	2.61438	0.530168	0.606247	-1.1013	0.123231	0.0104513	glycerol-3-phosphate regulon repressor (glpR)
HI0620	1.1081	1.03865	1.25545	1.18779	1.27547	1.3709	1.25743	1.25482	4	4	1.14749	1.28965	0.0942996	0.0549343	0.135038	0.25371	0.0824666	0.0418039	0.271986	0.201589	0.197789	0.151108	0.839817	24	1.82038	0.953555	24	1.71328	0.409299	0.349815	1.12389	0.188413	0.0219574	28 kDa outer membrane protein (hlpA)
HI0621	0.705779	0.641004	0.641722	0.622107	0.560763	0.603454	0.655584	0.571954	4	4	0.652653	0.597939	0.036563	0.0424682	-0.427854	-0.516117	0.0548514	0.0698474	0.15493	0.103743	0.243637	0.150423	-0.586885	24	2.23025	-0.616507	24	2.62337	0.562761	0.543364	-1.0915	0.134559	0.0124394	ABC transporter, ATP-binding protein
HI0621.1	0.344356	0.268652	0.233687	0.340792	0.251661	0.281729	0.272112	0.296868	4	4	0.296872	0.275593	0.0546883	0.0189309	-1.22767	-1.29062	0.189388	0.0693199	0.0729311	0.0465819	0.262619	0.161897	-0.491784	24	2.45127	-0.408112	24	2.63132	0.62734	0.68681	-1.07721	0.111246	0.00829685	conserved hypothetical protein
HI0622	2.67102	2.95651	2.0928	3.03229	2.05545	2.66264	2.07316	2.29072	4	4	2.68815	2.27049	0.426297	0.282474	0.978572	0.814439	0.169175	0.120425	0.449224	0.364084	0.170376	0.161915	-1.44459	24	1.52237	-1.39663	24	1.10724	0.161503	0.175308	-1.18395	0.301321	0.0447822	polypeptide deformylase (def)
HI0623	0.272906	0.189333	0.219997	0.312239	0.236892	0.301506	0.273157	0.296628	4	4	0.248619	0.277046	0.0546855	0.0294914	-1.41025	-1.28803	0.222422	0.110243	0.0652787	0.0476529	0.308762	0.166624	0.703449	24	1.87657	0.696736	24	3.43378	0.488545	0.492662	1.11434	0.145364	0.014323	methionyl-tRNA formyltransferase (fmt)
HI0624	0.350353	0.679841	0.432193	0.46668	0.250329	0.341217	0.407455	0.422419	4	4	0.482266	0.355355	0.14046	0.0784055	-0.758927	-1.05495	0.27664	0.238985	0.126946	0.0699378	0.279506	0.1981	-1.75127	24	3.29468	-1.72816	24	1.99074	0.0926711	0.0968079	-1.35714	0.422293	0.0766849	sun protein (sun)
HI0625	0.77444	0.750351	0.450964	0.536905	0.530949	0.514244	0.581358	0.567691	4	4	0.628165	0.54856	0.159221	0.0312488	-0.490283	-0.601679	0.262885	0.057094	0.160939	0.0836661	0.270599	0.168161	-0.877728	24	3.7002	-0.699297	24	2.58941	0.388794	0.491089	-1.14512	0.145728	0.0143864	TRK system potassium uptake protein (trkA)
HI0626	0.525068	0.286531	0.417523	0.585951	0.514979	0.600144	0.623157	0.466292	4	4	0.453768	0.551143	0.131451	0.0732452	-0.825518	-0.602529	0.3162	0.135041	0.115524	0.0955566	0.280859	0.173827	1.29899	24	1.46159	1.35022	24	2.61061	0.206288	0.189541	1.21459	0.286871	0.041557	large conductance mechanosensitive channel (mscL)
HI0627	2.44491	1.58637	2.28142	2.33099	1.84759	1.66626	1.8762	2.2071	4	4	2.16092	1.89929	0.389104	0.225285	0.756637	0.636347	0.198907	0.116191	0.411588	0.311466	0.188748	0.159125	-1.01379	24	1.74624	-0.974508	24	1.40698	0.320796	0.339525	-1.13776	0.19257	0.022716	conserved hypothetical protein
HI0628	5.17238	5.93138	4.83399	6.45679	3.53813	5.20954	5.13731	6.21894	4	4	5.59863	5.02598	0.733376	1.10799	1.7161	1.59456	0.13082	0.237159	1.38474	1.02976	0.17318	0.193319	-0.663686	24	1.80827	-0.936584	24	1.24609	0.513217	0.358302	-1.11394	0.185123	0.0213603	RNA polymerase sigma-E factor (rpoE)
HI0629	3.18147	4.37981	3.50431	4.40268	2.50363	3.00888	3.64143	3.75059	4	4	3.86707	3.22613	0.619521	0.582159	1.34264	1.1584	0.163021	0.187822	0.705023	0.624971	0.169479	0.183091	-1.36058	24	1.27259	-1.47692	24	1.16709	0.186287	0.152699	-1.19867	0.327822	0.0509807	sigma-E factor negative regulatory protein (mclA)
HI0630	1.33179	1.11095	1.29486	1.44856	1.01732	0.974036	1.14771	1.32774	4	4	1.29654	1.1167	0.139998	0.158881	0.255177	0.103028	0.11075	0.138887	0.288904	0.18133	0.195205	0.163874	-1.05447	24	2.53845	-1.19393	24	1.41894	0.30217	0.244174	-1.16104	0.242864	0.0323319	sigma-E factor regulatory protein (rseB)
HI0631	0.933255	1.02061	0.963932	1.06817	0.689303	0.84389	0.767985	0.805846	4	4	0.996493	0.776756	0.0599416	0.0660256	-0.00486522	-0.255413	0.0599776	0.0867728	0.211432	0.121744	0.211676	0.151575	-1.80128	24	3.01607	-1.92471	24	1.95023	0.084237	0.0661991	-1.28289	0.505784	0.105681	pantothenate kinase (coaA)
HI0633	0.163113	0.00956448	0.0959172	0.189473	0.142122	0.227912	0.163683	0.134575	4	4	0.114517	0.167073	0.0802931	0.042393	-2.6177	-1.81133	1.3858	0.236546	0.0525605	0.0346418	0.765672	0.199706	1.66978	24	2.30206	2.03811	24	14.6995	0.107957	0.0527046	1.45894	0.555936	0.127066	H. influenzae predicted coding region HI0633
HI0634	0.157882	0.0554247	0.150583	0.191063	0.104767	0.177773	0.155259	0.165409	4	4	0.138738	0.150802	0.0582688	0.0320412	-2.07176	-1.91131	0.556906	0.236368	0.0474034	0.0289462	0.423403	0.200696	0.434407	24	2.68186	0.684839	24	4.45075	0.667874	0.500007	1.08695	0.14369	0.0140312	conserved hypothetical protein
HI0635	0.0170246	0.0249621	0.0239553	0.0151879	0.0233314	0.034364	0.018576	0.0174968	4	4	0.0202825	0.0234421	0.0048975	0.00770985	-3.92058	-3.79008	0.24704	0.305817	0.00947253	0.00706311	0.596935	0.304397	0.5348	24	1.79862	0.389506	24	3.84568	0.597709	0.700337	1.15578	0.109458	0.00796678	hemoglobin-binding protein
HI0636	0.190195	0.181061	0.243054	0.19309	0.203806	0.27234	0.212143	0.148622	4	4	0.20185	0.209228	0.0279439	0.0506428	-1.60692	-1.58703	0.13121	0.248525	0.0591391	0.0419971	0.284374	0.209377	0.203427	24	1.98294	0.112649	24	1.84468	0.840516	0.911246	1.03655	0.0873989	0.00329873	conserved hypothetical protein
HI0637	0.163998	0.133524	0.180769	0.192539	0.189604	0.201102	0.201385	0.224588	4	4	0.167707	0.20417	0.0256221	0.014677	-1.79484	-1.5907	0.160001	0.0706325	0.050672	0.0326331	0.292104	0.168435	1.20996	24	2.41112	1.21088	24	3.00752	0.238077	0.23773	1.21742	0.247296	0.0332233	tryptophanyl-tRNA synthetase (trpS)
HI0638	1.20054	0.929363	1.14301	1.30068	0.914226	1.05218	0.997484	1.17194	4	4	1.1434	1.03396	0.156858	0.108069	0.126516	0.0293323	0.143435	0.10387	0.268278	0.169168	0.212112	0.164796	-0.690117	24	2.51499	-0.723614	24	1.65666	0.49674	0.476297	-1.10584	0.149241	0.0149994	conserved hypothetical protein
HI0639	0.510931	0.279032	0.381004	0.529224	0.420021	0.468313	0.378033	0.470376	4	4	0.425048	0.434186	0.1176	0.0440763	-0.88731	-0.838266	0.298323	0.103844	0.106629	0.0654683	0.258963	0.162073	0.146065	24	2.65273	0.321071	24	2.55304	0.88509	0.750936	1.0215	0.103244	0.00679057	adenylosuccinate lyase (purB)
HI0640	1.93667	1.49455	1.70855	1.72004	2.42816	2.42303	3.34977	2.23278	4	4	1.71495	2.60844	0.18056	0.502515	0.535197	0.946073	0.105923	0.179512	0.328804	0.493091	0.180957	0.178454	3.01514	24	2.24895	3.23336	24	1.02825	0.00598633	0.00354229	1.521	0.931198	0.617223	ribosomal protein L10 (rpL10)
HI0641	12.3786	17.7869	11.1219	12.993	11.6246	13.8664	10.8488	13.312	4	4	13.5701	12.4129	2.91705	1.41289	2.59194	2.51383	0.20176	0.114745	2.33335	1.30559	0.19888	0.148766	-0.865577	24	3.19409	-0.629026	24	1.7872	0.395293	0.535274	-1.09322	0.136172	0.0127208	ribosomal protein L7/L12 (rpL7/L12)
HI0642	2.20424	1.63759	1.729	1.91695	2.40795	1.81961	1.71804	1.93328	4	4	1.87194	1.96972	0.2502	0.305098	0.620471	0.669449	0.130761	0.147639	0.355228	0.341175	0.17839	0.166202	0.39703	24	1.08408	0.401765	24	1.15204	0.694854	0.691413	1.05223	0.110631	0.00818369	UDP-N-acetylglucosamine pyrophosphorylase (glmU)
HI0643	1.53953	1.7255	1.45552	1.57677	1.73583	1.35007	1.5148	1.46056	4	4	1.57433	1.51531	0.112819	0.162206	0.451936	0.411435	0.0708304	0.105002	0.281501	0.252056	0.177202	0.151453	-0.312395	24	1.24728	-0.347492	24	1.36894	0.757439	0.731251	-1.03895	0.105577	0.00723839	biotin sulfoxide reductase (bisC)
HI0644	1.68323	1.32685	1.33046	1.67363	2.3516	1.40175	1.35746	1.72887	4	4	1.50354	1.70992	0.201985	0.458736	0.401012	0.511475	0.134944	0.252943	0.292387	0.338413	0.188668	0.194826	0.922907	24	1.33961	0.814601	24	1.06634	0.365242	0.423311	1.13726	0.163403	0.0174824	cytochrome C-type protein (yecK)
HI0645	0.232631	0.235908	0.29163	0.211746	0.293781	0.236305	0.220103	0.211104	4	4	0.242979	0.240323	0.034154	0.0371325	-1.42181	-1.43415	0.135165	0.147052	0.0620205	0.0439914	0.298596	0.178904	-0.0698361	24	1.98763	-0.070896	24	2.78566	0.944903	0.944068	-1.01105	0.0847023	0.00249622	lysophospholipase L2 (pldB)
HI0646	0.865363	0.872318	0.916055	1.13981	1.22528	1.18467	1.33891	1.24673	4	4	0.948387	1.2489	0.129575	0.0652947	-0.0595056	0.221255	0.129384	0.0516221	0.209009	0.192836	0.230989	0.155629	2.11347	24	1.17477	2.01605	24	2.20294	0.045146	0.0551208	1.31687	0.546136	0.122603	aspartate-semialdehyde dehydrogenase (asd)
HI0647	0.151326	0.112582	0.172341	0.173062	0.209795	0.179315	0.175356	0.172768	4	4	0.152328	0.184309	0.02835	0.0172029	-1.89619	-1.69424	0.20178	0.0897248	0.0444703	0.0315782	0.293706	0.1767	1.17272	24	1.9832	1.17837	24	2.76282	0.252417	0.2502	1.20995	0.23887	0.0315351	transport protein, putative
HI0648	0.317738	0.290377	0.280205	0.51623	0.408108	0.526641	0.615948	0.560082	4	4	0.351138	0.527694	0.111197	0.0878247	-1.07913	-0.650431	0.283598	0.176075	0.100252	0.0932388	0.265892	0.178928	2.57919	24	1.15609	2.6753	24	2.20828	0.0164595	0.0132341	1.50281	0.809067	0.334432	modulator of drug activity B (mdaB)
HI0649	1.51161	0.912515	0.913548	1.26771	1.13508	0.945691	0.779255	0.955156	4	4	1.15135	0.953795	0.292642	0.145369	0.117105	-0.0561085	0.25079	0.153724	0.306587	0.159656	0.234688	0.164245	-1.14301	24	3.68755	-1.20937	24	2.04172	0.264308	0.238301	-1.20712	0.246897	0.0331427	ATP-dependent DNA helicase (rep)
HI0650	0.618026	0.328169	0.806286	0.562961	0.63797	0.550937	0.526469	0.577044	4	4	0.578861	0.573105	0.196939	0.0479215	-0.596328	-0.55925	0.37732	0.0822146	0.164878	0.0982923	0.290103	0.161606	-0.0599719	24	2.81375	0.223307	24	3.22245	0.952675	0.825186	-1.01004	0.095278	0.00517421	H. influenzae predicted coding region HI0650
HI0651	0.0703336	0	0.0513117	0.0703128	0.0594226	0.0784909	0.0435868	0.0449356	3	4	0.063986	0.056609	0.0109763	0.016254	-2.75971	-2.90084	0.181971	0.275321	0.0241663	0.0134556	0.39216	0.235375	-1.0965	21	NA	-1.19919	21	NA	0.285274	0.24381	-1.13032	0.24311	0.0323811	lipopolysaccharide core biosynthesis protein (kdtB)
HI0652	2.28475	1.41243	1.96191	2.01056	2.6075	1.64509	1.5938	1.70003	4	4	1.91741	1.88661	0.365423	0.482552	0.635975	0.61324	0.204964	0.231606	0.388598	0.369602	0.193547	0.186589	-0.11488	24	1.10543	-0.169135	24	1.07597	0.909496	0.867108	-1.01633	0.0912808	0.00427781	3-deoxy-d-manno-octulosonic-acid transferase (kdtA)
HI0653	0.362362	0.180203	0.432984	0.368047	0.314238	0.396062	0.405926	0.393054	4	4	0.335899	0.37732	0.108628	0.0424126	-1.14135	-0.979795	0.389952	0.119335	0.0974326	0.060154	0.315321	0.15585	0.723479	24	2.62349	0.918593	24	4.09349	0.476379	0.367449	1.12332	0.181709	0.0207437	lipopolysaccharide biosynthesis protein
HI0654	0.193953	0.093541	0.167145	0.148315	0.199377	0.17887	0.135824	0.159852	4	4	0.150738	0.168481	0.0424816	0.0271013	-1.9267	-1.79089	0.314846	0.164036	0.0467057	0.030836	0.315446	0.181783	0.634029	24	2.29416	0.746069	24	3.01122	0.532059	0.462871	1.1177	0.152585	0.0155835	DNA-3-methyladenine glycosidase I (tagI)
HI0655	1.10413	0.709905	1.29574	0.925787	1.03235	1.13692	0.97879	0.93934	4	4	1.00889	1.02185	0.250101	0.0856599	-0.0153998	0.0190356	0.257762	0.0824742	0.250838	0.161249	0.245967	0.159042	0.086916	24	2.41986	0.235129	24	2.39182	0.931459	0.816103	1.01285	0.0961882	0.00536818	shikimate 5-dehydrogenase (aroE)
HI0656	1.48462	1.31121	1.38855	1.61757	1.38792	1.40597	1.4754	1.27689	4	4	1.45049	1.38654	0.132055	0.0822573	0.368822	0.325471	0.0903418	0.0600926	0.281013	0.209389	0.18084	0.154405	-0.364913	24	1.80114	-0.364612	24	1.37173	0.718373	0.718594	-1.04612	0.107133	0.00753256	conserved hypothetical protein
HI0656.1	0.48292	0.341762	1.08833	0.469992	0.692664	0.571313	0.554073	0.523342	4	4	0.595752	0.585348	0.334512	0.0742441	-0.617984	-0.541252	0.494025	0.121586	0.208249	0.104589	0.33672	0.166553	-0.0892912	24	3.96454	0.40852	24	4.08723	0.929591	0.686514	-1.01777	0.111286	0.00830415	conserved hypothetical protein
HI0658	0.306878	0.219905	0.311997	0.318343	0.420744	0.34117	0.29739	0.292258	4	4	0.289281	0.33789	0.0464873	0.0594366	-1.25131	-1.09598	0.176136	0.168383	0.0706055	0.0605125	0.272493	0.181115	1.0455	24	1.3614	0.949466	24	2.2636	0.30621	0.351847	1.16804	0.187614	0.0218122	ABC transporter, ATP-binding protein
HI0659	0.0684804	0.00111266	0.065125	0.084952	0.0736559	0.102473	0.0701218	0.0796247	4	4	0.0549175	0.0814689	0.0369016	0.0145416	-3.66983	-2.51861	2.09063	0.16863	0.0297291	0.0144929	1.17398	0.178259	1.60559	24	4.2078	1.939	24	43.3728	0.121443	0.0643468	1.48348	0.512058	0.10817	H. influenzae predicted coding region HI0659
HI0660	0.21384	0.348149	0.13294	0.253958	0.131217	0.293291	0.191393	0.193868	4	4	0.237222	0.202442	0.0894543	0.0671368	-1.49652	-1.63787	0.40191	0.328569	0.0748185	0.0466345	0.344262	0.232958	-0.788982	24	2.57397	-0.680091	24	2.18385	0.437848	0.502955	-1.1718	0.143029	0.013916	H. influenzae predicted coding region HI0660
HI0661	0.139968	0.229326	0.156532	0.176846	0.106782	0.151428	0.127468	0.140386	4	4	0.175668	0.131516	0.0388214	0.0191774	-1.75648	-2.03696	0.211982	0.15082	0.0573691	0.0220037	0.304469	0.171914	-1.43714	24	6.79771	-1.60436	24	3.13661	0.163588	0.121715	-1.33571	0.373678	0.0626827	hemoglobin-binding protein
HI0663	1.06789	0.875165	0.949466	0.454964	0.807305	0.728941	0.521459	0.842067	4	4	0.836871	0.724943	0.266687	0.14367	-0.226763	-0.33831	0.382671	0.217161	0.235385	0.132566	0.288433	0.181397	-0.828644	24	3.15277	-0.654745	24	2.5283	0.415471	0.518858	-1.1544	0.139569	0.0133131	ABC-type transport system, ATPase component
HI0664	0.669066	0.481988	0.688587	0.313418	0.628942	0.481409	0.366559	0.570682	4	4	0.538265	0.511898	0.176473	0.114321	-0.66626	-0.689818	0.366911	0.236567	0.150672	0.0999186	0.298479	0.208258	-0.291679	24	2.27391	-0.129458	24	2.05411	0.773039	0.898074	-1.05151	0.088525	0.00359844	ABC transporter, ATP-binding protein
HI0665	0.0277472	0.0157069	0.030574	0.0430257	0.0388326	0.0713501	0.0564053	0.0580471	4	4	0.0292635	0.0561588	0.0112131	0.0133492	-3.59296	-2.90259	0.418475	0.253258	0.0142999	0.0125946	0.575241	0.230623	2.82284	24	1.28913	2.22791	24	6.2215	0.00941537	0.035517	1.91908	0.639518	0.172231	H. influenzae predicted coding region HI0665
HI0666	0.18408	0.111957	0.166613	0.205293	0.159845	0.211028	0.203435	0.181566	4	4	0.166986	0.188969	0.03995	0.0230856	-1.81436	-1.67196	0.264319	0.125311	0.0525601	0.0333794	0.302606	0.177793	0.706131	24	2.47945	0.811422	24	2.89685	0.486905	0.425098	1.13165	0.16288	0.0173902	H. influenzae predicted coding region HI0666
HI0666.1	0.0290818	0.0695942	0.0557726	0.0883849	0.058456	0.097628	0.100116	0.0825886	4	4	0.0607084	0.0846971	0.0249637	0.019131	-2.87881	-2.49035	0.47777	0.247934	0.0258885	0.0163658	0.444755	0.196187	1.56647	24	2.5023	1.59828	24	5.13929	0.130329	0.123064	1.39515	0.37139	0.0620666	H. influenzae predicted coding region HI0666.1
HI0667	0.333557	0.365765	0.304308	0.39833	0.273184	0.45399	0.255686	0.309801	4	4	0.35049	0.323165	0.0405856	0.090084	-1.05347	-1.15573	0.116196	0.256695	0.0879815	0.0706862	0.232701	0.211445	-0.484225	24	1.54922	-0.650444	24	1.21115	0.632616	0.521584	-1.08455	0.138993	0.0132127	glpX protein (glpX)
HI0668	0.155912	0.0795825	0.222181	0.188074	0.128915	0.192874	0.187108	0.133258	4	4	0.161437	0.160539	0.0609098	0.0341361	-1.89115	-1.84646	0.45041	0.215063	0.0530919	0.0309322	0.357384	0.195634	-0.0292422	24	2.946	0.219373	24	3.33717	0.976913	0.828215	-1.0056	0.0949781	0.00510961	conserved hypothetical protein
HI0669	0.315968	0.277608	0.304864	0.51628	0.20861	0.286834	0.283445	0.390984	4	4	0.35368	0.292468	0.109591	0.0749459	-1.07066	-1.25399	0.278438	0.256509	0.100956	0.0606609	0.264249	0.203371	-1.03944	24	2.76977	-1.09959	24	1.6883	0.30896	0.282419	-1.20929	0.219672	0.0277895	mioC protein (mioC)
HI0670	0.861192	0.797793	0.878511	1.25419	0.554069	0.796992	0.802146	0.919441	4	4	0.947922	0.768162	0.207107	0.153522	-0.069595	-0.280458	0.201715	0.216926	0.226003	0.13889	0.247472	0.183744	-1.3553	24	2.64783	-1.36823	24	1.81395	0.187941	0.183915	-1.23401	0.292402	0.0427792	conserved hypothetical protein
HI0671	0.544761	0.326637	0.37518	0.478772	0.412895	0.396532	0.390526	0.329128	4	4	0.431337	0.38227	0.0987097	0.0366672	-0.860799	-0.965282	0.231345	0.100146	0.101143	0.0599731	0.244956	0.154227	-0.834565	24	2.84422	-0.72191	24	2.52264	0.412193	0.477325	-1.12836	0.148992	0.0149558	conserved hypothetical protein
HI0672	0.502546	0.347595	0.500002	0.607018	0.361884	0.459038	0.500032	0.553489	4	4	0.48929	0.468611	0.106814	0.0809814	-0.734281	-0.769913	0.233136	0.181271	0.126349	0.0822867	0.267394	0.185415	-0.2743	24	2.35766	-0.21901	24	2.07978	0.786201	0.828494	-1.04413	0.0949505	0.00510365	conserved hypothetical protein
HI0673	0.701707	0.553049	0.654146	0.770624	0.946909	0.762689	0.732281	0.728775	4	4	0.669881	0.792663	0.0913952	0.103952	-0.407882	-0.23836	0.140083	0.124225	0.163347	0.128851	0.244599	0.153654	1.18031	24	1.60712	1.17375	24	2.53409	0.249442	0.252012	1.18329	0.237696	0.0313021	conserved hypothetical protein
HI0674	0.257169	0.15822	0.262289	0.291683	0.274453	0.344998	0.233027	0.27066	4	4	0.24234	0.280785	0.0581057	0.0467146	-1.44305	-1.28017	0.272815	0.161907	0.0670344	0.0512107	0.320807	0.179613	0.911466	24	1.71346	0.886004	24	3.19016	0.371115	0.384407	1.15864	0.175715	0.0196679	xanthine-guanine phosphoribosyltransferase (gptA)
HI0675	1.57665	1.42172	1.75386	2.08566	1.31041	2.20772	1.85637	1.87549	4	4	1.70947	1.8125	0.28515	0.371565	0.526019	0.577448	0.163626	0.219597	0.347058	0.332048	0.191593	0.185803	0.428987	24	1.09245	0.385397	24	1.06329	0.671759	0.703338	1.06027	0.109069	0.00789454	aminoacyl-histidine dipeptidase (pepD)
HI0676	0.319765	0.215954	0.239496	0.31743	0.316347	0.362216	0.292933	0.409363	4	4	0.273161	0.345215	0.0533468	0.0515454	-1.31239	-1.07185	0.19919	0.147966	0.0706793	0.0618603	0.29328	0.17621	1.53425	24	1.30545	1.4061	24	2.77016	0.138047	0.17251	1.26378	0.304348	0.0454711	integrase/recombinase (xerC)
HI0677	0.464996	0.410101	0.623153	0.575196	0.487559	0.411074	0.424957	0.532632	4	4	0.518362	0.464056	0.0979446	0.0565416	-0.670771	-0.773254	0.192058	0.120775	0.12652	0.0752506	0.250801	0.173192	-0.737817	24	2.8268	-0.672481	24	2.09702	0.467779	0.507701	-1.11702	0.141978	0.0137329	H. influenzae predicted coding region HI0677
HI0678	1.34162	1.15795	1.29011	1.94161	0.928195	1.3058	1.1305	1.34803	4	4	1.43283	1.17813	0.347901	0.1914	0.339695	0.153402	0.224682	0.170145	0.318504	0.20707	0.213779	0.178918	-1.34085	24	2.36589	-1.33653	24	1.42766	0.192524	0.193909	-1.21618	0.28273	0.0406517	triosephosphate isomerase (tpiA)
HI0679	0.113089	0.0839508	0.082458	0.0951986	0.102802	0.103955	0.114036	0.110356	4	4	0.0936742	0.107787	0.0141377	0.00532866	-2.37609	-2.22851	0.145771	0.0492619	0.0285028	0.0169505	0.32916	0.157118	0.851158	24	2.82756	0.809247	24	4.38894	0.403095	0.426323	1.15066	0.162523	0.0173274	glpE protein (glpE)
HI0680	0.130388	0.132961	0.105324	0.13914	0.140919	0.134162	0.124943	0.147936	4	4	0.126953	0.13699	0.0148797	0.0098044	-2.06948	-1.98979	0.123847	0.0721163	0.0348947	0.0212553	0.32822	0.160427	0.491289	24	2.69518	0.436294	24	4.18576	0.627685	0.666524	1.07906	0.11404	0.00880685	rarD protein, putative
HI0681	0.182202	0.0550795	0.154875	0.172784	0.142883	0.17641	0.188575	0.175802	4	4	0.141235	0.170917	0.0585447	0.0195935	-2.05562	-1.77183	0.566296	0.12034	0.0481938	0.0296582	0.423767	0.177172	1.04907	24	2.64055	1.23569	24	5.7209	0.304598	0.228532	1.21016	0.253929	0.0345725	transcriptional activator (ilvY)
HI0682	0.121476	0.0552991	0.116836	1.83466	0.102496	0.219396	0.253506	0.196082	4	4	0.532067	0.19287	0.868916	0.0646994	-1.63579	-1.6991	1.53833	0.399952	0.450222	0.0448633	0.817085	0.263519	-1.49937	24	100.71	-0.147478	24	9.61412	0.146818	0.883986	-2.75868	0.0897593	0.00391087	ketol-acid reductoisomerase (ilvC)
HI0683	0.161532	0.0501491	0.170436	0.107495	0.450677	0.20469	0.140797	0.231511	4	4	0.122403	0.256919	0.055621	0.13466	-2.20388	-1.45171	0.56475	0.484999	0.0448661	0.0799027	0.421808	0.291676	2.93583	24	3.17165	2.93341	24	2.09136	0.0072241	0.00726555	2.09896	0.877868	0.460861	anaerobic glycerol-3-phosphate dehydrogenase, subunit C (glpC)
HI0684	0.134335	0.110623	0.162767	0.132029	0.745219	0.248155	0.162864	0.36124	4	4	0.134938	0.37937	0.0214045	0.257078	-2.0123	-1.13021	0.157878	0.645447	0.0378862	0.140358	0.318227	0.362858	3.36261	24	13.7251	3.65535	24	1.30017	0.0025842	0.00125244	2.81143	0.971279	0.801328	anaerobic glycerol-3-phosphate dehydrogenase, subunit B (glpB)
HI0685	0.455763	0.264749	0.455517	0.321361	1.42551	0.499649	0.314041	0.657503	4	4	0.374347	0.724176	0.096672	0.488175	-1.00907	-0.479214	0.269394	0.633997	0.0994265	0.268246	0.254426	0.354132	2.44568	24	7.27882	2.43022	24	1.93734	0.0221687	0.0229367	1.9345	0.722939	0.235442	anaerobic glycerol-3-phosphate dehydrogenase, subunit A (glpA)
HI0686	4.16124	3.73596	3.63375	4.538	4.73717	3.30471	3.65987	5.21132	4	4	4.01724	4.22827	0.415578	0.894689	1.38664	1.42476	0.10226	0.21372	0.682403	0.872632	0.162732	0.192532	0.380995	24	1.63524	0.30243	24	1.39979	0.706559	0.76493	1.05253	0.101645	0.00647843	glycerol-3-phosphatase transporter (glpT)
HI0687	0.853288	0.622683	0.997462	0.720206	0.966043	0.797965	0.88162	0.96471	4	4	0.79841	0.902585	0.16292	0.0801484	-0.240784	-0.10554	0.204456	0.0908119	0.199295	0.138335	0.242753	0.15309	0.858816	24	2.07554	0.942483	24	2.5144	0.398939	0.355337	1.13048	0.186259	0.0215662	conserved hypothetical protein
HI0688	0.0505454	0.0187371	0.102913	0.0454937	0.0922739	0.0802695	0.0494413	0.044187	4	4	0.0544224	0.0665429	0.0352116	0.0234005	-3.08155	-2.75791	0.698582	0.359951	0.0290189	0.0166964	0.541774	0.261223	0.724061	24	3.02076	1.07615	24	4.30143	0.476028	0.292558	1.22271	0.214286	0.0267623	H. influenzae predicted coding region HI0688
HI0689	1.45997	0.716176	1.17864	1.27158	1.15205	1.77359	1.28356	1.14845	4	4	1.15659	1.33941	0.316076	0.296199	0.112302	0.275651	0.31034	0.20487	0.311672	0.253331	0.251296	0.179891	0.910374	24	1.51363	1.05711	24	1.95144	0.371678	0.300985	1.15807	0.210017	0.0259552	glycerophosphoryl diester phosphodiesterase (glpQ)
HI0690	0.885187	0.860471	1.38093	1.04932	1.10622	0.991209	1.07244	1.00562	4	4	1.04398	1.04387	0.23976	0.0545908	0.0246679	0.0419157	0.217188	0.0521666	0.246292	0.163992	0.229551	0.160193	-0.000709714	24	2.25556	0.123233	24	2.05339	0.99944	0.902949	-1.0001	0.0881052	0.00348853	glycerol uptake facilitator protein (glpF)
HI0691	1.10771	0.772432	1.2794	1.47437	1.23329	1.37677	1.14504	1.07598	4	4	1.15848	1.20777	0.29778	0.129765	0.119676	0.184525	0.277656	0.106007	0.31134	0.198064	0.242196	0.164133	0.26717	24	2.4709	0.443302	24	2.17744	0.791621	0.661518	1.04255	0.11475	0.0089357	glycerol kinase (glpK)
HI0693	6.68776	8.03571	10.9405	6.49265	9.34513	7.38821	8.07139	8.34201	4	4	8.03915	8.28668	2.05228	0.811785	2.06183	2.11109	0.239756	0.0971373	1.78897	1.07776	0.201989	0.151509	0.23704	24	2.75526	0.390211	24	1.77738	0.814637	0.699822	1.03079	0.109525	0.00797919	lipoprotein E (hel)
HI0694	0	0.0195832	0.00979445	0.0146923	0.0186328	0.0215136	0.0321358	0.024418	3	4	0.01469	0.0241751	0.00489438	0.00580895	-4.25982	-3.74303	0.348103	0.231544	0.00788939	0.00684266	0.677815	0.283559	2.77233	21	NA	3.645	21	NA	0.0114153	0.00151327	1.64568	0.966247	0.773446	conserved hypothetical protein
HI0695	0.481494	0.314684	0.813764	0.438217	0.639531	0.517208	0.598684	0.504365	4	4	0.51204	0.564947	0.213205	0.0649363	-0.729543	-0.575952	0.393766	0.114463	0.156939	0.101475	0.314396	0.168814	0.566195	24	2.3919	0.860816	24	3.46847	0.576518	0.397858	1.10333	0.171246	0.018871	exopolyphosphatase, putative
HI0696	0.90804	0.627975	0.951024	0.984987	1.09121	0.922145	0.936361	0.876649	4	4	0.868007	0.956592	0.163089	0.0932902	-0.156766	-0.0477917	0.208339	0.0943533	0.210026	0.149611	0.244078	0.155382	0.687065	24	1.97069	0.753261	24	2.46749	0.498628	0.458619	1.10206	0.153676	0.0157744	conserved hypothetical protein
HI0698	0.433282	0.407258	0.440725	0.50952	0.496806	0.497716	0.484486	0.544874	4	4	0.447696	0.50597	0.0436418	0.0266281	-0.807074	-0.682288	0.0948066	0.0515445	0.0966942	0.0784584	0.242215	0.173444	0.935973	24	1.51888	0.837744	24	1.95022	0.35861	0.41044	1.13017	0.167273	0.0181663	conserved hypothetical protein
HI0699	7.3468	7.8115	6.03336	7.10708	4.24474	6.5796	7.21184	7.72427	4	4	7.07468	6.44011	0.75329	1.53663	1.95206	1.83744	0.110351	0.269308	1.46556	1.21598	0.173009	0.19942	-0.666453	24	1.45264	-0.868364	24	1.32862	0.511478	0.393796	-1.09854	0.17257	0.0191067	peptidyl-prolyl cis-trans isomerase, FkbP-type (slyD)
HI0700	0.179201	0.229736	0.145511	0.140847	0.157185	0.177494	0.142555	0.131944	4	4	0.173824	0.152295	0.0410046	0.0197312	-1.76941	-1.88814	0.225845	0.128107	0.0573849	0.0264717	0.301185	0.174929	-0.681337	24	4.6993	-0.681732	24	2.96442	0.502181	0.501935	-1.14136	0.143257	0.0139558	conserved hypothetical protein
HI0701	0.561637	0.491447	0.458385	0.509315	0.456286	0.52713	0.42577	0.487364	4	4	0.505196	0.474137	0.043139	0.0433634	-0.685509	-0.749386	0.0845974	0.0912745	0.117637	0.0753897	0.241908	0.171253	-0.444579	24	2.4348	-0.431035	24	1.99539	0.660607	0.67029	-1.06551	0.11351	0.00871072	conserved hypothetical protein
HI0702	0.332508	0.334432	0.253317	0.381251	0.219539	0.346841	0.33248	0.333292	4	4	0.325377	0.308038	0.053064	0.0593658	-1.13346	-1.19376	0.171806	0.215851	0.0840508	0.0588778	0.259936	0.197769	-0.337922	24	2.03789	-0.369241	24	1.72749	0.73836	0.715186	-1.05629	0.10756	0.0076127	stationary-phase survival protein (surE)
HI0703	1.22652	0.980657	0.781186	1.02562	0.83504	0.895706	0.833015	0.897347	4	4	1.0035	0.865277	0.18273	0.0360996	-0.00924949	-0.145358	0.185606	0.041739	0.234123	0.129191	0.229679	0.152272	-1.03378	24	3.28415	-0.987833	24	2.27509	0.311544	0.333089	-1.15974	0.195269	0.0232112	lipoprotein B (lppB)
HI0704	0.327649	0.295156	0.14861	0.261782	0.269965	0.411577	0.252628	0.241294	4	4	0.2583	0.293866	0.0779141	0.0793549	-1.39568	-1.2487	0.35263	0.245002	0.0740889	0.0628304	0.338287	0.199868	0.732246	24	1.39049	0.748164	24	2.86474	0.471109	0.46163	1.13769	0.152902	0.0156389	H. influenzae predicted coding region HI0704
HI0706	1.83881	1.30443	1.5466	1.91872	1.57549	1.72573	1.66088	1.74819	4	4	1.65214	1.67757	0.281634	0.0774694	0.490652	0.516536	0.176552	0.0466896	0.321395	0.248902	0.195872	0.149731	0.125115	24	1.66732	0.209977	24	1.71127	0.901474	0.835458	1.01539	0.0942682	0.00495517	lipoprotein
HI0707	0.342659	0.27538	0.307618	0.367059	0.253609	0.367786	0.306723	0.253396	4	4	0.323179	0.295379	0.0401324	0.0544019	-1.13544	-1.23171	0.125895	0.178548	0.0792534	0.0565049	0.255438	0.18211	-0.571243	24	1.96727	-0.613753	24	1.96745	0.573146	0.545153	-1.09412	0.134208	0.012378	DNA mismatch repair protein (mutS)
HI0708	0.439612	0.411394	0.39927	0.470292	0.354728	0.342142	0.341487	0.409089	4	4	0.430142	0.361861	0.0316559	0.0320691	-0.845647	-1.0193	0.072926	0.0854624	0.0898573	0.0587877	0.22828	0.162091	-1.27177	24	2.33633	-1.2405	24	1.98343	0.215642	0.22678	-1.18869	0.255236	0.0348404	L-seryl-tRNA selenium transferase (selA)
HI0709	0.294976	0.209273	0.112079	0.204227	0.152698	0.193081	0.134407	0.15832	4	4	0.205139	0.159626	0.074719	0.0245287	-1.64051	-1.84349	0.402075	0.150022	0.0673691	0.0285672	0.340819	0.180435	-1.24392	24	5.56144	-1.05269	24	3.56783	0.225544	0.302966	-1.28512	0.20904	0.0257712	selenocysteine-specific elongation factor (selB)
HI0710	1.24452	0.795056	0.877048	1.26989	0.807069	1.25589	0.99589	1.02015	4	4	1.04663	1.01975	0.245664	0.183996	0.0242856	0.00733166	0.239715	0.180791	0.242723	0.181336	0.236	0.178556	-0.177431	24	1.79166	-0.114579	24	1.74694	0.860659	0.909732	-1.02636	0.0875269	0.00333363	H. influenzae predicted coding region HI0710
HI0711	0.92108	0.590651	0.588457	0.841107	0.603384	0.953301	0.803376	0.706685	4	4	0.735324	0.766686	0.17146	0.148816	-0.328007	-0.279783	0.234341	0.193961	0.193297	0.137845	0.253838	0.175492	0.264201	24	1.96638	0.312538	24	2.09219	0.79388	0.757331	1.04265	0.102507	0.00664734	conserved hypothetical protein
HI0712	0.545133	0.530953	0.578527	0.195836	0.372637	0.265579	0.207606	0.41908	4	4	0.462612	0.316226	0.178966	0.0968241	-0.854389	-1.1887	0.518637	0.320522	0.131729	0.0722473	0.33802	0.23228	-1.94869	24	3.32446	-1.63024	24	2.11767	0.0631155	0.116106	-1.46292	0.38353	0.0653774	hemoglobin-binding protein
HI0713	1.5449	1.57887	1.50275	1.50039	1.40988	1.65838	1.47164	1.60653	4	4	1.53173	1.53661	0.0374919	0.115469	0.426173	0.427449	0.0243843	0.0753953	0.267887	0.241195	0.173242	0.14868	0.0270702	24	1.23358	0.011182	24	1.3577	0.978628	0.991171	1.00318	0.0810748	0.000887256	trigger factor (tig)
HI0714	3.33053	2.57333	1.73573	2.73243	2.50255	3.48838	2.57083	2.84645	4	4	2.59301	2.85205	0.657949	0.449511	0.926239	1.03926	0.273096	0.150691	0.50576	0.518913	0.202253	0.170401	0.714988	24	1.05269	0.854726	24	1.40879	0.481514	0.401155	1.0999	0.170186	0.0186827	ATP-dependent Clp protease, proteolytic subunit (clpP)
HI0715	0.497818	0.615304	0.511037	0.495725	0.465253	0.442138	0.453282	0.534891	4	4	0.529971	0.473891	0.0572912	0.0417475	-0.639051	-0.74956	0.103157	0.085159	0.122154	0.0744683	0.231373	0.172131	-0.783988	24	2.69076	-0.76641	24	1.80678	0.440717	0.450906	-1.11834	0.155698	0.0161284	ATP-dependent Clp protease, ATP-binding subunit (clpX)
HI0716	3.0025	2.75347	2.46305	3.45891	2.83319	3.78888	2.9802	3.79389	4	4	2.91948	3.34904	0.421806	0.514294	1.06367	1.19971	0.14332	0.154978	0.507075	0.635209	0.169227	0.177061	1.057	24	1.56924	1.11094	24	1.09472	0.301035	0.277603	1.14713	0.222332	0.0283005	preprotein translocase SecE subunit (secE)
HI0717	2.13505	1.42245	1.66772	1.5724	1.66657	1.79245	2.02728	2.09116	4	4	1.69941	1.89437	0.307475	0.19889	0.518733	0.634691	0.172803	0.106095	0.351821	0.307808	0.194019	0.157437	0.834111	24	1.30642	0.928185	24	1.51871	0.412444	0.362553	1.11472	0.18352	0.0210704	transcription antitermination protein (nusG)
HI0718	3.36184	2.75627	2.18323	2.92439	3.28655	3.15601	2.85193	2.83947	4	4	2.80643	3.03349	0.487613	0.223351	1.02006	1.10769	0.179928	0.073369	0.480595	0.516691	0.175946	0.162523	0.64354	24	1.15586	0.731675	24	1.17199	0.525976	0.471452	1.08091	0.150431	0.015207	lipoprotein (vacJ)
HI0719	1.6491	1.32435	1.48973	1.84276	1.26856	1.8907	1.97427	1.87235	4	4	1.57649	1.75147	0.221567	0.32498	0.447754	0.545555	0.141114	0.206404	0.296749	0.310815	0.186834	0.177201	0.81438	24	1.09705	0.759614	24	1.11167	0.423434	0.454883	1.11099	0.154649	0.0159446	conserved hypothetical protein
HI0720	0.439343	0.319756	0.378754	0.442631	0.790602	0.726093	0.641126	0.788883	4	4	0.395121	0.736676	0.0581966	0.070416	-0.937141	-0.309176	0.153223	0.0985505	0.0918394	0.121939	0.220736	0.160793	4.47486	24	1.7629	4.59894	24	1.88458	0.000157892	0.000115147	1.86443	0.996399	0.970603	heat shock protein (htpX)
HI0721	0.637131	0.409131	0.832846	0.528841	0.39794	0.569781	0.730704	0.551662	4	4	0.601987	0.562522	0.179884	0.136067	-0.541119	-0.598131	0.300006	0.249461	0.157623	0.118296	0.278411	0.206213	-0.40051	24	1.77539	-0.329111	24	1.82281	0.692324	0.744927	-1.07016	0.103945	0.00692611	conserved hypothetical protein
HI0722	0.162798	0.112555	0.113091	0.142249	0.252502	0.236461	0.25229	0.217949	4	4	0.132673	0.2398	0.0244092	0.0163907	-2.03232	-1.42975	0.18134	0.0696529	0.0375701	0.0406439	0.32295	0.168926	3.87101	24	1.17033	3.30667	24	3.65491	0.000729491	0.00296324	1.80745	0.940614	0.653686	conserved hypothetical protein
HI0723	1.00604	0.663007	1.1088	0.974501	0.946167	1.0544	1.11073	1.15546	4	4	0.938086	1.06669	0.192141	0.0903645	-0.0818762	0.0617876	0.226164	0.0866145	0.222102	0.16681	0.251628	0.154622	0.92598	24	1.77281	0.972876	24	2.64837	0.363675	0.340319	1.13709	0.192243	0.0226561	TRK system potassium uptake protein (trkH)
HI0724	0.0555556	0.0208421	0.0629372	0.0420751	0.0428495	0.0491935	0.0472324	0.0335689	4	4	0.0453525	0.0432111	0.0184827	0.00695375	-3.17377	-3.15222	0.49422	0.171377	0.021848	0.010308	0.55829	0.228441	-0.177286	24	4.49231	0.0714388	24	5.97273	0.860772	0.94364	-1.04956	0.0847365	0.00250744	conserved hypothetical protein
HI0725	1.0158	0.703245	0.8243	1.04928	0.933076	1.14707	1.07767	1.00281	4	4	0.898157	1.04016	0.163426	0.0925528	-0.120372	0.0363871	0.187861	0.0893147	0.212161	0.16648	0.24145	0.163697	1.05309	24	1.62407	1.07476	24	2.17556	0.302789	0.29317	1.1581	0.21397	0.0267023	conserved hypothetical protein
HI0726	0.722001	0.571771	0.697938	0.564601	0.681465	0.858532	0.931245	0.650229	4	4	0.639078	0.780368	0.0824982	0.136127	-0.454002	-0.259426	0.129392	0.174626	0.157617	0.135815	0.255362	0.167406	1.35817	24	1.34682	1.27447	24	2.32687	0.187042	0.214699	1.22108	0.264653	0.0367929	nitrate/nitrite response regulator protein (narP)
HI0727	0.556571	0.311315	0.436795	0.504136	0.589991	0.608909	0.461525	0.506262	4	4	0.452204	0.541672	0.105951	0.0696014	-0.816528	-0.619414	0.253916	0.130439	0.108846	0.0903923	0.269221	0.169459	1.26469	24	1.44998	1.23927	24	2.52401	0.218127	0.227228	1.19785	0.2549	0.0347716	diaminopimelate decarboxylase (lysA)
HI0727.1	0.517627	0.26617	0.566389	0.437114	0.441383	0.511642	0.533922	0.410103	4	4	0.446825	0.474263	0.131706	0.0581779	-0.844539	-0.751706	0.336961	0.123766	0.115251	0.0781005	0.281832	0.178603	0.394163	24	2.1776	0.556456	24	2.49003	0.696941	0.583051	1.06141	0.127178	0.0111471	cyaY protein (cyaY)
HI0728	0.0926871	0.0464038	0.0987587	0.146337	0.109826	0.137	0.113885	0.125899	4	4	0.0960466	0.121652	0.0408744	0.0122987	-2.42145	-2.11037	0.477446	0.100082	0.0341078	0.0198053	0.386771	0.164968	1.29844	24	2.96583	1.47966	24	5.49676	0.206474	0.151971	1.2666	0.32876	0.051207	ATP-dependent DNA helicase (recQ)
HI0729	1.31896	0.915671	2.21524	1.04275	1.90816	1.33508	1.37884	1.31615	4	4	1.37316	1.48456	0.58609	0.283621	0.256493	0.382771	0.389702	0.176655	0.415777	0.277558	0.269871	0.17186	0.445681	24	2.24395	0.789363	24	2.46583	0.659822	0.437629	1.08113	0.159309	0.0167619	prolyl-tRNA synthetase (proS)
HI0730	0.894055	0.616385	0.649342	0.724042	0.88569	0.852647	0.705611	0.756199	4	4	0.720956	0.800037	0.123877	0.0835509	-0.337644	-0.227235	0.16471	0.105328	0.183326	0.125495	0.239155	0.149554	0.71191	24	2.13402	0.782855	24	2.55721	0.483384	0.441369	1.10969	0.158274	0.0165802	organic solvent tolerance protein
HI0731	0.201274	0.1246	0.36978	0.169846	0.264192	0.165728	0.174289	0.163283	4	4	0.216375	0.191873	0.107003	0.0484431	-1.61336	-1.67195	0.457652	0.228955	0.0803359	0.0398499	0.358287	0.201895	-0.546455	24	4.06411	-0.284923	24	3.14927	0.589798	0.778147	-1.1277	0.100179	0.00618763	H. influenzae predicted coding region HI0731
HI0732	1.25871	1.09839	1.1628	1.22601	1.39466	1.04891	0.896752	1.11772	4	4	1.18648	1.11451	0.0709474	0.208337	0.169633	0.0956795	0.0603243	0.183101	0.2886	0.192194	0.188408	0.173229	-0.415118	24	2.25483	-0.577896	24	1.18292	0.681743	0.568718	-1.06457	0.129747	0.0115979	H. influenzae predicted coding region HI0732
HI0733	0.439406	0.211424	0.291566	0.327926	0.313762	0.284367	0.311611	0.260265	4	4	0.317581	0.292501	0.0946826	0.0253148	-1.18092	-1.23217	0.3026	0.0881764	0.0875156	0.0495887	0.291246	0.165044	-0.498656	24	3.11463	-0.306175	24	3.11402	0.622561	0.762112	-1.08574	0.101963	0.00654092	sufI protein (sufI)
HI0734	0.73001	0.512741	0.481335	0.670253	0.534323	0.620358	0.52755	0.60936	4	4	0.598584	0.572898	0.120451	0.0487387	-0.528494	-0.559768	0.202269	0.0851885	0.13799	0.099192	0.25049	0.165395	-0.302301	24	1.93526	-0.208377	24	2.29371	0.765027	0.836693	-1.04484	0.0941482	0.00492885	1-acyl-glycerol-3-phosphate acyltransferase (plsC)
HI0735	1.21758	0.745605	0.708494	1.24691	0.743734	1.05271	0.819138	0.640881	4	4	0.979648	0.814115	0.292314	0.175038	-0.0551594	-0.22228	0.305623	0.208495	0.257804	0.144155	0.26697	0.176614	-1.12085	24	3.19832	-1.04417	24	2.28496	0.273442	0.30681	-1.20333	0.207169	0.02542	conserved hypothetical protein
HI0736	1.12452	0.822394	0.799734	1.03796	0.854474	0.989054	0.958875	1.00438	4	4	0.946151	0.951695	0.160205	0.0675146	-0.0661007	-0.0514757	0.169173	0.0731174	0.216808	0.143296	0.241184	0.152073	0.042666	24	2.28919	0.102586	24	2.51532	0.966321	0.919144	1.00586	0.086736	0.00311424	sodium-dependent transporter, putative
HI0737	0.563785	0.624149	0.371729	0.476002	0.388317	0.496669	0.46472	0.443335	4	4	0.508916	0.44826	0.109838	0.045577	-0.694093	-0.806379	0.226493	0.104055	0.127915	0.0704657	0.265137	0.163931	-0.83068	24	3.29525	-0.720423	24	2.61588	0.414342	0.478223	-1.13532	0.148774	0.0149178	acetohydroxy acid synthase II, putative
HI0738	0.496148	0.296006	0.306679	0.410414	0.453659	0.5701	0.602968	0.496067	4	4	0.377312	0.530698	0.0945469	0.0680925	-0.9977	-0.639822	0.246158	0.12965	0.0984974	0.0892657	0.244119	0.16951	2.3078	24	1.21753	2.40833	24	2.07402	0.0299428	0.0240667	1.40653	0.714364	0.227794	dihydroxyacid dehydratase (ilvD)
HI0738.1	0.0761098	0.0940778	0.067193	0.0844297	0.0659772	0.102908	0.0900576	0.10078	4	4	0.0804526	0.0899306	0.0114912	0.0169302	-2.52781	-2.42362	0.143855	0.205092	0.0271541	0.0163158	0.312995	0.184834	0.598379	24	2.76982	0.573239	24	2.86753	0.555193	0.571816	1.11781	0.129183	0.011499	threonine deaminase (ilvA)
HI0739	0.112676	0.0685531	0.0831877	0.126059	0.0887964	0.125335	0.143921	0.116435	4	4	0.0976192	0.118622	0.0263861	0.0229452	-2.35526	-2.14677	0.278814	0.203077	0.030693	0.021111	0.349147	0.182813	1.1276	24	2.11378	1.05802	24	3.64757	0.270637	0.30058	1.21515	0.210218	0.025993	DNA polymerase III, alpha subunit (dnaE)
HI0740	6.75204	6.67654	5.30579	4.7082	4.9435	5.213	5.88182	6.60385	4	4	5.86064	5.66054	1.01592	0.742348	1.75664	1.72719	0.177321	0.129353	1.44696	0.982262	0.183714	0.161284	-0.228833	24	2.16998	-0.240932	24	1.29749	0.820937	0.811654	-1.03535	0.0966401	0.00546338	phosphomannomutase (yhxB)
HI0742	0.0366117	0	0.0210396	0.0371222	0.0241077	0.041202	0.0260822	0.0286142	3	4	0.0315912	0.0300015	0.0091415	0.00769141	-3.48743	-3.52871	0.323902	0.236886	0.0147827	0.00892485	0.583382	0.266454	-0.356226	21	NA	-0.309888	21	NA	0.725225	0.759701	-1.05299	0.102237	0.00659452	H. influenzae predicted coding region HI0742
HI0743	2.86619	3.13524	2.3067	2.9384	2.27585	2.28865	2.59058	2.45136	4	4	2.81163	2.40161	0.355305	0.149178	1.02734	0.87471	0.133167	0.0615451	0.4621	0.357062	0.165398	0.156276	-1.40423	24	1.67488	-1.34153	24	1.12014	0.173059	0.192306	-1.17073	0.284236	0.0409798	protein-export protein (secB)
HI0744	1.30946	2.39533	2.6376	1.9214	2.03823	2.34698	1.77225	1.39822	4	4	2.06595	1.88892	0.585505	0.402702	0.691514	0.618165	0.310959	0.22076	0.457968	0.344787	0.226205	0.182793	-0.617625	24	1.76429	-0.504411	24	1.53138	0.542639	0.618572	-1.09372	0.121233	0.0100972	conserved hypothetical protein
HI0745	4.61092	4.24855	4.47613	4.89969	3.86513	3.32872	3.53098	4.23158	4	4	4.55882	3.7391	0.272036	0.395872	1.51573	1.31468	0.0595118	0.105094	0.852131	0.662872	0.156799	0.172297	-1.51857	24	1.65254	-1.72602	24	1.20745	0.141935	0.097197	-1.21923	0.421426	0.0764187	L-asparaginase II (ansB)
HI0746	2.23618	2.01654	2.16227	2.17377	1.87214	2.49671	2.33834	2.37717	4	4	2.14719	2.27109	0.092959	0.274375	0.763443	0.814351	0.0439267	0.127913	0.365674	0.363612	0.164936	0.164599	0.480518	24	1.01137	0.436944	24	1.00409	0.635211	0.666058	1.0577	0.114105	0.00881877	anaerobic C4-dicarboxylate membrane transporter protein (dcuB)
HI0747	0.0976932	0.0662209	0.0839251	0.0955646	0.666861	0.809572	0.950229	0.86153	4	4	0.0858509	0.822048	0.0144181	0.118642	-2.46662	-0.20413	0.178491	0.149373	0.0277468	0.129368	0.306611	0.16295	11.1284	24	21.7383	13.0319	24	3.5405	5.85615e-11	2.224e-12	9.57529	1	1	NADH dehydrogenase (ndh)
HI0748	0.447983	0.382283	0.412586	0.467624	0.257652	0.415289	0.296327	0.340079	4	4	0.427619	0.327337	0.0378441	0.0676154	-0.852499	-1.13245	0.0893835	0.203568	0.0915879	0.0625434	0.221169	0.194696	-1.80843	24	2.14444	-1.90018	24	1.29043	0.0830874	0.0694882	-1.30636	0.495061	0.10154	glycerol-3-phosphate acyltransferase (plsB)
HI0749	0.666293	0.453279	0.538002	0.626513	0.559863	0.755546	0.643171	0.607408	4	4	0.571022	0.641497	0.0950605	0.083339	-0.571188	-0.450069	0.172056	0.126678	0.137316	0.115643	0.256696	0.171356	0.785133	24	1.40994	0.784865	24	2.24407	0.440058	0.440212	1.12342	0.158593	0.0166361	lexA repressor (lexA)
HI0750	0.545922	0.365349	0.514894	0.586942	0.575809	0.535151	0.72368	0.669698	4	4	0.503277	0.626085	0.0965704	0.0860689	-0.702202	-0.47538	0.210078	0.137786	0.124881	0.111371	0.265579	0.172825	1.46787	24	1.25733	1.43168	24	2.36142	0.155125	0.165131	1.24402	0.312656	0.0473868	diaminopimelate epimerase (dapF)
HI0751	2.94414	2.17588	2.66023	2.71264	2.58369	2.3408	2.66601	2.67909	4	4	2.62322	2.5674	0.322736	0.156856	0.958396	0.941443	0.128393	0.0627252	0.424595	0.424548	0.158861	0.15858	-0.185945	24	1.00022	-0.151052	24	1.00354	0.85405	0.881197	-1.02174	0.0900075	0.00397197	thiol peroxidase (tpx)
HI0752	1.67256	1.04183	1.11933	1.41069	1.39544	1.49454	1.69218	1.55659	4	4	1.3111	1.53469	0.288594	0.124214	0.253036	0.425887	0.216975	0.0805633	0.319084	0.241827	0.217508	0.148129	1.1169	24	1.74102	1.31367	24	2.1561	0.275094	0.201377	1.17053	0.275939	0.0391845	phosphoribosylformylglycinamidine synthase (purL)
HI0753	0.631315	0.312118	0.402698	0.552388	0.624483	0.60732	0.473964	0.528913	4	4	0.474629	0.55867	0.143969	0.0701395	-0.78185	-0.588271	0.317139	0.128138	0.122735	0.0989818	0.28627	0.171328	1.066	24	1.53753	1.16047	24	2.79187	0.297029	0.257272	1.17707	0.234357	0.0306421	conserved hypothetical protein
HI0754	0.0645136	0.10154	0.0725239	0.074822	0.0882621	0.0696234	0.0741451	0.0951233	4	4	0.0783499	0.0817885	0.0160792	0.0119183	-2.56116	-2.5116	0.193406	0.145966	0.0267176	0.0139639	0.334494	0.172584	0.228121	24	3.66085	0.263353	24	3.75643	0.821485	0.794527	1.04389	0.0984186	0.00583167	conserved hypothetical protein
HI0755	0.35621	0.199939	0.286421	0.330347	0.375431	0.292662	0.310804	0.303873	4	4	0.293229	0.320693	0.0685415	0.03725	-1.24997	-1.14204	0.256328	0.111045	0.0758321	0.0573472	0.289763	0.176346	0.577724	24	1.74856	0.636384	24	2.69995	0.568832	0.530549	1.09366	0.137132	0.0128883	conserved hypothetical protein
HI0756	0.436278	0.262868	0.436847	0.402278	0.386845	0.413036	0.361993	0.411629	4	4	0.384568	0.393376	0.0827276	0.0241331	-0.976091	-0.934428	0.243086	0.0622361	0.0961627	0.058948	0.246882	0.152	0.156186	24	2.66119	0.287407	24	2.63809	0.877193	0.776268	1.0229	0.100385	0.00622876	conserved hypothetical protein
HI0757	4.14564	5.03047	3.21912	3.85287	3.69028	3.19321	2.80075	2.78822	4	4	4.06202	3.11812	0.752577	0.425269	1.38887	1.13051	0.184724	0.132659	0.765591	0.562281	0.180655	0.171922	-1.9874	24	1.8539	-2.07203	24	1.10417	0.0584049	0.0491733	-1.30272	0.571009	0.134228	phosphoglycerate mutase (gpmA)
HI0758	3.29484	5.1264	5.04063	4.25755	3.29169	4.03153	5.85004	4.62671	4	4	4.42985	4.44999	0.851699	1.08138	1.47325	1.47096	0.205176	0.241574	0.895394	0.946281	0.187229	0.199757	0.030919	24	1.11689	-0.0166957	24	1.13831	0.97559	0.986817	1.00455	0.0813996	0.0011048	ribosomal protein L31 (rpL31)
HI0759	0.16892	0.095973	0.261328	0.153	0.24895	0.175659	0.154493	0.134574	4	4	0.169805	0.178419	0.068583	0.0499237	-1.83533	-1.75074	0.41103	0.263652	0.0630813	0.039036	0.339879	0.214491	0.23223	24	2.61138	0.420936	24	2.51091	0.818329	0.677547	1.05073	0.112505	0.00852737	A/G-specific adenine glycosylase (mutY)
HI0760	1.65276	0.851044	1.62698	1.21962	1.91312	1.42049	1.07325	1.15023	4	4	1.3376	1.38927	0.380228	0.379652	0.256604	0.302598	0.311663	0.259735	0.34412	0.281549	0.24624	0.19777	0.23244	24	1.49387	0.291259	24	1.55022	0.818167	0.773356	1.03863	0.100706	0.00629263	conserved hypothetical protein
HI0761	4.88942	4.29599	4.78388	5.15758	3.67272	4.57939	4.6925	5.12016	4	4	4.78172	4.51619	0.360004	0.608636	1.56262	1.50041	0.0767618	0.141356	0.9364	0.863532	0.157313	0.171052	-0.416907	24	1.17589	-0.535357	24	1.1823	0.680452	0.597329	-1.05879	0.124719	0.0107141	membrane-bound lytic murein transglycosylase C (mltC)
HI0762	0.59945	0.324444	0.78044	0.445867	0.8913	0.473597	0.433122	0.491946	4	4	0.53755	0.572491	0.197186	0.213955	-0.673254	-0.602148	0.378486	0.329075	0.155685	0.144061	0.299507	0.232271	0.329459	24	1.16788	0.375211	24	1.66274	0.744667	0.710799	1.065	0.108114	0.00771645	H. influenzae predicted coding region HI0762
HI0763	1.17952	0.936429	2.01132	0.844078	1.51021	0.972156	1.06234	1.00572	4	4	1.24284	1.13761	0.531499	0.251176	0.157176	0.112549	0.387212	0.203117	0.39352	0.206963	0.269567	0.18359	-0.473328	24	3.61535	-0.273661	24	2.15592	0.640256	0.786686	-1.0925	0.0992539	0.00600151	transcriptional regulator (nadR)
HI0764	1.60614	1.21921	1.39326	1.88237	1.74685	1.8287	2.41966	1.63377	4	4	1.52525	1.90724	0.285869	0.350834	0.409055	0.633982	0.186717	0.172745	0.300278	0.33957	0.197655	0.170216	1.68542	24	1.27882	1.72459	24	1.34838	0.104869	0.0974596	1.25045	0.420843	0.0762402	3,4-dihydroxy-2-butanone 4-phosphate synthase (ribB)
HI0765	0.863359	0.880661	2.11016	1.03439	1.51604	0.935464	0.943052	0.964715	4	4	1.22214	1.08982	0.596984	0.284418	0.126642	0.0637081	0.421262	0.23529	0.420019	0.217258	0.290478	0.187366	-0.559654	24	3.73754	-0.364133	24	2.40352	0.580901	0.718947	-1.12142	0.107089	0.00752429	lipooligosaccharide biosynthesis protein
HI0766	0.0623028	0.0399348	0.0624519	0.0791139	0.0741205	0.0897109	0.0973027	0.0676951	4	4	0.0609509	0.0822073	0.0160795	0.0136648	-2.82662	-2.50897	0.285498	0.167392	0.0242307	0.0143926	0.413475	0.175353	1.50847	24	2.83437	1.41452	24	5.55995	0.144488	0.170052	1.34875	0.307062	0.046093	rRNA methylase, putative
HI0767	0.390639	0.252008	0.333683	0.364318	0.313842	0.35745	0.397392	0.32323	4	4	0.335162	0.347978	0.0601238	0.0378999	-1.10639	-1.05996	0.192396	0.107052	0.0863376	0.0601153	0.255092	0.16763	0.243647	24	2.06267	0.304199	24	2.31576	0.809575	0.763598	1.03824	0.101795	0.00650793	conserved hypothetical protein
HI0768	0.705951	0.408434	0.51185	0.710043	0.531156	0.733665	0.646325	0.707333	4	4	0.584069	0.65462	0.149207	0.0900721	-0.563947	-0.431277	0.26875	0.144461	0.150397	0.123513	0.273359	0.174376	0.725026	24	1.48271	0.818341	24	2.4575	0.475446	0.421214	1.12079	0.16402	0.0175914	cell division protein (ftsY)
HI0769	0.431204	0.661629	0.393976	0.403859	0.400492	0.371808	0.414099	0.354952	4	4	0.472667	0.385338	0.126955	0.0268529	-0.773095	-0.955465	0.243034	0.0699538	0.117349	0.0599849	0.268603	0.149929	-1.32526	24	3.82714	-1.1857	24	3.20959	0.197564	0.247346	-1.22663	0.240744	0.0319082	cell division ATP-binding protein (ftsE)
HI0770	0.640505	0.385307	0.475771	0.608983	0.498286	0.538866	0.576674	0.626421	4	4	0.527642	0.560062	0.11875	0.0546048	-0.659499	-0.58327	0.235263	0.0974509	0.133207	0.0967754	0.262172	0.168307	0.393808	24	1.89462	0.489359	24	2.42644	0.6972	0.62903	1.06144	0.119588	0.00980438	cell division protein (ftsX)
HI0771	0.0325065	0.308835	0.0218849	0.029601	0.0169463	0.0411538	0.0325179	0.0315436	4	4	0.0982069	0.0305404	0.14049	0.0100393	-2.98579	-3.53762	1.21898	0.379163	0.0756566	0.00975424	0.727861	0.306017	-1.77409	24	60.1598	-1.39779	24	5.65727	0.0887367	0.174963	-3.21564	0.301691	0.044866	acetyl-CoA acetyltransferase (atoB)
HI0772	0	0	0.0050447	0.0106625	0.00645273	0.0125114	0.0157024	0.0116964	2	4	0.0078536	0.0115907	0.00397239	0.00383683	-4.91522	-4.5067	0.529196	0.379249	0.00473548	0.00420202	0.938132	0.433874	1.77873	21	NA	1.88315	21	NA	0.0897648	0.0736057	1.47585	0.482334	0.0967984	short-chain fatty acids transporter (atoE)
HI0773	0.0229054	0	0.0195626	0.0236367	0.0183583	0.0304282	0.0316595	0.025499	3	4	0.0220349	0.0264862	0.00217207	0.0060371	-3.81849	-3.65297	0.101376	0.248308	0.0105204	0.00748592	0.586368	0.279041	1.18924	21	NA	1.18632	21	NA	0.247617	0.248747	1.20201	0.239821	0.0317241	acetate CoA-transferase, beta subunit (atoA)
HI0774	0.0842865	0.0764992	0.038673	0.0713041	0.0599334	0.105411	0.0898271	0.0774449	4	4	0.0676907	0.0831541	0.0200673	0.01925	-2.73436	-2.50812	0.352244	0.239948	0.0255633	0.0159018	0.397809	0.196032	1.02727	24	2.5843	1.02028	24	4.11808	0.314534	0.317773	1.22844	0.202024	0.0244597	acetate CoA-transferase, alpha subunit
HI0775	0.165115	0.0785864	0.136075	0.179978	0.124946	0.170675	0.225989	0.201749	4	4	0.139939	0.18084	0.044781	0.0436005	-2.01354	-1.73397	0.37219	0.257823	0.0441014	0.0372102	0.360075	0.213804	1.41767	24	1.40469	1.3352	24	2.83631	0.169141	0.194339	1.29228	0.28233	0.0405646	transcriptional regulator
HI0776	4.39277	5.33103	3.49528	4.03755	4.95488	4.74094	5.68231	4.52039	4	4	4.31416	4.97463	0.771859	0.504034	1.45014	1.60064	0.176316	0.0985486	0.831603	0.88798	0.18097	0.157752	1.08579	24	1.14018	1.25381	24	1.31601	0.288357	0.221989	1.15309	0.258884	0.0355923	ribosomal protein S10 (rpS10)
HI0777	7.73643	9.75956	7.06582	7.2009	7.45353	9.3163	10.7849	8.67527	4	4	7.94068	9.05751	1.24669	1.38683	2.06342	2.19477	0.14845	0.153623	1.58385	1.22413	0.178731	0.158562	1.11584	24	1.67406	1.09953	24	1.27056	0.275537	0.282446	1.14065	0.219658	0.0277867	ribosomal protein L3 (rpL3)
HI0778	2.69406	2.96244	2.28482	2.38078	3.67264	2.46335	3.94504	3.0996	4	4	2.58053	3.29516	0.308807	0.657013	0.942695	1.17654	0.118453	0.209394	0.410357	0.664706	0.158583	0.188109	1.82965	24	2.62383	1.90092	24	1.40704	0.0797533	0.0693871	1.27693	0.495383	0.101662	ribosomal protein L4 (rpL4)
HI0779	2.61878	2.10577	2.96269	2.59387	2.7541	3.55286	4.02025	3.20818	4	4	2.57028	3.38385	0.352449	0.535727	0.936659	1.20947	0.141583	0.160161	0.418417	0.643408	0.16342	0.177539	2.12007	24	2.36459	2.26119	24	1.18026	0.0445326	0.0330895	1.31653	0.653794	0.181503	ribosomal protein L23 (rpL23)
HI0780	10.9148	11.6484	9.55617	10.7284	9.02427	12.6078	10.8431	12.0774	4	4	10.712	11.1381	0.866838	1.59141	2.36884	2.40228	0.0824392	0.149072	1.74671	1.33457	0.169966	0.157242	0.387762	24	1.713	0.288766	24	1.16839	0.70161	0.77524	1.03979	0.100498	0.00625128	ribosomal protein L2 (rpL2)
HI0781	5.34338	6.2799	6.23622	4.54093	5.67583	6.28622	7.3253	5.75311	4	4	5.60011	6.26012	0.827549	0.760208	1.71418	1.82891	0.153364	0.117375	1.39543	1.00869	0.176765	0.159038	0.766637	24	1.91382	0.965039	24	1.23536	0.450773	0.344149	1.11786	0.190678	0.0223702	ribosomal protein S19 (rpS19)
HI0782	5.96755	7.1968	5.67725	5.50709	5.91376	7.8286	8.10455	6.96076	4	4	6.08717	7.20192	0.763789	0.987419	1.80062	1.96694	0.120001	0.14222	1.41583	1.08465	0.172312	0.164686	1.25003	24	1.7039	1.39562	24	1.09476	0.223341	0.175609	1.18313	0.300999	0.0447091	ribosomal protein L22 (rpL22)
HI0783	4.03851	5.08311	4.7587	4.80244	6.008	5.46823	8.33319	5.70309	4	4	4.67069	6.37813	0.445285	1.32198	1.53772	1.83833	0.0989622	0.191851	0.890338	1.14839	0.161036	0.175762	2.35006	24	1.66369	2.52203	24	1.19125	0.0273287	0.0187118	1.36556	0.757426	0.269684	ribosomal protein S3 (rpS3)
HI0784	10.0094	11.9445	8.92758	9.06289	10.6388	9.56452	10.5594	11.0513	4	4	9.98609	10.4535	1.39148	0.630657	2.29428	2.34553	0.133975	0.0616278	1.80176	1.09346	0.17546	0.140173	0.443543	24	2.71511	0.456422	24	1.56684	0.661346	0.652191	1.04681	0.116099	0.00917918	ribosomal protein L16 (rpL16)
HI0785	12.415	24.0542	11.1437	13.1639	11.7489	13.8878	10.856	13.3015	4	4	15.1942	12.4485	5.96527	1.39341	2.67189	2.51684	0.3459	0.113072	3.5143	1.31419	0.244882	0.14878	-1.46358	24	7.1509	-1.08224	24	2.7091	0.156284	0.289899	-1.22056	0.215672	0.0270256	ribosomal protein L29 (rpL29)
HI0786	0.63918	0.40095	0.511158	0.536946	0.697993	0.733869	0.763796	0.547449	4	4	0.522059	0.685777	0.0978522	0.096062	-0.663605	-0.385228	0.192464	0.149455	0.125364	0.116191	0.254576	0.165308	1.91563	24	1.16413	1.83421	24	2.37163	0.0674003	0.0790509	1.3136	0.466584	0.0911778	ribosomal protein S17 (rpS17)
HI0787	0.743746	0.440565	0.660695	0.688968	0.591109	0.793287	0.804685	0.724672	4	4	0.633493	0.728438	0.133159	0.0981366	-0.475694	-0.324167	0.234516	0.142169	0.156217	0.124295	0.265955	0.163897	0.951195	24	1.57962	0.970085	24	2.63314	0.350987	0.34168	1.14987	0.191684	0.0225539	H. influenzae predicted coding region HI0787
HI0788	4.43989	4.38403	3.8497	4.11046	4.69351	4.96097	6.36155	4.63445	4	4	4.19602	5.16262	0.272077	0.811814	1.43253	1.63289	0.065694	0.147905	0.709792	0.989868	0.158524	0.165422	1.58712	24	1.94488	1.74899	24	1.08892	0.125573	0.0930733	1.23036	0.430822	0.0793362	ribosomal protein L14 (rpL14)
HI0789	7.41411	9.46576	11.146	7.67701	11.7377	8.98912	10.4392	7.7119	4	4	8.92572	9.71947	1.73834	1.74689	2.17509	2.26179	0.190765	0.182321	1.79939	1.34749	0.186618	0.166076	0.706181	24	1.7832	0.69406	24	1.26268	0.486875	0.494309	1.08893	0.144985	0.014257	ribosomal protein L24 (rpL24)
HI0790	7.64194	11.1166	7.36142	8.23543	9.10276	9.30098	10.2694	8.68118	4	4	8.58886	9.33857	1.72412	0.672196	2.1367	2.23225	0.187071	0.0707376	1.75715	1.07324	0.184265	0.143118	0.728238	24	2.68057	0.81912	24	1.65768	0.473514	0.420778	1.08729	0.164149	0.0176142	ribosomal protein L5 (rpL5)
HI0791	9.02491	9.89543	9.3188	8.01251	9.95668	10.0995	10.7169	9.11623	4	4	9.06291	9.97233	0.788109	0.659211	2.20127	2.29815	0.0888014	0.0668164	1.63709	1.07704	0.166629	0.14426	0.928162	24	2.31036	0.879108	24	1.33417	0.362565	0.38806	1.10034	0.174477	0.0194468	ribosomal protein S14 (rpS14)
HI0792	6.00962	5.24948	10.5006	4.87805	10.6094	4.97186	7.51019	6.04789	4	4	6.65943	7.28484	2.60371	2.44836	1.84692	1.94538	0.347263	0.324695	1.91251	1.56656	0.237677	0.219524	0.50595	24	1.49043	0.608634	24	1.17223	0.617507	0.548485	1.09391	0.133558	0.0122646	ribosomal protein S8 (rpS8)
HI0793	3.73324	4.47926	6.25747	4.08834	6.05945	4.12894	5.58165	4.81579	4	4	4.63958	5.14645	1.1208	0.850025	1.51466	1.62776	0.225368	0.169067	1.01613	0.98972	0.191107	0.170411	0.714676	24	1.05409	0.883364	24	1.25764	0.481704	0.385803	1.10925	0.17524	0.019583	ribosomal protein L6 (rpL6)
HI0794	2.7586	1.75062	5.08366	1.99119	6.4824	2.41341	3.03917	2.38081	4	4	2.89602	3.57895	1.52045	1.9592	0.972365	1.18229	0.475952	0.471372	0.882752	1.14865	0.280036	0.283703	0.942839	24	1.69317	1.05323	24	1.02636	0.355158	0.302725	1.23582	0.209158	0.0257934	ribosomal protein L18 (rpL18)
HI0795	5.84433	7.21814	11.1398	6.45743	11.7343	6.28262	10.7972	7.92821	4	4	7.66492	9.18557	2.38374	2.52331	2.00446	2.1875	0.284114	0.287761	1.87189	1.61433	0.217155	0.200022	1.23038	24	1.34454	1.24001	24	1.17864	0.230479	0.226959	1.19839	0.255102	0.0348129	ribosomal protein S5 (rpS5)
HI0796	4.81082	5.69953	6.78716	4.1584	8.33288	3.78107	7.51788	4.26321	4	4	5.36398	5.97376	1.1398	2.28646	1.66285	1.72938	0.211801	0.397147	1.43233	1.46595	0.186557	0.247656	0.595048	24	1.0475	0.429128	24	1.76227	0.557381	0.671658	1.11368	0.11332	0.00867597	ribosomal protein L30 (rpL30)
HI0797	2.9295	4.05116	10.5457	2.64247	7.52373	3.13712	4.31592	3.61934	4	4	5.04222	4.64903	3.71902	1.97661	1.45032	1.47749	0.63046	0.383269	2.08811	1.28799	0.352404	0.248775	-0.320528	24	2.62833	0.125991	24	2.00663	0.751342	0.900788	-1.08458	0.0882908	0.00353737	ribosomal protein L15 (rpL15)
HI0798	10.7764	14.4828	10.3799	10.6241	10.596	12.6064	10.5968	10.587	4	4	11.5658	11.0965	1.95149	1.00657	2.43833	2.40371	0.157181	0.0869934	1.98437	1.17437	0.183818	0.143842	-0.407019	24	2.85521	-0.296609	24	1.63306	0.687601	0.769317	-1.04229	0.101154	0.0063815	preprotein translocase SecY subunit (secY)
HI0798.1	3.63642	6.97567	3.58709	3.57225	3.33299	3.31714	4.124	3.23276	4	4	4.44286	3.50172	1.68876	0.417179	1.44599	1.24828	0.331045	0.113158	1.17395	0.626869	0.227636	0.168789	-1.41435	24	3.50707	-1.39533	24	1.81882	0.170101	0.175696	-1.26876	0.300907	0.0446882	ribosomal protein L36 (rpL36)
HI0799	2.43425	3.0085	1.96777	2.81987	2.19179	2.64905	3.13914	2.95536	4	4	2.5576	2.73383	0.460151	0.414062	0.926167	0.996622	0.188331	0.157775	0.428346	0.496372	0.175933	0.169107	0.537608	24	1.34284	0.577434	24	1.08236	0.595798	0.569025	1.06891	0.129691	0.0115881	ribosomal protein S13 (rpS13)
HI0800	3.01746	4.90542	3.63776	4.24535	3.64851	4.01639	4.85795	4.76363	4	4	3.9515	4.32162	0.809771	0.585735	1.35799	1.45658	0.208519	0.137842	0.760065	0.820432	0.183128	0.173514	0.661884	24	1.16515	0.781646	24	1.11389	0.514351	0.442066	1.09367	0.158083	0.0165466	ribosomal protein S11 (rpS11)
HI0801	4.06065	4.36086	3.63051	4.32548	3.01913	4.15879	5.36861	4.9078	4	4	4.09438	4.36358	0.33701	1.02563	1.40698	1.4504	0.0846349	0.253412	0.708013	0.919978	0.161411	0.203755	0.463798	24	1.68839	0.334074	24	1.59349	0.646972	0.741225	1.06575	0.104382	0.00701009	ribosomal protein S4 (rpS4)
HI0802	10.0712	14.3325	10.595	10.6896	8.94192	10.1065	10.8612	12.3433	4	4	11.4221	10.5632	1.95923	1.42532	2.42546	2.35056	0.160206	0.134857	1.96816	1.26582	0.183369	0.153543	-0.734018	24	2.41755	-0.626383	24	1.42622	0.470048	0.536976	-1.0813	0.135829	0.012661	DNA-directed RNA polymerase, alpha chain (rpoA)
HI0803	1.0592	1.15537	0.961767	1.10997	1.05822	1.67822	1.58106	1.2889	4	4	1.07158	1.4016	0.0830785	0.282449	0.06682	0.321552	0.0789715	0.209704	0.216086	0.254721	0.205422	0.183466	1.97601	24	1.38956	1.84975	24	1.25367	0.0597573	0.076702	1.30798	0.473235	0.0935191	ribosomal protein L17 (rplQ)
HI0804	0.0620268	0.012684	0.0507862	0.0551418	0.0401175	0.0455788	0.0464359	0.0468412	4	4	0.0451597	0.0447433	0.0221395	0.00312849	-3.2564	-3.10873	0.74521	0.0723768	0.022852	0.0100177	0.659339	0.20935	-0.0333738	24	5.20372	0.426909	24	9.91909	0.973653	0.673251	-1.0093	0.113098	0.00863561	H. influenzae predicted coding region HI0804
HI0806	0.0774399	0.0524921	0.0949754	0.105854	0.0714499	0.0889218	0.0983873	0.099737	4	4	0.0826905	0.089624	0.023288	0.0130366	-2.52629	-2.4207	0.309014	0.154122	0.0291644	0.0152236	0.34013	0.171618	0.42151	24	3.67004	0.554308	24	3.92793	0.677134	0.584497	1.08385	0.126925	0.0111025	conserved hypothetical protein
HI0807	0.537551	0.450965	0.584795	0.620153	0.436133	0.681789	0.682718	0.661297	4	4	0.548366	0.615485	0.073222	0.119975	-0.607845	-0.502017	0.138698	0.219022	0.12878	0.117104	0.237478	0.184131	0.771198	24	1.20937	0.704347	24	1.66339	0.448116	0.487995	1.1224	0.146448	0.0145121	conserved hypothetical protein
HI0808	3.09057	3.11084	2.34855	2.54595	2.60651	2.82865	2.62868	2.07715	4	4	2.77397	2.53525	0.385873	0.321321	1.01289	0.923823	0.141034	0.133691	0.45182	0.44009	0.165431	0.16954	-0.756983	24	1.05402	-0.751977	24	1.05029	0.456428	0.459377	-1.09416	0.153481	0.0157402	ribosome releasing factor (rrf)
HI0809	3.10865	3.2649	2.12808	2.62597	2.6994	2.74889	2.12706	2.38001	4	4	2.7819	2.48884	0.51376	0.291374	1.00952	0.906519	0.193501	0.119767	0.488181	0.412132	0.177745	0.163739	-0.917409	24	1.4031	-0.852433	24	1.1784	0.368056	0.402401	-1.11775	0.169789	0.0186122	phosphoenolpyruvate carboxykinase (pckA)
HI0810	0.123119	0.199063	0.110215	0.0680936	0.17284	0.101925	0.0739783	0.0800875	4	4	0.125122	0.107208	0.0546068	0.0453695	-2.15023	-2.29188	0.440269	0.382742	0.0437565	0.0281745	0.389508	0.247497	-0.688462	24	2.41199	-0.613868	24	2.47682	0.497763	0.545078	-1.1671	0.134223	0.0123806	conserved hypothetical protein
HI0811	0.427507	0.344249	0.264321	0.233527	0.406569	0.249037	0.221615	0.240863	4	4	0.317401	0.279521	0.0869799	0.0854751	-1.17531	-1.30512	0.270719	0.2745	0.0854555	0.0632535	0.28	0.209822	-0.712569	24	1.8252	-0.742039	24	1.78079	0.482983	0.465264	-1.13552	0.151978	0.0154774	argininosuccinate lyase (argH)
HI0812	0.493491	0.439415	0.702335	0.655652	0.710147	0.615098	0.642225	0.671306	4	4	0.572723	0.659694	0.126128	0.0407202	-0.576008	-0.417401	0.224267	0.061501	0.143112	0.11703	0.264457	0.159066	0.940881	24	1.49541	1.02788	24	2.7641	0.35614	0.314254	1.15186	0.203646	0.0247615	glucosephosphate uridylyltransferase (galU)
HI0813	0.863175	0.774671	0.856192	1.05946	1.0392	1.30253	1.16157	1.24252	4	4	0.888374	1.18646	0.120926	0.1139	-0.124989	0.167418	0.131388	0.0979857	0.206295	0.194234	0.233867	0.164723	2.10401	24	1.12804	2.04441	24	2.01571	0.0460385	0.0520321	1.33553	0.558736	0.128368	carbon storage regulator (csrA)
HI0814	1.50628	1.10698	1.42813	1.54481	1.40162	1.71629	1.33989	1.56604	4	4	1.39655	1.50596	0.199058	0.169619	0.325636	0.404734	0.152881	0.111565	0.308155	0.253597	0.199993	0.153047	0.548316	24	1.47656	0.62818	24	1.70759	0.58854	0.535819	1.07835	0.136062	0.0127016	alanyl-tRNA synthetase (alaS)
HI0815	4.88999	6.93649	3.91278	4.76877	4.20453	4.96054	4.47505	4.70004	4	4	5.12701	4.58504	1.28233	0.322031	1.61258	1.52094	0.238033	0.0704545	1.17308	0.832751	0.195025	0.159468	-0.75347	24	1.98437	-0.727527	24	1.49565	0.458496	0.473941	-1.1182	0.149817	0.0150999	universal stress protein A (uspA)
HI0816	0.736235	0.549536	0.676913	0.791127	0.692877	0.700429	0.803351	0.752031	4	4	0.688453	0.737172	0.103692	0.0513563	-0.382349	-0.306726	0.157669	0.0688726	0.172921	0.120089	0.235042	0.156697	0.462826	24	2.07342	0.535409	24	2.24992	0.647659	0.597294	1.07077	0.124725	0.0107152	aminopeptidase P (pepP)
HI0817	0.4597	0.237105	0.39407	0.459169	0.616646	0.50597	0.460598	0.542773	4	4	0.387511	0.531497	0.104898	0.065969	-0.981499	-0.637758	0.313626	0.122899	0.102063	0.089206	0.268388	0.168614	2.12442	24	1.30903	2.16899	24	2.5336	0.0441324	0.0402147	1.37156	0.613869	0.156842	conserved hypothetical protein
HI0818	1.0262	0.720789	0.532652	0.73508	0.900609	0.802307	0.732548	0.685978	4	4	0.753679	0.78036	0.203753	0.093337	-0.309804	-0.253271	0.267978	0.118058	0.202213	0.126155	0.263672	0.155091	0.223895	24	2.56928	0.36961	24	2.89037	0.824734	0.714914	1.0354	0.107594	0.00761911	aldose 1-epimerase (galM)
HI0819	0.362044	0.288213	0.206019	0.297348	0.354207	0.349043	0.264207	0.263464	4	4	0.288406	0.307731	0.0640056	0.0507303	-1.26317	-1.18882	0.233981	0.165936	0.0739973	0.0569546	0.284807	0.186037	0.413899	24	1.68801	0.437104	24	2.3437	0.682624	0.665944	1.067	0.114121	0.00882171	galactokinase (galK)
HI0820	0.455253	0.385959	0.623376	0.436103	0.686925	0.475447	0.468494	0.482282	4	4	0.475173	0.528287	0.103032	0.105908	-0.760352	-0.651622	0.204185	0.184442	0.111449	0.0979439	0.263824	0.185326	0.715962	24	1.29479	0.674478	24	2.02653	0.480924	0.506453	1.11178	0.142253	0.0137808	galactose-1-phosphate uridylyltransferase (galT)
HI0821	0.00802155	0.0112517	0.0253281	0.0220429	0.0429853	0.0380864	0.0376718	0.0372862	4	4	0.016661	0.0390075	0.00832634	0.00267198	-4.20087	-3.24569	0.546826	0.066432	0.00856064	0.00944292	0.691829	0.216626	3.5065	24	1.21675	2.63515	24	10.1995	0.00181298	0.0145021	2.34124	0.796297	0.316593	galactose operon repressor (galR)
HI0822	2.09408	3.21612	4.67302	2.54197	4.90086	2.12465	2.64241	2.65287	4	4	3.13129	3.08019	1.12653	1.23857	1.09551	1.07259	0.345402	0.35983	0.778755	0.800171	0.234098	0.237413	-0.0915284	24	1.05575	-0.137492	24	1.02852	0.927832	0.891789	-1.01659	0.0890718	0.00373869	galactose ABC transporter, periplasmic-binding protein (mglB)
HI0823	5.95563	8.97943	5.28469	6.89284	6.5115	4.15223	5.87001	6.6713	4	4	6.77815	5.80126	1.60891	1.1526	1.89364	1.74122	0.22836	0.21887	1.63027	1.08031	0.198272	0.183491	-0.999002	24	2.27731	-1.12842	24	1.1676	0.32776	0.270297	-1.16839	0.2265	0.0291062	galactoside ABC transporter, ATP-binding protein (mglA)
HI0824	2.47653	2.46996	2.59208	2.56814	2.10655	2.26692	2.14875	2.20166	4	4	2.52668	2.18097	0.0625245	0.0692647	0.926675	0.779392	0.0247323	0.0316735	0.3625	0.333184	0.14874	0.14768	-1.4043	24	1.18372	-1.40536	24	1.01441	0.173041	0.172727	-1.15851	0.304111	0.045417	galactoside ABC transporter, permease protein (mglC)
HI0825	0.631613	0.338404	0.654931	0.625982	0.961087	0.74844	0.61645	0.55315	4	4	0.562733	0.719782	0.150077	0.180271	-0.608663	-0.351339	0.31717	0.242511	0.148072	0.144377	0.276686	0.188506	1.51878	24	1.05185	1.53719	24	2.1544	0.141882	0.137328	1.27908	0.348941	0.0562063	H. influenzae predicted coding region HI0825
HI0826	0.974735	0.697141	1.44344	0.827803	1.01941	0.810909	1.09405	0.976857	4	4	0.98578	0.975307	0.325496	0.119826	-0.0520771	-0.0309759	0.311118	0.127922	0.26762	0.15918	0.267612	0.163551	-0.0672673	24	2.82656	0.13456	24	2.67734	0.946926	0.894082	-1.01074	0.0888716	0.00368771	conserved hypothetical transmembrane protein
HI0827	1.22586	0.752516	1.62803	1.0676	1.66996	0.961322	1.07281	0.993398	4	4	1.1685	1.17437	0.364091	0.333696	0.118024	0.134253	0.320629	0.256518	0.330435	0.247485	0.255698	0.203331	0.0284421	24	1.78268	0.0993582	24	1.58141	0.977545	0.921679	1.00502	0.0865252	0.00305408	conserved hypothetical
HI0828	0.136416	0.130607	0.323627	0.239237	0.287212	0.334798	0.233093	0.188301	4	4	0.207472	0.260851	0.09212	0.063763	-1.64652	-1.36695	0.442037	0.250527	0.0733881	0.0547499	0.355421	0.202374	1.16598	24	1.79674	1.3671	24	3.08444	0.255078	0.184264	1.25728	0.292052	0.0427013	conserved hypothetical protein
HI0829	0.28873	0.174079	0.762865	0.286701	0.415592	0.256078	0.265945	0.267388	4	4	0.378094	0.301251	0.262049	0.0763933	-1.12763	-1.22096	0.618462	0.229414	0.157165	0.0635286	0.394965	0.198992	-0.906598	24	6.12033	-0.422086	24	3.93954	0.373632	0.67672	-1.25508	0.112618	0.00854816	soluble lytic murein transglycosylase, putative
HI0830	0.548878	0.623143	0.745892	0.934012	0.601406	0.597349	0.567231	0.597405	4	4	0.712981	0.590848	0.168264	0.0158584	-0.358575	-0.526472	0.230848	0.0271961	0.18824	0.100351	0.246756	0.147906	-1.14508	24	3.51865	-1.16721	24	2.78332	0.263466	0.25459	-1.20671	0.236047	0.0309756	trp operon repressor (trpR)
HI0831	5.55384	4.31645	4.72829	4.27246	5.09457	5.06153	4.51824	4.37644	4	4	4.71776	4.7627	0.593993	0.368959	1.54567	1.55855	0.121421	0.0777821	0.956516	0.832233	0.165971	0.158101	0.0708881	24	1.32097	0.112398	24	1.10202	0.944074	0.911443	1.00953	0.0873822	0.00329418	monofunctional biosynthetic peptidoglycan transglycosylase
HI0832	1.29458	0.841461	1.98533	1.06859	2.49236	1.80085	1.9748	1.80312	4	4	1.29749	2.01778	0.494464	0.326707	0.209423	0.692869	0.363191	0.15312	0.373863	0.358002	0.266056	0.167508	2.78306	24	1.09057	3.0754	24	2.52275	0.0103272	0.00518434	1.55514	0.906339	0.53531	fumarate reductase, 13 kDa hydrophobic protein (frdD)
HI0833	3.35505	3.65881	2.499	2.99628	4.45273	3.44698	3.36773	3.38655	4	4	3.12729	3.6635	0.498766	0.527239	1.13022	1.29127	0.164639	0.135198	0.59071	0.663125	0.17872	0.173455	1.20758	24	1.26021	1.29329	24	1.06163	0.238975	0.20822	1.17146	0.270016	0.0379222	fumarate reductase, 15 kDa hydrophobic protein (frdC)
HI0834	7.04349	9.06333	6.11364	8.07909	7.43084	9.18575	8.31101	8.97415	4	4	7.57489	8.47544	1.27636	0.78983	2.01404	2.13381	0.170383	0.0955441	1.56955	1.07382	0.185048	0.149975	0.947087	24	2.13643	1.00566	24	1.52242	0.353034	0.324613	1.11889	0.198948	0.0238894	fumarate reductase, iron-sulfur protein (frdB)
HI0835	3.73725	3.76521	3.17042	4.16277	4.0395	4.51692	5.61568	6.12806	4	4	3.70891	5.07504	0.408219	0.963499	1.30605	1.6106	0.112743	0.19209	0.658098	1.00058	0.159325	0.177084	2.28144	24	2.31166	2.557	24	1.23536	0.0316873	0.0173021	1.36834	0.769888	0.283641	fumarate reductase, flavoprotein subunit (frdA)
HI0836	0.248342	0.296939	0.244105	0.206842	0.197571	0.159809	0.148169	0.218159	4	4	0.249057	0.180927	0.0369675	0.0325694	-1.39828	-1.72184	0.147826	0.18025	0.0623133	0.0342931	0.297104	0.193211	-1.91575	24	3.30177	-1.82594	24	2.36458	0.0673839	0.0803265	-1.37656	0.463058	0.0899552	lysyl-tRNA synthetase analog (genX)
HI0837	0.854185	0.709234	0.624916	0.778188	0.472709	0.760109	0.776704	0.779588	4	4	0.741631	0.697277	0.0977696	0.149958	-0.305525	-0.381314	0.133442	0.245561	0.181817	0.130098	0.24005	0.191372	-0.396778	24	1.9531	-0.49374	24	1.57342	0.695037	0.625978	-1.06361	0.120063	0.00988912	response regulator (cpxR)
HI0838	1.5742	2.04829	1.82151	1.95487	1.56908	1.35164	1.47505	1.93679	4	4	1.84972	1.58314	0.205906	0.252022	0.610186	0.450383	0.114906	0.153188	0.352651	0.276833	0.176322	0.164345	-1.18921	24	1.62276	-1.32597	24	1.15107	0.245991	0.197333	-1.16839	0.279572	0.0399667	small protein A, putative
HI0839	1.02593	0.900112	0.813205	1.05477	0.743748	1.13026	0.901292	1.06403	4	4	0.948504	0.959834	0.11245	0.173228	-0.0582712	-0.0538658	0.120756	0.187695	0.206476	0.169271	0.228941	0.173692	0.0848661	24	1.4879	0.0306597	24	1.73736	0.933072	0.975795	1.01194	0.0822308	0.00154657	conserved hypothetical protein
HI0840	1.5502	1.06903	1.5742	1.68387	1.42481	1.68988	1.7801	1.88083	4	4	1.46932	1.6939	0.273129	0.195615	0.369994	0.52177	0.205325	0.120059	0.307709	0.26822	0.202476	0.158522	1.10035	24	1.31613	1.18045	24	1.63143	0.282095	0.24939	1.15285	0.239399	0.0316402	conserved hypothetical protein
HI0841	1.45559	1.24233	1.03829	1.49876	1.12131	1.37972	1.06208	1.09797	4	4	1.30874	1.16527	0.212312	0.145026	0.258653	0.147518	0.168876	0.118369	0.302287	0.192099	0.208063	0.168698	-0.801159	24	2.47622	-0.829796	24	1.52114	0.4309	0.414832	-1.12312	0.165931	0.0179288	conserved hypothetical protein
HI0842	0.065049	0.604672	0.0605335	0.0694772	0.0791598	0.0875983	0.08292	0.0683458	4	4	0.199933	0.079506	0.269851	0.00820181	-2.17675	-2.53608	1.11721	0.106442	0.146457	0.0130121	0.641253	0.165572	-1.63808	24	126.686	-1.08514	24	14.9997	0.114451	0.288641	-2.51469	0.216334	0.0271516	H. influenzae predicted coding region HI0842
HI0843	0.0846833	0.068323	0.074968	0.0853055	0.0797677	0.0849554	0.0874328	0.106457	4	4	0.0783199	0.0896532	0.00817445	0.0116489	-2.55114	-2.41779	0.106289	0.124558	0.0262912	0.0149712	0.323958	0.166451	0.749186	24	3.08397	0.732242	24	3.78795	0.461026	0.471112	1.14471	0.150515	0.0152217	H. influenzae predicted coding region HI0843
HI0844	0.528236	0.39689	0.421715	0.527234	0.456428	0.595167	0.556539	0.550368	4	4	0.468519	0.539625	0.069125	0.0589016	-0.766461	-0.621606	0.149067	0.113852	0.102828	0.088381	0.249254	0.163638	1.04885	24	1.35364	0.971628	24	2.32016	0.304697	0.340927	1.15177	0.191992	0.0226103	molybdopterin-guanine dinucleotide biosynthesis protein (mob)
HI0845	1.49467	1.55242	1.32647	1.81754	1.34961	2.07935	1.41348	1.6105	4	4	1.54777	1.61323	0.203793	0.329984	0.430431	0.463616	0.129984	0.193974	0.288023	0.296331	0.184597	0.175943	0.316797	24	1.05852	0.260254	24	1.1008	0.754137	0.796887	1.04229	0.0981697	0.0057807	conserved hypothetical protein
HI0846	1.5059	1.41313	1.35824	1.58272	1.09245	1.33106	1.72914	1.57351	4	4	1.465	1.43154	0.0993642	0.279164	0.380133	0.343832	0.0676882	0.20174	0.28041	0.26459	0.181555	0.18451	-0.173572	24	1.12316	-0.280475	24	1.03282	0.863658	0.781517	-1.02337	0.0998123	0.00611403	periplasmic oxidoreductase (por)
HI0847	1.03013	0.735789	1.4279	0.924323	1.0802	1.26569	0.973204	0.862234	4	4	1.02954	1.04533	0.292148	0.171755	9.66469e-05	0.0343418	0.275735	0.162744	0.261931	0.184822	0.250401	0.175965	0.0985361	24	2.00847	0.223791	24	2.02497	0.922325	0.824814	1.01534	0.0953149	0.00518214	conserved hypothetical protein
HI0848	1.48521	1.40215	1.43059	1.88473	1.3295	1.65024	1.25601	1.49951	4	4	1.55067	1.43381	0.225356	0.176683	0.431359	0.354699	0.137041	0.122308	0.294855	0.243077	0.185287	0.165581	-0.611609	24	1.4714	-0.617003	24	1.25219	0.546547	0.543042	-1.0815	0.134623	0.0124504	tRNA (uracil-5-)-methyltransferase (trmA)
HI0849	0.180522	0.103166	0.2099	0.3506	0.193586	0.264016	0.293806	0.295757	4	4	0.211047	0.261791	0.103355	0.0477339	-1.64814	-1.35421	0.50337	0.198813	0.0776435	0.0503084	0.37513	0.191288	1.09696	24	2.38193	1.39605	24	3.84583	0.283542	0.17548	1.24044	0.301137	0.0447403	SAM-dependent methyltransferase
HI0850	0.276113	0.179458	0.330512	0.432384	0.210911	0.297374	0.252728	0.341877	4	4	0.304617	0.275723	0.105629	0.056493	-1.23758	-1.30446	0.369413	0.208415	0.0880291	0.0539404	0.319603	0.190485	-0.559743	24	2.66332	-0.359503	24	2.81515	0.580842	0.722363	-1.10479	0.106665	0.00744442	sigma-E factor regulatory protein, putative
HI0851	0.121831	0.139454	0.146208	0.2441	0.219262	0.216213	0.210496	0.241733	4	4	0.162898	0.221926	0.055101	0.0136954	-1.85201	-1.5068	0.304525	0.0603399	0.0521688	0.0348907	0.31484	0.168299	1.88104	24	2.23563	1.93398	24	3.49959	0.0721533	0.0649922	1.36236	0.509852	0.107289	molybdopterin-guanine dinucleotide biosynthesis protein B (mobB)
HI0852	0.211595	0.12248	0.189475	0.254968	0.198793	0.175862	0.192973	0.20363	4	4	0.19463	0.192814	0.0552589	0.0121125	-1.67075	-1.64755	0.311172	0.0642183	0.0643404	0.0317089	0.322727	0.171599	-0.0506206	24	4.11724	0.12693	24	3.53704	0.960047	0.900053	-1.00942	0.0883541	0.00355395	conserved hypothetical transmembrane protein
HI0853	1.13785	0.930474	1.09732	1.12109	1.61509	1.13533	1.01633	1.36048	4	4	1.07169	1.28181	0.0955984	0.264071	0.0660647	0.23259	0.0932797	0.203767	0.221217	0.237689	0.207132	0.183101	1.29425	24	1.15446	1.2047	24	1.27971	0.207894	0.240064	1.19607	0.245671	0.0328956	heme-binding lipoprotein (dppA)
HI0854	0.459108	0.335162	0.496979	0.456078	1.24093	0.763407	0.854127	0.970726	4	4	0.436831	0.957298	0.0702876	0.207257	-0.838978	-0.060372	0.173877	0.20868	0.0973831	0.177832	0.242784	0.180671	5.13406	24	3.33468	5.14556	24	1.80578	2.96078e-05	2.87589e-05	2.19146	0.998936	0.991153	conserved hypothetical protein
HI0855	0.15556	0.125759	0.132709	0.146247	0.123044	0.151427	0.139268	0.138087	4	4	0.140069	0.137957	0.0133803	0.0116275	-1.96904	-1.98352	0.095477	0.0853007	0.0387093	0.0218643	0.302998	0.161298	-0.0950079	24	3.13442	-0.0843574	24	3.52875	0.925097	0.933472	-1.01531	0.0855564	0.00276704	conserved hypothetical protein
HI0856	0.662193	0.411295	0.824506	0.680356	0.680865	0.664672	0.572312	0.601652	4	4	0.644587	0.629875	0.171644	0.0513834	-0.469689	-0.46475	0.295738	0.0820805	0.172758	0.107697	0.283211	0.161779	-0.144536	24	2.57318	0.0302821	24	3.06459	0.886284	0.976093	-1.02336	0.0822081	0.00153589	DNA polymerase I (polA)
HI0857	0.167795	0.132747	0.0952947	0.179123	0.137458	0.195545	0.138032	0.124523	4	4	0.14374	0.14889	0.0378523	0.0317228	-1.9687	-1.91998	0.285364	0.197824	0.0434938	0.0286856	0.330713	0.190018	0.197675	24	2.29894	0.255433	24	3.02907	0.844964	0.800565	1.03583	0.0977844	0.00570143	conserved hypothetical protein
HI0858	0.111883	0.0277029	0.117748	0.0802796	0.126049	0.101921	0.0867211	0.0709108	4	4	0.0844032	0.0964006	0.0412266	0.023473	-2.60949	-2.36151	0.672927	0.243946	0.0336853	0.0189551	0.465371	0.194537	0.62079	24	3.15813	0.983306	24	5.72259	0.540589	0.335267	1.14214	0.194347	0.0230418	conserved hypothetical protein
HI0859	0.084553	0.0905365	0.0543891	0.0826079	0.146297	0.171416	0.102078	0.1191	4	4	0.0780216	0.134723	0.0161122	0.0304967	-2.56941	-2.0239	0.231417	0.227673	0.0269443	0.025201	0.34547	0.190986	3.07381	24	1.14313	2.76383	24	3.27204	0.00520406	0.0107973	1.72673	0.835251	0.37574	ATP-dependent Clp protease, ATPase subunit (clpB)
HI0860	0.278873	0.211759	0.322047	0.294229	0.230854	0.264859	0.228696	0.253416	4	4	0.276727	0.244456	0.0468531	0.0176066	-1.29644	-1.41065	0.180623	0.0717072	0.069706	0.0415771	0.285145	0.173313	-0.795205	24	2.81081	-0.684565	24	2.7069	0.434289	0.500177	-1.13201	0.143652	0.0140246	conserved hypothetical protein
HI0861	0.204159	0.171377	0.188128	0.243267	0.36579	0.274848	0.278757	0.251171	4	4	0.201733	0.292641	0.0307547	0.0502654	-1.60924	-1.23907	0.148748	0.162283	0.0588929	0.0545546	0.285127	0.178484	2.26484	24	1.16537	2.20092	24	2.552	0.0328324	0.0376038	1.45064	0.627819	0.16502	virulence-associated protein (vacB)
HI0862	0.423589	0.411262	0.483122	0.374034	0.440638	0.361031	0.368889	0.338882	4	4	0.423002	0.37736	0.0452785	0.0440571	-0.864603	-0.979422	0.105703	0.112512	0.0899939	0.0603566	0.22231	0.155177	-0.84241	24	2.22319	-0.847019	24	2.05242	0.407876	0.405352	-1.12095	0.168856	0.0184467	conserved hypothetical protein
HI0863	0.28568	0.112117	0.26192	0.271454	0.288367	0.339353	0.293617	0.259771	4	4	0.232793	0.295277	0.0810403	0.0329335	-1.52119	-1.22442	0.446102	0.109966	0.0723646	0.051613	0.359785	0.173604	1.40596	24	1.96578	1.48581	24	4.29504	0.172552	0.150347	1.26841	0.330873	0.0517191	pyridoxamine phosphate oxidase (pdxH)
HI0864	0.343075	0.218477	0.331192	0.21275	0.36675	0.405442	0.42395	0.330375	4	4	0.276374	0.381629	0.070366	0.041659	-1.31089	-0.967879	0.25866	0.111087	0.0747682	0.0601075	0.303754	0.156663	2.19435	24	1.54731	2.00726	24	3.75935	0.0381277	0.056111	1.38085	0.542232	0.120867	GTP-binding protein
HI0865	2.84391	2.01749	3.25312	2.84448	3.29486	2.67622	2.54275	2.47357	4	4	2.73975	2.74685	0.51866	0.374899	0.993008	1.00392	0.20417	0.129797	0.481391	0.497035	0.184756	0.165486	0.0205162	24	1.06605	0.0879828	24	1.24644	0.983801	0.93062	1.00259	0.0857889	0.00283766	glutamine synthetase (glnA)
HI0866	0.694901	0.508885	2.47817	0.760549	1.0555	0.764236	0.794532	0.725799	4	4	1.11063	0.835016	0.917906	0.149654	-0.101428	-0.191338	0.694309	0.167712	0.521629	0.138621	0.41448	0.166099	-1.02128	24	14.1601	-0.402708	24	6.22692	0.317306	0.690727	-1.33007	0.110723	0.00820048	H. influenzae predicted coding region HI0866
HI0867	0.219424	0.137122	0.307623	0.285853	0.329515	0.309069	0.267971	0.234225	4	4	0.237505	0.285195	0.0767196	0.0425397	-1.4837	-1.26317	0.365494	0.152404	0.0707957	0.0508388	0.333664	0.1765	1.09431	24	1.9392	1.16846	24	3.57379	0.284679	0.254099	1.20079	0.236359	0.0310373	lipopolysaccharide biosynthesis protein, putative
HI0868	0.23739	0.118847	0.429688	0.175583	0.392088	0.227418	0.247713	0.211474	4	4	0.240377	0.269673	0.135173	0.0829463	-1.53808	-1.34159	0.542121	0.27784	0.0898565	0.0620209	0.384593	0.213748	0.536653	24	2.09905	0.893116	24	3.23741	0.596448	0.380664	1.12188	0.177003	0.0198983	conserved hypothetical protein
HI0869	0.848299	0.482206	0.633535	0.701301	0.705922	0.733606	0.672031	0.682964	4	4	0.666335	0.698631	0.152001	0.0272609	-0.426291	-0.3592	0.235518	0.0387905	0.173795	0.107659	0.268823	0.144774	0.31594	24	2.60602	0.43947	24	3.44787	0.75478	0.664253	1.04847	0.114361	0.00886514	H. influenzae predicted coding region HI0869
HI0870	0.0138173	0	0.0183416	0.0193236	0.0310989	0.0229748	0.0164953	0.0243966	3	4	0.0171608	0.0237414	0.00293694	0.00599043	-4.07562	-3.76548	0.180486	0.261282	0.00808149	0.00673869	0.669767	0.292681	1.95307	21	NA	2.11926	21	NA	0.0642655	0.0461558	1.38346	0.584655	0.141049	H. influenzae predicted coding region HI0870
HI0870.1	0.0450352	0.0933317	0.033274	0.0779503	0.0554791	0.078929	0.045576	0.0436004	4	4	0.0623978	0.0558961	0.0279788	0.0162109	-2.85664	-2.913	0.478235	0.270304	0.0269957	0.0134288	0.453685	0.237593	-0.431271	24	4.04125	-0.220109	24	3.64622	0.670121	0.827648	-1.11632	0.0950341	0.0051217	H. influenzae predicted coding region HI0870.1
HI0871	0.118219	0.184908	0.12479	0.139796	0.114952	0.157398	0.147904	0.139887	4	4	0.141929	0.140035	0.0300424	0.0181897	-1.96795	-1.97258	0.199345	0.13593	0.0409269	0.0231886	0.308301	0.171274	-0.0804982	24	3.11507	-0.0262729	24	3.24017	0.936508	0.979257	-1.01352	0.0819683	0.00141906	H. influenzae predicted coding region HI0871
HI0872	0.72214	0.538402	0.587319	0.681754	0.451238	0.650809	0.680597	0.704551	4	4	0.632404	0.621799	0.0843742	0.115813	-0.46499	-0.490069	0.134705	0.206366	0.148304	0.117987	0.247987	0.183555	-0.111914	24	1.57992	-0.162572	24	1.82526	0.911822	0.872216	-1.01706	0.0908153	0.0041674	undecaprenyl-phosphate galactosephosphotransferase (rfbP)
HI0873	0.206909	0.0729052	0.133193	0.118176	0.141852	0.159311	0.151869	0.1069	4	4	0.132796	0.139983	0.0556582	0.0231864	-2.0864	-1.97762	0.428818	0.17863	0.0451802	0.0242545	0.380763	0.1814	0.280334	24	3.46986	0.515867	24	4.40588	0.781624	0.610667	1.05412	0.122507	0.0103231	DTDP-glucose 4,6-dehydratase (rffG)
HI0874	0.221373	0.0902465	0.181989	0.215347	0.158016	0.161773	0.142508	0.162853	4	4	0.177239	0.156288	0.0605263	0.00941722	-1.78811	-1.85747	0.420414	0.0619549	0.0631528	0.0256032	0.351318	0.165525	-0.614896	24	6.08413	-0.357206	24	4.5048	0.54441	0.724059	-1.13406	0.106456	0.0074049	H. influenzae predicted coding region HI0874
HI0876	0.052753	0.0113631	0.107698	0.0536425	0.0860805	0.091943	0.0712228	0.069811	4	4	0.0563642	0.0797643	0.0394999	0.0109581	-3.14334	-2.53574	0.949512	0.137103	0.0305078	0.0135191	0.686864	0.17299	1.40251	24	5.09248	1.71562	24	15.7653	0.173567	0.0991158	1.41516	0.417207	0.0751329	nucleoside diphosphate kinase (ndk)
HI0877	0.30223	0.238662	0.341508	0.371836	0.288677	0.280219	0.38229	0.378573	4	4	0.313559	0.332439	0.0574899	0.0555444	-1.17324	-1.11189	0.192763	0.168411	0.0777856	0.0596198	0.262727	0.183354	0.385296	24	1.70223	0.382994	24	2.0532	0.703412	0.705095	1.06021	0.108843	0.00785241	GTP-binding protein (yhbZ)
HI0878	0.467653	0.459383	0.431995	0.605664	0.392763	0.651257	0.734999	0.611498	4	4	0.491174	0.597629	0.0778332	0.145955	-0.719668	-0.540782	0.149406	0.273383	0.120409	0.124861	0.255381	0.206733	1.22743	24	1.07531	1.08888	24	1.52601	0.231564	0.287023	1.21674	0.217192	0.0273152	conserved hypothetical protein
HI0879	12.4168	23.4598	11.1447	13.0678	11.6378	13.7963	10.8605	13.2135	4	4	15.0223	12.377	5.68144	1.3614	2.66386	2.51126	0.334271	0.110837	3.38903	1.28678	0.240388	0.148317	-1.45943	24	6.93656	-1.08056	24	2.6269	0.157414	0.290631	-1.21373	0.215288	0.0269527	ribosomal protein L27 (rpL27)
HI0880	0.0607975	0.0720643	0.075069	0.0847911	0.0761819	0.0917591	0.0753524	0.0835962	4	4	0.0731805	0.0817224	0.00988188	0.00764897	-2.62183	-2.50764	0.137527	0.0920245	0.0238372	0.0131855	0.339739	0.161919	0.627139	24	3.26829	0.606824	24	4.40247	0.536489	0.549666	1.11672	0.13333	0.0122246	ribosomal protein L21 (rpL21)
HI0881	0.70225	0.752325	0.594053	0.635214	0.642317	0.68352	0.639741	0.626359	4	4	0.67096	0.647984	0.0702185	0.0247018	-0.403158	-0.434424	0.104768	0.0376056	0.160537	0.108998	0.234511	0.162549	-0.236815	24	2.16926	-0.219149	24	2.08141	0.81481	0.828387	-1.03546	0.0949611	0.00510594	octaprenyl-diphosphate synthase (ispB)
HI0882	1.39992	1.28291	1.01961	1.29755	1.0104	1.17485	1.17731	1.2306	4	4	1.25	1.14829	0.162172	0.0954566	0.216362	0.135555	0.136892	0.0861664	0.295592	0.173607	0.204356	0.164012	-0.593395	24	2.89901	-0.616769	24	1.55246	0.558468	0.543194	-1.08857	0.134593	0.0124452	H. influenzae predicted coding region HI0882
HI0883	0.356334	0.177387	0.316489	0.548466	0.245899	0.388533	0.596886	0.406126	4	4	0.349669	0.409361	0.15313	0.144141	-1.1281	-0.941333	0.46532	0.363091	0.114947	0.0941337	0.338011	0.232849	0.803538	24	1.49108	0.910063	24	2.10724	0.429551	0.371839	1.17071	0.180117	0.0204571	amino acid carrier protein, putative
HI0884	3.8181	2.63133	2.74527	3.18569	0	0.00398487	0	0	4	1	3.0951	0.00398487	0.538021	NA	1.11895	-5.52525	0.168491	NA	0.592011	NA	0.179963	NA	-10.4428	21	NA	-73.8395	21	NA	9.02474e-10	0	-776.712	1	1	aerobic respiration control protein ARCA (arcA)
HI0885	0.411671	0.283233	0.41181	0.418105	0.368729	0.421132	0.414602	0.440683	4	4	0.381204	0.411287	0.0653834	0.0304591	-0.977059	-0.890591	0.189756	0.0759451	0.0927555	0.0622314	0.234415	0.14925	0.538639	24	2.22157	0.622302	24	2.46684	0.595097	0.539611	1.07891	0.135303	0.0125691	thiol:disulfide interchange protein (dsbD)
HI0886	0.399495	0.320063	0.282943	0.400962	0.42269	0.519186	0.444089	0.472928	4	4	0.350866	0.464723	0.0589825	0.0417375	-1.0583	-0.769288	0.17216	0.0886985	0.0892512	0.0736412	0.24195	0.168469	1.96798	24	1.46888	1.96055	24	2.06258	0.0607282	0.0616379	1.3245	0.521555	0.112033	H. influenzae predicted coding region HI0886
HI0887	0.0245557	0.0998982	0.0319454	0.0291808	0.0218629	0.0414704	0.0394648	0.0788575	4	4	0.046395	0.0454139	0.0357988	0.0239727	-3.2471	-3.19455	0.638392	0.524328	0.0266796	0.0155357	0.62363	0.338095	-0.063556	24	2.94916	0.148151	24	3.40232	0.94985	0.883461	-1.0216	0.0898059	0.00392239	phosphoribosylaminoimidazolecarboxamide formyltransferase (purH)
HI0888	0.0173173	0	0.0150624	0.0232682	0.0187219	0.0281161	0.0287571	0.0321625	3	4	0.0185493	0.0269394	0.00423935	0.00575894	-4.00409	-3.63382	0.22205	0.236902	0.00872594	0.00766152	0.641015	0.278453	2.1902	21	NA	2.65946	21	NA	0.0399369	0.0146679	1.45232	0.794666	0.31441	phosphoribosylamine--glycine ligase (purD)
HI0889	1.0768	0.711918	0.93851	0.61193	1.54479	2.28056	2.50892	2.13184	4	4	0.83479	2.11653	0.211417	0.4115	-0.205099	0.734037	0.25685	0.210328	0.221126	0.386018	0.257335	0.1838	5.76235	24	3.04745	5.93951	24	1.96024	6.12921e-06	3.95446e-06	2.5354	0.999814	0.998447	serine hydroxymethyltransferase (serine methylase) (glyA)
HI0890	0.0582924	0.0962371	0.0496086	0.0415686	0.090236	0.182638	0.170443	0.145812	4	4	0.0614267	0.147282	0.0241909	0.0409994	-2.84181	-1.95009	0.361338	0.31777	0.0261237	0.0310204	0.425064	0.223353	4.23402	24	1.41002	3.71413	24	3.62181	0.00029124	0.00108142	2.39769	0.974674	0.821127	Dephospho-CoA kinase
HI0891	0.489526	0.257861	0.401067	0.367361	0.421342	0.727943	0.731751	0.457781	4	4	0.378954	0.584704	0.0957655	0.168263	-0.996172	-0.568881	0.267881	0.295201	0.0993672	0.129004	0.253138	0.21954	2.52708	24	1.68546	2.5504	24	1.32949	0.0185021	0.0175603	1.54294	0.767566	0.280969	Uncharacterized conserved protein
HI0892	0.288717	0.166528	0.245081	0.264902	0.302242	0.262124	0.323244	0.296691	4	4	0.241307	0.296075	0.0529481	0.0253589	-1.44237	-1.21997	0.242884	0.0874436	0.0650454	0.0518583	0.313772	0.16956	1.31675	24	1.57325	1.24713	24	3.4244	0.200359	0.224385	1.22697	0.257046	0.0352128	ATP-dependent RNA helicase (rhlB)
HI0893	1.5757	1.37794	1.32483	1.49273	1.39732	1.49699	1.25848	1.29256	4	4	1.4428	1.36134	0.112958	0.10802	0.364297	0.306135	0.0780857	0.0786145	0.273888	0.211914	0.181856	0.154495	-0.470497	24	1.67042	-0.487478	24	1.38557	0.642248	0.630343	-1.05984	0.119384	0.00976813	transcriptional repressor (Bm3R1)
HI0894	1.69697	1.00862	1.75255	1.69187	1.381	1.50633	1.57835	1.82397	4	4	1.5375	1.57241	0.353658	0.18648	0.406084	0.44747	0.26548	0.11637	0.329074	0.261797	0.219661	0.154691	0.166037	24	1.58001	0.308086	24	2.0164	0.869519	0.760675	1.0227	0.102126	0.00657284	lipoprotein, putative
HI0895	1.58221	1.60463	1.52327	2.57261	2.02698	1.69107	1.99926	2.08362	4	4	1.82068	1.95023	0.502459	0.176307	0.574374	0.664699	0.248006	0.0944672	0.416658	0.322574	0.216241	0.154546	0.491729	24	1.66841	0.67967	24	1.95777	0.627378	0.503217	1.07116	0.142971	0.0139059	acriflavine resistance protein (acrB)
HI0896	0.360158	0.222819	0.360488	0.351321	0.274595	0.399776	0.370711	0.416645	4	4	0.323696	0.365432	0.0673857	0.0634597	-1.14724	-1.01929	0.236405	0.188423	0.0851261	0.0640221	0.27173	0.183178	0.783657	24	1.76793	0.78088	24	2.20055	0.440907	0.442508	1.12893	0.157962	0.0165254	cell division protein (ftsN)
HI0897	0.304082	0.157683	0.260909	0.282542	0.257378	0.226361	0.216824	0.255165	4	4	0.251304	0.238932	0.0648551	0.020417	-1.41128	-1.43434	0.297242	0.0859629	0.0688637	0.041025	0.324465	0.165937	-0.308694	24	2.81763	-0.126512	24	3.82337	0.760218	0.900381	-1.05178	0.0883259	0.00354657	multidrug resistance protein B (emrB)
HI0898	0.477092	0.390208	0.406429	0.414956	0.401664	0.582604	0.457607	0.379197	4	4	0.422171	0.455268	0.0380256	0.091068	-0.865263	-0.800957	0.087298	0.190765	0.0894343	0.0814644	0.218629	0.18314	0.547174	24	1.20524	0.450952	24	1.42512	0.589311	0.656072	1.0784	0.115534	0.0090773	multidrug resistance protein A (emrA)
HI0899	0.0490666	0.00992182	0.0591081	0.0479418	0.0777188	0.0524889	0.0542634	0.0490394	4	4	0.0415096	0.0583776	0.0216485	0.0130752	-3.37344	-2.85771	0.831685	0.206381	0.0211864	0.0125997	0.677128	0.216908	1.36861	24	2.82745	1.45066	24	9.74519	0.183796	0.159819	1.40637	0.318947	0.0488621	dihydrofolate reductase (folA)
HI0900	0.283612	0.169968	0.281779	0.295154	0.289376	0.331701	0.292285	0.248562	4	4	0.257628	0.290481	0.0587391	0.0339646	-1.3798	-1.24141	0.262367	0.118098	0.0692603	0.0499185	0.312314	0.167947	0.769607	24	1.92506	0.780495	24	3.4581	0.449042	0.44273	1.12752	0.157901	0.0165147	glutamate 5-kinase (gamma-glutamyl kinase) (proB)
HI0901	0.366203	0.175101	0.552285	0.317988	0.523503	0.335708	0.351164	0.331461	4	4	0.352894	0.385459	0.155738	0.092418	-1.1216	-0.972369	0.475518	0.218181	0.113955	0.074908	0.336087	0.181495	0.477593	24	2.31424	0.781388	24	3.42905	0.637261	0.442215	1.09228	0.158042	0.0165395	conserved hypothetical protein
HI0902	0.523302	0.33379	1.19839	0.489998	0.766152	0.499202	0.557102	0.529135	4	4	0.63637	0.587898	0.383678	0.121165	-0.569304	-0.54566	0.538059	0.19151	0.244634	0.115021	0.360793	0.184304	-0.358619	24	4.52358	0.116722	24	3.8322	0.723016	0.908052	-1.08245	0.0876695	0.00337224	conserved hypothetical protein
HI0904	1.20949	0.79497	0.875097	1.01004	1.13053	0.92677	0.770079	0.933629	4	4	0.9724	0.940253	0.181272	0.147638	-0.0406696	-0.0708249	0.182673	0.156786	0.228036	0.157043	0.233321	0.168864	-0.232214	24	2.10848	-0.209399	24	1.90912	0.81834	0.835904	-1.03419	0.0942249	0.00494568	prolipoprotein diacylglyceryl transferase (lgt)
HI0905	1.40722	1.30717	2.14752	1.31538	1.53871	1.2883	1.33347	1.23311	4	4	1.54433	1.3484	0.404681	0.133348	0.411983	0.295397	0.23725	0.0958694	0.344451	0.217819	0.208862	0.15743	-0.961522	24	2.50073	-0.891502	24	1.76013	0.345878	0.381511	-1.14531	0.176709	0.0198458	thymidylate synthetase (thyA)
HI0906	0.158656	0.0359113	0.225872	0.149946	0.178919	0.124428	0.176694	0.114442	4	4	0.142596	0.148621	0.0788003	0.0339584	-2.13825	-1.92647	0.81278	0.232808	0.0548484	0.0291781	0.518238	0.197381	0.193949	24	3.53357	0.76379	24	6.89364	0.847848	0.452436	1.04225	0.155292	0.0160573	conserved hypothetical protein
HI0907	0.112385	0.128104	0.0943422	0.0878441	0.0845402	0.122547	0.0908911	0.0836532	4	4	0.105669	0.0954079	0.0182066	0.0183777	-2.25844	-2.36224	0.170653	0.179158	0.0325604	0.0173534	0.343125	0.176875	-0.5562	24	3.52056	-0.537777	24	3.76333	0.583223	0.595683	-1.10755	0.124998	0.0107633	H. influenzae predicted coding region HI0907
HI0908	4.73612	5.14252	4.06401	4.91958	3.04347	4.53654	3.96959	4.64	4	4	4.71556	4.0474	0.465065	0.731294	1.54704	1.38464	0.10227	0.193744	0.91604	0.803829	0.161274	0.189012	-1.09649	24	1.29868	-1.30725	24	1.37356	0.283745	0.203514	-1.16508	0.27406	0.0387822	H. influenzae predicted coding region HI0908
HI0909	1.48097	1.21621	1.32636	1.46826	1.31121	1.09905	1.07159	1.32856	4	4	1.37295	1.2026	0.125817	0.136072	0.313737	0.17966	0.0932479	0.1136	0.300203	0.197724	0.190227	0.167163	-0.947764	24	2.30523	-1.0589	24	1.29498	0.352696	0.300187	-1.14165	0.210414	0.0260299	preprotein translocase SecA subunit (secA)
HI0910	0.522882	0.377553	0.501336	0.680102	0.412277	0.397015	0.324285	0.53982	4	4	0.520468	0.418349	0.124203	0.08962	-0.674609	-0.888124	0.240954	0.209518	0.131814	0.0767225	0.26235	0.179131	-1.33913	24	2.95172	-1.34425	24	2.14496	0.193075	0.191438	-1.2441	0.285058	0.0411595	mutator mutT protein (mutT)
HI0911	0.490991	0.367328	0.626175	0.642455	0.447547	0.388592	0.390473	0.522907	4	4	0.531737	0.43738	0.128929	0.0632423	-0.655853	-0.834486	0.260339	0.140306	0.134841	0.069575	0.268123	0.166146	-1.24373	24	3.75611	-1.13264	24	2.60429	0.225611	0.268554	-1.21573	0.227519	0.0293041	glutathione-regulated potassium efflux system protein (kefC)
HI0912	0.345607	0.422831	0.373477	0.51393	0.253969	0.320924	0.25825	0.370758	4	4	0.413961	0.300976	0.0739001	0.0556855	-0.893451	-1.21328	0.173086	0.181885	0.0945239	0.0576136	0.227444	0.186956	-2.04133	24	2.69173	-2.1726	24	1.48003	0.0523604	0.0399112	-1.3754	0.615453	0.157749	H. influenzae predicted coding region HI0912
HI0913	2.21631	2.59826	2.52708	2.72705	1.80406	2.27889	3.18744	3.13711	4	4	2.51718	2.60188	0.216978	0.675819	0.920244	0.929062	0.0887013	0.273807	0.377529	0.538464	0.155758	0.207917	0.257581	24	2.03429	0.0678852	24	1.78189	0.798926	0.946439	1.03365	0.0845132	0.00243349	ribosomal protein S2 (rpS2)
HI0914	1.20367	1.6649	1.12611	1.30309	0.832812	0.987113	1.3633	1.24867	4	4	1.32444	1.10797	0.238249	0.241737	0.269663	0.0840182	0.170827	0.224177	0.309695	0.202265	0.20688	0.184994	-1.17043	24	2.34438	-1.33784	24	1.25062	0.253319	0.193489	-1.19537	0.283124	0.0407373	elongation factor Ts (tsf)
HI0915	3.84901	3.82168	3.51302	4.29885	3.07636	3.59804	3.68605	4.49495	4	4	3.87064	3.71385	0.323582	0.586143	1.35083	1.30291	0.0828136	0.155592	0.657809	0.681899	0.154138	0.180823	-0.330972	24	1.07458	-0.403378	24	1.37622	0.743538	0.690242	-1.04222	0.110787	0.00821239	UDP-3-O-(3-hydroxymyristoyl)-glucosamine N-acyltransferase (lpxD)
HI0916	2.27489	2.92681	2.14718	2.3543	2.0502	2.09675	2.27252	2.22397	4	4	2.4258	2.16086	0.344737	0.104573	0.879061	0.769626	0.135346	0.0484239	0.407343	0.336536	0.162898	0.149572	-1.00284	24	1.46506	-0.989694	24	1.18613	0.325944	0.332197	-1.12261	0.19565	0.0232811	outer membrane protein, putative
HI0917	1.6477	1.75455	1.69736	2.01356	1.29795	1.33735	1.7043	1.77008	4	4	1.77829	1.52742	0.162808	0.244239	0.572643	0.413915	0.0886379	0.160765	0.335964	0.268201	0.182294	0.163839	-1.16715	24	1.56915	-1.29521	24	1.23797	0.254616	0.207568	-1.16424	0.270569	0.0380393	protective surface antigen D15
HI0918	0.395904	0.2983	0.372977	0.424163	0.398804	0.360803	0.386994	0.384077	4	4	0.372836	0.382669	0.0539205	0.0159075	-0.995029	-0.961242	0.152428	0.0420543	0.090513	0.0576201	0.229657	0.149445	0.183291	24	2.4676	0.246617	24	2.36154	0.856109	0.807302	1.02637	0.0970861	0.00555667	conserved hypothetical transmembrane protein
HI0919	0.844952	0.529573	0.625002	0.71063	0.693737	0.77031	0.588917	0.665217	4	4	0.677539	0.679545	0.133886	0.0749635	-0.403941	-0.390934	0.197821	0.11106	0.171504	0.110867	0.247292	0.157197	0.0196457	24	2.39299	0.0887757	24	2.47477	0.984488	0.929997	1.00296	0.0858399	0.00285299	CDP-diglyceride synthetase (cdsA)
HI0920	1.01983	0.736292	0.870669	1.28082	0.859947	1.27635	1.01136	1.14538	4	4	0.976905	1.07326	0.233374	0.17868	-0.0443697	0.0600371	0.2357	0.169742	0.244693	0.184828	0.245368	0.171695	0.628419	24	1.7527	0.697268	24	2.0423	0.535665	0.492335	1.09863	0.145439	0.0143362	conserved hypothetical protein
HI0921	0.416766	0.28024	0.328142	0.341278	0.306428	0.411427	0.366867	0.400484	4	4	0.341606	0.371302	0.0565576	0.0472224	-1.08418	-0.997183	0.163268	0.133052	0.0879543	0.0609099	0.237521	0.170572	0.555122	24	2.08515	0.594986	24	1.93905	0.583949	0.557421	1.08693	0.131847	0.0119655	leucyl-tRNA synthetase (leuS)
HI0922	0.237415	0.180192	0.213688	0.271221	0.191369	0.235665	0.250254	0.203643	4	4	0.225629	0.220232	0.0384039	0.0273724	-1.49993	-1.51889	0.172719	0.1247	0.0623143	0.0363447	0.300025	0.176179	-0.149614	24	2.93963	-0.108973	24	2.90006	0.882319	0.91413	-1.0245	0.0871558	0.00323183	rare lipoprotein B, putative
HI0923	1.42062	0.892732	1.26674	1.09239	1.23507	1.4	1.37924	1.1117	4	4	1.16812	1.2815	0.227346	0.134885	0.14061	0.243755	0.200644	0.107574	0.299769	0.202911	0.215472	0.158754	0.626433	24	2.18254	0.770773	24	1.84217	0.536945	0.448364	1.09706	0.156376	0.0162472	DNA polymerase III, delta subunit (holA)
HI0924	0.401092	0.22113	0.27299	0.353082	0.349294	0.510888	0.36935	0.325348	4	4	0.312073	0.38872	0.0804242	0.0834079	-1.19049	-0.960579	0.265893	0.19952	0.0819308	0.0714222	0.277191	0.17701	1.41036	24	1.31591	1.39809	24	2.45222	0.171263	0.174873	1.24561	0.301787	0.0448879	glycyl-tRNA synthetase, beta chain (glyS)
HI0925	1.34116	0.852106	1.28535	0.969611	1.22699	1.05101	0.957552	0.772902	4	4	1.11206	1.00211	0.238317	0.189281	0.0884158	-0.0116666	0.219452	0.193233	0.274061	0.181061	0.22424	0.181763	-0.669438	24	2.2911	-0.69344	24	1.52201	0.509605	0.49469	-1.10971	0.144898	0.0142417	conserved hypothetical protein
HI0926	0.776129	0.671892	0.697303	0.818161	1.03115	0.773387	0.862051	0.773484	4	4	0.740871	0.860017	0.0680027	0.121493	-0.303081	-0.157899	0.0916385	0.135715	0.17765	0.141182	0.237092	0.167096	1.05012	24	1.58334	1.00106	24	2.01328	0.304124	0.326786	1.16082	0.197991	0.0237126	H. influenzae predicted coding region HI0926
HI0927	4.63324	4.70252	4.16357	4.37691	4.24264	4.07262	4.04471	4.41101	4	4	4.46906	4.19275	0.247167	0.16978	1.49602	1.43275	0.0557872	0.0402121	0.827995	0.741251	0.159135	0.161442	-0.49728	24	1.24774	-0.558224	24	1.02921	0.623517	0.581862	-1.0659	0.127387	0.0111838	glycyl-tRNA synthetase, alpha chain (glyQ)
HI0928	0.208421	0.139474	0.127744	0.202762	0.130076	0.248043	0.165558	0.135456	4	4	0.1696	0.169783	0.0418979	0.0544593	-1.79788	-1.80783	0.252142	0.295261	0.0568475	0.0391314	0.307244	0.218742	0.00530619	24	2.11043	-0.0527697	24	1.97289	0.99581	0.958352	1.00108	0.0835742	0.00210287	catalase (hktE)
HI0929	0.580505	0.683781	0.552915	0.69431	0.813712	0.705494	0.676259	0.896037	4	4	0.627878	0.772876	0.071652	0.101179	-0.47034	-0.263989	0.114908	0.129753	0.144302	0.12778	0.248867	0.155228	1.50455	24	1.27532	1.40705	24	2.57035	0.145486	0.172231	1.23093	0.304654	0.0455409	conserved hypothetical protein
HI0930	0.189699	0.250602	0.250832	0.198742	0.29417	0.207655	0.207826	0.210281	4	4	0.222469	0.229983	0.0328267	0.0428084	-1.51123	-1.48146	0.148792	0.172005	0.0614872	0.0408918	0.295086	0.185022	0.203529	24	2.26097	0.170961	24	2.5436	0.840438	0.865688	1.03378	0.091411	0.00430843	H. influenzae predicted coding region HI0930
HI0931	0.330151	0.203204	0.285868	0.366305	0.350007	0.351425	0.370482	0.285284	4	4	0.296382	0.339299	0.0702905	0.0372008	-1.23957	-1.0857	0.256952	0.115329	0.0761717	0.056996	0.292	0.170315	0.902246	24	1.78607	0.910368	24	2.93943	0.375893	0.371681	1.14481	0.180174	0.0204673	H. influenzae predicted coding region HI0931
HI0932	2.93084	2.65386	4.88629	2.60811	3.01984	3.08818	2.82956	2.79168	4	4	3.26977	2.93232	1.08707	0.144101	1.14909	1.07489	0.296056	0.0490998	0.769024	0.483661	0.213744	0.154818	-0.742914	24	2.52813	-0.562306	24	1.9061	0.464744	0.579122	-1.11508	0.127872	0.011269	enolase (eno)
HI0933	0.217903	0.122483	0.285548	0.253505	0.274969	0.221575	0.226573	0.250239	4	4	0.21986	0.243339	0.0705525	0.0245142	-1.5623	-1.41703	0.375012	0.0992217	0.0692021	0.0416569	0.335047	0.177473	0.581365	24	2.75972	0.766307	24	3.56408	0.566415	0.450966	1.10679	0.155682	0.0161256	conserved hypothetical transmembrane protein
HI0934	0.300613	0.160761	0.348595	0.292429	0.26207	0.25663	0.251722	0.250069	4	4	0.275599	0.255123	0.0804675	0.00540504	-1.32829	-1.36618	0.34185	0.0211095	0.0774088	0.042776	0.329864	0.157765	-0.463054	24	3.27476	-0.207251	24	4.37167	0.647497	0.837562	-1.08026	0.0940639	0.00491032	cytochrome C-type biogenesis protein (nrfF)
HI0935	1.09706	0.585563	1.32504	1.07737	1.1274	0.849747	0.719468	0.812614	4	4	1.02126	0.877307	0.311452	0.175503	-0.0216465	-0.144912	0.354913	0.190042	0.268821	0.159069	0.277663	0.178735	-0.921698	24	2.85597	-0.746572	24	2.41332	0.365859	0.462574	-1.16408	0.152661	0.0155968	thiol:disulfide interchange protein (dsbE)
HI0936	0.570541	0.341114	1.34937	0.532577	0.748524	0.436907	0.461218	0.530544	4	4	0.698401	0.544299	0.445445	0.141813	-0.491774	-0.631355	0.57476	0.24205	0.278982	0.108623	0.372867	0.198141	-1.02947	24	6.59645	-0.661141	24	3.54126	0.313522	0.514819	-1.28312	0.140431	0.0134634	cytochrome C-type biogenesis
HI0937	0.525127	0.424393	0.66763	0.660736	0.861267	0.494534	0.5803	0.654718	4	4	0.569472	0.647705	0.116874	0.156698	-0.579908	-0.455313	0.215471	0.234122	0.14047	0.13411	0.261712	0.198607	0.805658	24	1.0971	0.758479	24	1.73642	0.428351	0.455549	1.13738	0.154475	0.0159141	extragenic suppressor (suhB)
HI0938	0.0199498	0.0589334	0.0434415	0.0239638	0.0156622	0.0181819	0.013658	0.0152834	4	4	0.0365721	0.0156964	0.0180968	0.00187124	-3.40336	-4.15956	0.505728	0.117707	0.0184296	0.00462711	0.59876	0.366044	-2.19726	24	15.8639	-2.15509	24	2.67571	0.0378947	0.0414016	-2.32997	0.607763	0.153398	H. influenzae predicted coding region HI0938
HI0939	0.0234161	0.03682	0.0285479	0.0485236	0.0267754	0.0383391	0.0396734	0.0335754	4	4	0.0343269	0.0345908	0.0109576	0.00583077	-3.40948	-3.37565	0.315879	0.178259	0.0162586	0.00926552	0.566048	0.251146	0.0282076	24	3.07913	0.109267	24	5.07988	0.97773	0.913899	1.00769	0.0871752	0.00323721	H. influenzae predicted coding region HI0939
HI0940	0.011778	0	0.00648172	0.00902782	0.00864463	0.00874922	0.00920967	0	3	3	0.00909584	0.00886784	0.00264879	0.000300611	-4.72925	-4.7257	0.299219	0.033625	0.00532322	0.00361773	0.793473	0.476562	NA	NA	NA	NA	NA	NA	NA	NA	-1.02571	NA	NA	H. influenzae predicted coding region HI0940
HI0941	0.00274725	0	0.0024888	0.012984	0.00239867	0.0101025	0.0036053	0	3	3	0.00607335	0.00536882	0.00598621	0.00414365	-5.41238	-5.41772	0.926533	0.74108	0.00470095	0.00293166	1.1032	0.701167	NA	NA	NA	NA	NA	NA	NA	NA	-1.13123	NA	NA	H. influenzae predicted coding region HI0941
HI0942	0.323438	0.248183	0.202322	0.289646	0.261427	0.343257	0.236602	0.249778	4	4	0.265897	0.272766	0.0523786	0.048076	-1.33983	-1.30986	0.203462	0.165494	0.0690056	0.0519827	0.301225	0.179197	0.159001	24	1.76218	0.171026	24	2.82566	0.874998	0.865637	1.02583	0.0914157	0.00430952	exodeoxyribonuclease V, gamma chain (recC)
HI0943	0.0807468	0.00141014	0.0720858	0.0642086	0.0725852	0.0898099	0.0768429	0.0684773	4	4	0.0546128	0.0769288	0.0361058	0.00924162	-3.61401	-2.57007	1.96893	0.116593	0.0292621	0.0129765	1.12444	0.165677	1.3943	24	5.08507	1.83697	24	46.0626	0.176002	0.07863	1.40862	0.46776	0.0915885	conserved hypothetical protein
HI0944	0.35965	0.454531	0.282044	0.384393	0.30194	0.412026	0.313502	0.288399	4	4	0.370154	0.328967	0.0711711	0.0563154	-1.00822	-1.12189	0.197905	0.160485	0.0929841	0.0596458	0.23338	0.182873	-0.745678	24	2.43029	-0.766726	24	1.62864	0.463103	0.450721	-1.1252	0.155747	0.016137	riboflavin biosynthesis protein (ribD)
HI0945	0.257177	0.17195	0.226741	0.271022	0.224703	0.279243	0.23555	0.277437	4	4	0.231722	0.254233	0.0439318	0.0281955	-1.47701	-1.37416	0.203312	0.111679	0.0633458	0.0448645	0.295024	0.16838	0.579994	24	1.99356	0.605552	24	3.06996	0.567324	0.550497	1.09715	0.133169	0.0121966	protease (degS)
HI0946	0.736078	0.601689	0.641177	0.733563	0.476669	0.603322	0.658115	0.692982	4	4	0.678127	0.607772	0.0674279	0.0948737	-0.392181	-0.507841	0.100473	0.165579	0.16331	0.109916	0.229447	0.167174	-0.71479	24	2.20751	-0.814823	24	1.88379	0.481635	0.423186	-1.11576	0.163439	0.0174889	formamidopyrimidine-DNA glycosylase (fpg)
HI0946.1	1.05401	0.717245	0.551129	0.64933	0.753907	0.746267	0.705001	0.630306	4	4	0.742929	0.70887	0.218312	0.05661	-0.326834	-0.346566	0.275294	0.0821399	0.20649	0.111791	0.263655	0.150091	-0.290093	24	3.4118	-0.130077	24	3.08577	0.774237	0.89759	-1.04805	0.088567	0.00360932	L-2,4-diaminobutyrate decarboxylase
HI0947	0.411613	0.207435	0.276218	0.288537	0.349063	0.340148	0.292453	0.281963	4	4	0.295951	0.315907	0.0849649	0.0336118	-1.24753	-1.15658	0.281029	0.106813	0.0799483	0.0553294	0.294051	0.175281	0.410508	24	2.08789	0.531357	24	2.81433	0.685075	0.600055	1.06743	0.12426	0.0106332	virulence associated protein C (vapC)
HI0948	0.0555537	0.0231547	0.0526206	0.0733131	0.0407899	0.0645826	0.0640152	0.0671859	4	4	0.0511605	0.0591434	0.0207886	0.0123133	-3.05341	-2.84701	0.496488	0.23581	0.0247761	0.0125101	0.468133	0.223837	0.575232	24	3.92235	0.795509	24	4.37396	0.570489	0.434115	1.15604	0.160294	0.016935	conserved hypothetical protein
HI0949	0.0644565	0.065112	0.0646069	0.0561157	0.0936595	0.105399	0.0879904	0.0869404	4	4	0.0625728	0.0934972	0.00431383	0.00846532	-2.7733	-2.37279	0.0714932	0.0881203	0.0232672	0.0148324	0.374141	0.159441	2.24149	24	2.46074	1.96956	24	5.50647	0.0345081	0.0605364	1.49422	0.525533	0.113686	aminotransferase
HI0950	3.46157	4.37518	3.60291	3.15332	3.1233	3.93496	3.75446	3.40324	4	4	3.64824	3.55399	0.519711	0.362189	1.28697	1.26412	0.137809	0.103092	0.668923	0.622324	0.165081	0.167687	-0.206323	24	1.15536	-0.194219	24	1.03183	0.838279	0.847639	-1.02652	0.0930969	0.00469533	ribosomal protein L33 (rpL33)
HI0951	6.72652	7.53077	6.99082	7.2188	5.5702	5.79019	7.36377	7.15696	4	4	7.11673	6.47028	0.34155	0.920604	1.96158	1.85956	0.0479451	0.14311	1.4404	1.05178	0.164755	0.1635	-0.724904	24	1.87549	-0.879066	24	1.01542	0.47552	0.388082	-1.09991	0.17447	0.0194455	ribosomal protein L28 (rpL28)
HI0952	0.125214	0.0921716	0.10551	0.145801	0.109284	0.134679	0.153504	0.156537	4	4	0.117174	0.138501	0.0234186	0.0217455	-2.15908	-1.98679	0.199902	0.165415	0.0372285	0.0236925	0.331034	0.175853	0.966597	24	2.46906	0.919245	24	3.54358	0.343385	0.367115	1.18201	0.181832	0.0207658	DNA repair protein (radC)
HI0953	1.11418	1.02859	1.03647	1.01093	0.95461	1.13412	1.11925	1.04044	4	4	1.04754	1.06211	0.0456883	0.0826154	0.0457499	0.0579269	0.0428677	0.0792446	0.21036	0.169542	0.204033	0.156819	0.107796	24	1.53948	0.0946384	24	1.69279	0.915054	0.925388	1.0139	0.0862184	0.00296517	DNA/pantothenate metabolism flavoprotein (dfp)
HI0954	1.61098	0.991488	1.24193	1.33011	1.39679	1.45867	1.33709	1.38497	4	4	1.29363	1.39438	0.255607	0.0500326	0.242556	0.33197	0.200364	0.0357766	0.305359	0.209303	0.21456	0.153476	0.544314	24	2.1285	0.677887	24	1.9544	0.591247	0.504327	1.07788	0.142724	0.0138628	deoxyuridinetriphosphatase (dut)
HI0955	0.640921	0.429395	0.650756	0.550422	0.415534	0.570538	0.542184	0.607648	4	4	0.567873	0.533976	0.102772	0.0833873	-0.57923	-0.637419	0.192868	0.167149	0.137621	0.0927956	0.257071	0.17771	-0.408441	24	2.19944	-0.372391	24	2.09257	0.686571	0.71287	-1.06348	0.107851	0.00766739	transcriptional regulator (ttk)
HI0956	2.65634	1.86398	2.12233	2.3587	1.99451	2.6612	2.47043	2.07108	4	4	2.25034	2.29931	0.337757	0.318977	0.802573	0.825411	0.150938	0.138399	0.405269	0.376967	0.173155	0.169235	0.17694	24	1.15579	0.188644	24	1.04685	0.86104	0.851958	1.02176	0.0926882	0.00460304	conserved hypothetical protein
HI0957	1.92314	1.60412	1.54424	1.56576	1.73801	1.83278	1.38122	1.74853	4	4	1.65932	1.67514	0.177621	0.20048	0.502359	0.51008	0.102284	0.126978	0.312354	0.263945	0.179303	0.159457	0.0773757	24	1.40045	0.0643516	24	1.26441	0.938966	0.949223	1.00954	0.0842921	0.00235867	catabolite gene activator (crp)
HI0958	0.103963	0.11475	0.159663	0.16072	0.168134	0.14642	0.119233	0.179759	4	4	0.134774	0.153386	0.0296813	0.0266333	-2.02287	-1.88677	0.224767	0.18132	0.0390299	0.0282611	0.325429	0.184405	0.772489	24	1.90729	0.727729	24	3.11433	0.447366	0.47382	1.1381	0.149847	0.0151051	RNA methyltransferase, putative
HI0959	0.661287	0.455589	0.48887	0.66963	0.638059	0.611883	0.53069	0.553045	4	4	0.568844	0.583419	0.112437	0.0499957	-0.579105	-0.541608	0.200528	0.0858013	0.139207	0.101357	0.258236	0.161048	0.169289	24	1.88633	0.246419	24	2.57113	0.866988	0.807453	1.02562	0.0970705	0.00555341	beta-hexosaminidase (exoII)
HI0960	0.744105	0.759419	0.724784	0.870015	1.26209	0.842987	0.833837	0.851421	4	4	0.774581	0.947585	0.0651821	0.209796	-0.257976	-0.0701491	0.0814276	0.202127	0.178969	0.174833	0.22617	0.180488	1.38297	24	1.04787	1.29822	24	1.57027	0.179407	0.206548	1.22335	0.271438	0.0382237	H. influenzae predicted coding region HI0960
HI0961	0.818116	0.618766	0.715355	0.840027	0.883356	0.834684	0.892695	0.837372	4	4	0.748066	0.862027	0.101902	0.0302817	-0.297519	-0.148932	0.14054	0.0351172	0.180208	0.127912	0.241231	0.152636	1.03137	24	1.98486	1.04102	24	2.49778	0.312652	0.30824	1.15234	0.206482	0.0252913	hit-related protein
HI0963	0.648713	0.268064	0.461818	0.561038	0.821837	0.662521	0.489422	0.545821	4	4	0.484908	0.6299	0.163486	0.146864	-0.774962	-0.481978	0.386958	0.227984	0.133713	0.127029	0.307497	0.192532	1.5723	24	1.10801	1.61513	24	2.5508	0.128972	0.119353	1.29901	0.377757	0.0637902	riboflavin kinase / FMN adenylyltransferase (ribF)
HI0964	0.195021	0.0759085	0.209793	0.190617	0.21315	0.245224	0.191219	0.177835	4	4	0.167835	0.206857	0.0618305	0.0294302	-1.858	-1.58314	0.481888	0.139831	0.0577883	0.0357959	0.370028	0.181266	1.14811	24	2.60624	1.33411	24	4.16711	0.26224	0.194688	1.2325	0.282005	0.040494	virulence factor (mviN)
HI0965	1.49745	0.967638	1.16919	1.2672	1.11452	1.6258	1.75606	1.40914	4	4	1.22537	1.47638	0.22012	0.28048	0.190995	0.37512	0.181383	0.199815	0.318219	0.274502	0.20968	0.181923	1.19457	24	1.34389	1.32655	24	1.32843	0.243926	0.197143	1.20485	0.279746	0.0400042	ribosomal protein S20 (rpS20)
HI0966	0.286853	0.21337	0.275161	0.316085	0.336761	0.351478	0.32121	0.243101	4	4	0.272867	0.313137	0.0432379	0.0482988	-1.30891	-1.17098	0.167599	0.166315	0.068758	0.0580211	0.286647	0.18719	0.895214	24	1.40435	0.805781	24	2.34494	0.379564	0.428281	1.14758	0.161957	0.0172277	H. influenzae predicted coding region HI0966
HI0967	0	0	0	0.00669074	0.00289449	0.00701679	0.00401684	0.00325275	1	4	0.00669074	0.00429522	NA	0.00187378	-5.00703	-5.51248	NA	0.392835	NA	0.00234523	NA	0.633786	-2.04289	21	NA	-1.59501	21	NA	0.0538155	0.12565	-1.55772	0.367088	0.0609177	H. influenzae predicted coding region HI0967
HI0968	0.57143	0.552567	1.16074	0.7214	1.32673	0.709387	0.65095	0.731894	4	4	0.751534	0.854742	0.283068	0.316506	-0.332574	-0.200519	0.34228	0.325949	0.224752	0.203054	0.281523	0.216981	0.681477	24	1.22514	0.74306	24	1.68338	0.502093	0.464658	1.13733	0.152131	0.0155042	naphthoate synthase (menB)
HI0969	0.820791	0.829645	0.508608	0.738117	1.07781	0.940659	0.711947	0.64343	4	4	0.72429	0.843461	0.149579	0.201389	-0.340994	-0.191735	0.229535	0.23956	0.188077	0.15638	0.253051	0.187042	0.974421	24	1.44647	0.948658	24	1.83035	0.339568	0.35225	1.16453	0.187457	0.0217836	O-succinylbenzoate-CoA synthase (menC)
HI0970	0.500672	0.40163	0.38077	0.45523	0.522532	0.599585	0.562965	0.626028	4	4	0.434576	0.577778	0.0540861	0.0450006	-0.839135	-0.550871	0.123498	0.0786548	0.0947138	0.0988742	0.233361	0.161489	2.09178	24	1.08978	2.03154	24	2.08819	0.0472157	0.0534144	1.32952	0.553016	0.12572	3-dehydroquinase (aroQ)
HI0971	1.32351	1.43588	2.3127	1.63261	2.0498	1.39792	1.72249	1.71639	4	4	1.67617	1.72165	0.443159	0.266151	0.492665	0.53418	0.24616	0.156526	0.377596	0.287128	0.211564	0.166932	0.191735	24	1.72943	0.308101	24	1.60622	0.849563	0.760663	1.02713	0.102128	0.0065731	acetyl-CoA carboxylase, biotin carboxyl carrier protein (accB)
HI0972	1.71443	1.21131	2.65021	1.10522	2.45907	0.808107	1.19835	1.14826	4	4	1.67029	1.40345	0.705257	0.72479	0.451367	0.251478	0.396804	0.466867	0.465989	0.42204	0.264687	0.277492	-0.848889	24	1.21912	-1.04249	24	1.0991	0.404331	0.307574	-1.19014	0.206802	0.0253511	acetyl-CoA carboxylase, biotin carboxylase (accC)
HI0973	0.228367	0.136079	0.40382	0.26021	0.316156	0.268292	0.308053	0.241065	4	4	0.257119	0.283392	0.111068	0.0351247	-1.43109	-1.26684	0.447823	0.126435	0.0839631	0.048576	0.367152	0.171585	0.541695	24	2.98767	0.810584	24	4.57861	0.593023	0.42557	1.10218	0.162742	0.017366	H. influenzae predicted coding region HI0973
HI0974	0.793012	0.434433	0.773758	0.532592	0.994524	0.952423	0.848263	0.695528	4	4	0.633449	0.872685	0.177882	0.133147	-0.488031	-0.145471	0.293742	0.159865	0.167202	0.147002	0.279388	0.170645	2.14913	24	1.29371	2.09274	24	2.68057	0.04192	0.0471226	1.37767	0.580201	0.138787	Predicted outer membrane protein
HI0974.1	1.75738	1.49919	2.79303	1.55876	1.86002	1.68119	1.63003	1.54918	4	4	1.90209	1.68011	0.60413	0.13168	0.609942	0.516604	0.286226	0.0770861	0.450519	0.256893	0.220133	0.152932	-0.856069	24	3.07553	-0.696446	24	2.07191	0.400426	0.49284	-1.13213	0.145323	0.0143158	conserved hypothetical protein
HI0975	1.03193	1.02254	1.42001	1.15007	1.45336	0.980305	1.38234	0.829254	4	4	1.15614	1.16131	0.185241	0.303957	0.136051	0.122633	0.15271	0.270746	0.284563	0.226641	0.20826	0.206591	0.028467	24	1.57645	-0.0914765	24	1.01623	0.977525	0.927873	1.00448	0.0860139	0.00290493	sodium/pantothenate symporter (panF)
HI0976	1.56706	1.31131	3.72814	1.1455	2.26617	1.68938	1.34854	1.23662	4	4	1.938	1.63518	1.20596	0.462636	0.542994	0.463465	0.531017	0.270525	0.695912	0.340287	0.318077	0.19966	-0.78183	24	4.18234	-0.423536	24	2.53793	0.44196	0.675676	-1.18519	0.112762	0.00857441	conserved hypothetical protein
HI0976.1	0.420646	0.342844	0.605952	0.36864	0.639054	0.388466	0.498485	0.358235	4	4	0.434521	0.47106	0.11878	0.127181	-0.858833	-0.779016	0.253161	0.26179	0.108014	0.0960756	0.251897	0.207706	0.505525	24	1.26397	0.488942	24	1.47077	0.617802	0.629321	1.08409	0.119542	0.00979634	conserved hypothetical protein
HI0977	0.512397	0.634808	0.350401	0.42599	0.419644	0.495341	0.47545	0.358424	4	4	0.480899	0.437215	0.122099	0.0615286	-0.756276	-0.835097	0.254104	0.145528	0.120188	0.0687253	0.274423	0.169811	-0.631051	24	3.05835	-0.488491	24	2.61162	0.533971	0.629636	-1.09991	0.119494	0.00978764	cell filamentation protein (fic)
HI0978	0.12545	0.0901541	0.113707	0.1423	0.118477	0.1573	0.159054	0.167101	4	4	0.117903	0.150483	0.0219072	0.0217598	-2.15151	-1.90258	0.193047	0.15587	0.0373652	0.0263792	0.33552	0.180415	1.42461	24	2.00637	1.30688	24	3.45853	0.167145	0.203638	1.27633	0.273951	0.0387591	ribosomal protein L11 methyltransferase (prmA)
HI0979	0.206348	0.163631	0.162527	0.170225	0.240725	0.290195	0.283567	0.200677	4	4	0.175683	0.253791	0.0207244	0.0416482	-1.74397	-1.38192	0.112389	0.171027	0.0553491	0.0473442	0.290996	0.184504	2.14479	24	1.36675	2.10155	24	2.4875	0.0423016	0.0462732	1.4446	0.58411	0.14077	nitrogen fixation protein (nifR3)
HI0980	0.857242	0.584132	0.475469	0.744698	0.847515	1.2132	1.01993	0.827455	4	4	0.665385	0.977024	0.169085	0.179594	-0.432473	-0.0354633	0.26093	0.178841	0.176436	0.173706	0.276033	0.17437	2.51733	24	1.03168	2.43195	24	2.50598	0.0189095	0.0228497	1.46836	0.72361	0.236054	Hin recombinational enhancer binding protein (fis)
HI0981	1.68435	1.06197	1.36905	1.66464	0.927295	1.45916	1.46038	1.44746	4	4	1.445	1.32357	0.293265	0.264249	0.351307	0.262721	0.216144	0.225505	0.307229	0.240445	0.210185	0.18738	-0.622496	24	1.63265	-0.6292	24	1.25823	0.539485	0.535162	-1.09174	0.136195	0.0127247	small protein B (smpB)
HI0982	0.744292	0.693614	0.638009	0.738308	0.613337	0.779267	0.76109	0.71914	4	4	0.703556	0.718208	0.0492015	0.0743099	-0.353489	-0.335236	0.0712855	0.107805	0.167267	0.117883	0.227369	0.157111	0.143206	24	2.01332	0.13209	24	2.09436	0.887323	0.896015	1.02083	0.0887035	0.00364457	6-phosphofructokinase (pfkA)
HI0983	1.00691	0.713803	0.728244	0.919768	0.799118	0.952569	0.811993	0.82284	4	4	0.842181	0.84663	0.144474	0.0712887	-0.182754	-0.169024	0.170958	0.0811738	0.210271	0.127252	0.237805	0.151211	0.0361985	24	2.73044	0.097437	24	2.47328	0.971423	0.923188	1.00528	0.0864001	0.00301803	H. influenzae predicted coding region HI0983
HI0984	0.328007	0.262888	0.300516	0.39699	0.29355	0.396649	0.336361	0.328362	4	4	0.3221	0.33873	0.0566134	0.0428526	-1.14421	-1.08841	0.172813	0.124216	0.0805321	0.0571278	0.259386	0.171226	0.336863	24	1.98721	0.359113	24	2.29485	0.739148	0.722651	1.05163	0.106629	0.0074377	conserved hypothetical protein
HI0985	0.101851	0.0517316	0.0711159	0.0828057	0.0557315	0.0666708	0.0631769	0.0752937	4	4	0.0768759	0.0652182	0.0210104	0.00811973	-2.59516	-2.73584	0.285268	0.124777	0.0278941	0.0123633	0.351004	0.197067	-0.764159	24	5.0904	-0.698976	24	3.17247	0.452221	0.491286	-1.17875	0.145682	0.0143785	DNA processing chain A (dprA)
HI0986	0.00807653	0.243757	0.0104692	0.00365871	0.0158434	0.00859304	0.00991275	0.0119391	4	4	0.0664904	0.0115721	0.118211	0.00316263	-4.10008	-4.48592	1.84727	0.264166	0.0635822	0.00404115	1.12249	0.410634	-1.72399	24	247.549	-0.645617	24	7.47233	0.0975685	0.524653	-5.74576	0.13835	0.0131007	2-isopropylmalate synthase (leuA)
HI0987	0.0186983	0.153669	0.027243	0.0242885	0.0332592	0.0341674	0.0297031	0.0338624	4	4	0.0559746	0.032748	0.0652257	0.00206473	-3.29325	-3.42047	0.95987	0.0649983	0.0399995	0.00866725	0.729083	0.23905	-1.13501	24	21.2984	-0.331611	24	9.30203	0.267582	0.743061	-1.70925	0.104165	0.00696839	3-isopropylmalate dehydrogenase (beta-IPM dehydrogenase) (leuB)
HI0988	0.0481832	0.0807758	0.0341217	0.0336889	0.0528051	0.0405617	0.0413989	0.0478046	4	4	0.0491924	0.0456426	0.0221059	0.00576777	-3.07931	-3.0928	0.410447	0.12477	0.0245976	0.0104075	0.460428	0.215315	-0.265816	24	5.5859	-0.0531012	24	4.57273	0.792651	0.958091	-1.07777	0.0835946	0.00211045	3-isopropylmalate dehydratase, alpha subunit (leuC)
HI0989	0.104803	0.067212	0.10456	0.0976993	0.08891	0.139378	0.0916649	0.118398	4	4	0.0935685	0.109588	0.0178769	0.0239016	-2.38486	-2.2285	0.212538	0.214629	0.0290203	0.0208108	0.333041	0.189147	0.89716	24	1.94458	0.816457	24	3.10024	0.378545	0.422269	1.1712	0.163709	0.0175364	3-isopropylmalate dehydratase small subunit (leuD)
HI0990	0.267056	0.204364	0.335709	0.243135	0.301673	0.288924	0.279069	0.336053	4	4	0.262566	0.30143	0.055182	0.024868	-1.35345	-1.2017	0.206833	0.080696	0.069732	0.0520327	0.298946	0.169821	0.893362	24	1.79602	0.882763	24	3.09887	0.380534	0.386121	1.14802	0.175132	0.0195637	immunoglobin A1 protease (iga1)
HI0991	0.39797	0.326821	0.371728	0.447008	0.313372	0.331314	0.225723	0.287623	4	4	0.385882	0.289508	0.0502365	0.0461495	-0.958624	-1.2499	0.130897	0.169334	0.0901205	0.0523619	0.218283	0.17869	-1.84928	24	2.96222	-2.0651	24	1.49224	0.0767715	0.0498768	-1.33289	0.567931	0.132735	DNA/ATP binding protein (recF)
HI0992	0.519652	0.35327	0.423987	0.517815	0.53844	0.602548	0.526612	0.558671	4	4	0.453681	0.556568	0.0804763	0.0333895	-0.802827	-0.587288	0.184803	0.0590634	0.10422	0.0925237	0.259227	0.162756	1.47652	24	1.2688	1.40837	24	2.5368	0.152805	0.171846	1.22678	0.305076	0.0456375	DNA polymerase III, beta subunit (dnaN)
HI0993	0.619606	0.402103	0.587058	0.635572	0.743174	0.577494	0.652198	0.596588	4	4	0.561085	0.642364	0.107894	0.0743032	-0.593895	-0.447454	0.214011	0.112821	0.137835	0.114394	0.243411	0.169605	0.907529	24	1.4518	0.987223	24	2.05968	0.37315	0.333382	1.14486	0.195145	0.0231883	chromosomal replication initiator protein (dnaA)
HI0994	0.331056	0.184907	0.258784	0.294049	0.366482	0.376633	0.364078	0.369224	4	4	0.267199	0.369104	0.0622931	0.00544179	-1.34228	-0.996757	0.251403	0.0146816	0.0701433	0.0557095	0.311575	0.152863	2.27531	24	1.58531	1.99121	24	4.15452	0.0321055	0.0579583	1.38138	0.535116	0.117759	transferrin-binding protein 1 precursor (tbp1)
HI0995	0.027512	0.0211312	0.0269571	0.0276198	0.0240861	0.03336	0.0329379	0.0260942	4	4	0.025805	0.0291196	0.00312939	0.00472758	-3.66322	-3.54642	0.12963	0.164627	0.0113515	0.00803956	0.543761	0.253928	0.476566	24	1.99362	0.389233	24	4.5856	0.637982	0.700536	1.12845	0.109432	0.00796196	transferrin-binding protein 2 precursor (tbp2)
HI0996	0.410366	0.359478	0.30265	0.407059	0.328994	0.432544	0.323425	0.379536	4	4	0.369888	0.366125	0.0504959	0.0509683	-1.00195	-1.01185	0.142362	0.136259	0.0883803	0.0612531	0.222046	0.173388	-0.0699962	24	2.08188	-0.0702775	24	1.64002	0.944777	0.944555	-1.01028	0.0846634	0.00248341	hypothetical protein
HI0997	0.0610334	0.0718156	0.0744028	0.0509622	0.0626541	0.0776782	0.0639123	0.0524875	4	4	0.0645535	0.064183	0.0107527	0.0103492	-2.75123	-2.75568	0.173284	0.160324	0.0235122	0.0124276	0.374491	0.205226	-0.0278599	24	3.57942	-0.0208534	24	3.32979	0.978004	0.983535	-1.00577	0.0816458	0.00124866	Predicted outer membrane protein
HI0998	4.49948	4.63998	4.02369	5.23052	3.73916	4.88828	4.63656	4.79653	4	4	4.59842	4.51513	0.497117	0.52767	1.52135	1.50189	0.107846	0.123965	0.876167	0.849412	0.163768	0.167619	-0.136501	24	1.06399	-0.166034	24	1.04758	0.892564	0.869521	-1.01845	0.0910603	0.00422571	ribosomal protein L34 (rpL34)
HI0999	2.83683	4.20574	2.84931	3.30424	4.07832	2.99967	3.14286	2.75282	4	4	3.29903	3.24342	0.642398	0.579445	1.18036	1.16549	0.184861	0.169276	0.638047	0.637971	0.178591	0.178699	-0.123268	24	1.00023	-0.1177	24	1.0012	0.902922	0.907285	-1.01715	0.0877347	0.00338979	ribonuclease P (rnpA)
HI1000	1.89187	1.39082	2.5627	1.66283	2.41526	1.65123	1.44566	1.56118	4	4	1.87706	1.76833	0.500878	0.439416	0.604261	0.549335	0.257543	0.22825	0.414421	0.348219	0.21115	0.185465	-0.40171	24	1.41637	-0.390885	24	1.29616	0.691452	0.69933	-1.06148	0.109589	0.00799108	hemolysin, putative
HI1001	1.61537	2.82552	1.26818	1.57883	2.18631	1.22205	1.51483	1.47275	4	4	1.82198	1.59899	0.686925	0.412328	0.553131	0.446295	0.341591	0.243381	0.477955	0.322763	0.245057	0.188234	-0.773295	24	2.19284	-0.691486	24	1.69488	0.446898	0.495895	-1.13946	0.144622	0.0141937	inner membrane protein, 60 kDa (yidC)
HI1002	0.754703	0.406928	0.693124	0.605714	0.61293	0.604096	0.625283	0.531906	4	4	0.615117	0.593554	0.151658	0.0420069	-0.512111	-0.523592	0.273431	0.0731752	0.156482	0.103203	0.269757	0.150821	-0.230074	24	2.29904	-0.0742964	24	3.19903	0.819984	0.94139	-1.03633	0.0849167	0.00256605	thiophene and furan oxidation protein (thdF)
HI1004	0.891721	0.589187	0.837811	0.725179	1.0987	0.792173	0.810876	0.73023	4	4	0.760974	0.857995	0.133904	0.16413	-0.285479	-0.165721	0.184001	0.178958	0.187082	0.150966	0.248356	0.173129	0.807171	24	1.5357	0.791146	24	2.05783	0.427495	0.436608	1.12749	0.159594	0.016812	peptidyl-prolyl cis-trans isomerse, putative
HI1005	0.138916	0.134441	0.162021	0.137111	0.13534	0.13753	0.157178	0.138906	4	4	0.143122	0.142239	0.0127327	0.0100674	-1.94688	-1.95205	0.0856304	0.0686263	0.0396405	0.0227892	0.287319	0.161971	-0.0386533	24	3.02566	-0.0313842	24	3.14669	0.969487	0.975223	-1.00621	0.0822742	0.00156689	conserved hypothetical protein
HI1006	0.32239	0.162024	0.452951	0.326413	0.471556	0.306847	0.299985	0.293315	4	4	0.315945	0.342926	0.119182	0.0859314	-1.21589	-1.09091	0.432426	0.22688	0.0943635	0.0710257	0.330529	0.196269	0.456895	24	1.76513	0.650229	24	2.83605	0.651855	0.521721	1.0854	0.138964	0.0132077	lipoprotein signal peptidase (lspA)
HI1007	0.209451	0.137033	0.380073	0.199147	0.247498	0.238449	0.206063	0.20698	4	4	0.231426	0.224747	0.104133	0.0213707	-1.53297	-1.49616	0.421877	0.094991	0.0788708	0.0365314	0.346853	0.169557	-0.153674	24	4.66123	0.190688	24	4.18465	0.879152	0.850374	-1.02972	0.0928377	0.00463691	penicillin tolerance protein (lytB)
HI1008	0.0217761	0	0.0276423	0.0238281	0.0144103	0.0113943	0.020651	0.0209568	3	4	0.0244155	0.0168531	0.00297688	0.0047269	-3.71741	-4.11494	0.120454	0.295808	0.0110184	0.00533337	0.554764	0.362145	-2.83589	21	NA	-2.19538	21	NA	0.00989847	0.0395135	-1.44873	0.617544	0.158954	conserved hypothetical protein
HI1009	0.168302	0.147094	0.233959	0.219873	0.224452	0.26387	0.335854	0.212623	4	4	0.192307	0.2592	0.0412928	0.0556011	-1.6665	-1.36643	0.219639	0.20521	0.0611615	0.0523904	0.300995	0.188215	1.66126	24	1.36286	1.69057	24	2.55748	0.10967	0.103869	1.34784	0.407145	0.0721258	glycerol-3-phosphate regulon repressor (glpR)
HI1010	0.50499	0.507876	1.52664	0.644198	0.78303	0.535951	0.470434	0.612191	4	4	0.795926	0.600401	0.491455	0.134831	-0.344353	-0.528277	0.524045	0.21756	0.304235	0.121496	0.344806	0.186236	-1.19369	24	6.27036	-0.938658	24	3.42786	0.244265	0.357258	-1.32566	0.185522	0.0214325	3-hydroxyisobutyrate dehydrogenase, putative
HI1011	0.249238	0.239141	0.294912	0.367961	0.273521	0.273047	0.261073	0.271161	4	4	0.287813	0.269701	0.0586828	0.00584144	-1.26023	-1.31062	0.195873	0.0218791	0.0733086	0.0463454	0.277012	0.161311	-0.417679	24	2.50205	-0.314424	24	2.94895	0.679895	0.755916	-1.06716	0.102669	0.00667894	conserved hypothetical protein
HI1012	0.247109	0.378938	0.258029	0.416003	0.193482	0.290083	0.228992	0.318526	4	4	0.32502	0.257771	0.085133	0.0568521	-1.15001	-1.37457	0.26465	0.226294	0.0893774	0.0523569	0.280041	0.194938	-1.29845	24	2.91412	-1.31624	24	2.06372	0.206472	0.200528	-1.26089	0.276694	0.0393464	sugar isomerase, putative
HI1013	0.197808	0.0962649	0.120981	0.322867	0.123876	0.238138	0.202195	0.294214	4	4	0.18448	0.214606	0.101887	0.0713609	-1.80094	-1.58634	0.538569	0.368288	0.0756486	0.0486754	0.386984	0.24959	0.669786	24	2.41536	0.932048	24	2.40399	0.509387	0.360594	1.1633	0.184255	0.0212033	conserved hypothetical protein
HI1014	0.381055	0.344329	0.341768	0.73444	0.316984	0.481521	0.409983	0.50214	4	4	0.450398	0.427657	0.19021	0.0836859	-0.85331	-0.865056	0.366485	0.208438	0.134168	0.0750091	0.284785	0.181684	-0.295888	24	3.19942	-0.0695428	24	2.45697	0.769861	0.945134	-1.05317	0.0846172	0.00246814	conserved hypothetical protein
HI1015	0.551287	0.537191	0.450415	1.09971	0.350562	0.694991	0.684144	0.759408	4	4	0.65965	0.622276	0.296743	0.184164	-0.479861	-0.516719	0.393646	0.357299	0.211659	0.137929	0.30797	0.230653	-0.295872	24	2.35486	-0.191587	24	1.78279	0.769872	0.849677	-1.06006	0.0929036	0.0046518	gluconate permease (gntP)
HI1016	0.598673	0.773611	0.422728	0.833757	0.612122	0.801796	0.699603	0.752065	4	4	0.657192	0.716397	0.185406	0.0810773	-0.453142	-0.338475	0.306688	0.115834	0.179535	0.118093	0.291938	0.155719	0.551017	24	2.31127	0.693122	24	3.51477	0.586715	0.494886	1.09009	0.144853	0.0142339	H. influenzae predicted coding region HI1016
HI1017	0.994746	0.661239	0.686776	0.877254	0.817996	0.947775	0.768939	0.951992	4	4	0.805004	0.871676	0.159027	0.0925169	-0.231404	-0.141619	0.19602	0.107187	0.197326	0.13828	0.237559	0.160522	0.5534	24	2.03635	0.626311	24	2.19013	0.585109	0.537023	1.08282	0.13582	0.0126594	glycerol uptake facilitator protein (glpF)
HI1019	0.552888	0.303992	0.533033	0.555813	0.498707	0.609927	0.551614	0.535173	4	4	0.486431	0.548855	0.122047	0.04633	-0.749963	-0.602556	0.29445	0.0835594	0.128207	0.086266	0.282852	0.164199	0.80793	24	2.20873	0.90141	24	2.96741	0.427067	0.376328	1.12833	0.178519	0.02017	thiamin ABC transporter, periplasmic-binding protein (tbpA)
HI1020	1.64701	1.37546	1.0785	1.53467	1.1386	1.37056	0.898822	1.01407	4	4	1.40891	1.10551	0.246847	0.202013	0.330408	0.0880801	0.18536	0.179585	0.29149	0.190756	0.205662	0.171943	-1.74186	24	2.33501	-1.80795	24	1.43066	0.0943376	0.0831636	-1.27444	0.455425	0.0873514	thiamin ABC transporter, permease protein, putative
HI1021	0.346466	0.415797	0.366836	0.342671	0.396911	0.362013	0.347122	0.357069	4	4	0.367943	0.365779	0.0336215	0.0216587	-1.00284	-1.00701	0.0887006	0.0580059	0.0871347	0.056696	0.215932	0.159631	-0.0416291	24	2.36198	-0.0310394	24	1.82978	0.967139	0.975495	-1.00592	0.0822535	0.00155724	thiamin ABC transporter, ATP-binding protein, putative
HI1022	0.70417	0.384743	0.433313	0.452124	0.399684	0.581163	0.552561	0.640411	4	4	0.493588	0.543455	0.14323	0.102592	-0.734002	-0.624661	0.264482	0.204337	0.134797	0.0977541	0.275943	0.186806	0.598962	24	1.90147	0.656255	24	2.18202	0.554811	0.517903	1.10103	0.139772	0.0133484	biotin synthetase (bioB)
HI1023	1.80393	1.53807	1.42477	1.67047	1.46923	1.66104	1.51701	1.53757	4	4	1.60931	1.54621	0.164061	0.0817259	0.471903	0.434783	0.102058	0.0520571	0.292118	0.238886	0.179555	0.145527	-0.334403	24	1.49532	-0.321209	24	1.52232	0.74098	0.750833	-1.04081	0.103256	0.00679288	transketolase 1 (tktA)
HI1024	0.153241	0.154621	0.11989	0.150352	0.12871	0.125657	0.135462	0.138739	4	4	0.144526	0.132142	0.0165202	0.00601061	-1.93962	-2.02465	0.121604	0.0455035	0.0405569	0.0199641	0.287754	0.155197	-0.547917	24	4.12697	-0.520192	24	3.43776	0.588809	0.607695	-1.09372	0.122993	0.0104092	hexulose-6-phosphate synthase, putative
HI1025	0.130048	0.0726356	0.126809	0.125364	0.12977	0.161511	0.130422	0.140658	4	4	0.113714	0.14059	0.0274557	0.0148117	-2.20094	-1.9659	0.281325	0.102031	0.0362496	0.0226501	0.342442	0.165337	1.25753	24	2.56132	1.2362	24	4.28976	0.220663	0.228346	1.23635	0.254067	0.0346008	L-ribulose-5-phosphate 4-epimerase (araD)
HI1026	0.0733019	0.0688814	0.0555583	0.0872489	0.0866898	0.111835	0.0862228	0.090591	4	4	0.0712476	0.0938347	0.0130642	0.0121592	-2.65446	-2.37209	0.186369	0.122919	0.0242136	0.015567	0.359685	0.165693	1.56932	24	2.41939	1.42607	24	4.7123	0.129666	0.166728	1.31702	0.310817	0.0469595	hexulose-6-phosphate isomerase, putative
HI1027	0.0383466	0.0649567	0.0430842	0.0407715	0.0343695	0.0841729	0.0366438	0.0437922	4	4	0.0467898	0.0497446	0.0122648	0.0233007	-3.08487	-3.07007	0.238683	0.409818	0.0204628	0.0154562	0.444059	0.289257	0.23045	24	1.75277	0.0558679	24	2.35675	0.819695	0.95591	1.06315	0.0837653	0.00217308	L-xylulose kinase (lyx)
HI1028	0.0193831	0.0667587	0.0532671	0.100862	0.0809265	0.11826	0.120134	0.132392	4	4	0.0600677	0.112928	0.0337166	0.0222357	-2.96912	-2.19756	0.701224	0.216927	0.0282868	0.020729	0.531088	0.191488	3.01464	24	1.86214	2.73334	24	7.69218	0.00599339	0.0115843	1.88001	0.826541	0.361225	conserved hypothetical protein
HI1029	0.0599547	0.0788403	0.0600228	0.0839561	0.0586683	0.0619849	0.0884977	0.0736211	4	4	0.0706935	0.070693	0.012536	0.0134908	-2.66125	-2.66258	0.177783	0.185701	0.0239839	0.0138753	0.357072	0.196013	-3.39248e-05	24	2.98782	-0.0065483	24	3.31849	0.999973	0.994829	-1.00001	0.0808031	0.000663314	conserved hypothetical transmembrane protein
HI1030	0.0609847	0.0182163	0.0476355	0.0540702	0.063454	0.0760128	0.0601159	0.0677904	4	4	0.0452267	0.0668433	0.0188139	0.00687316	-3.19105	-2.70928	0.552212	0.101033	0.0220242	0.0126325	0.592567	0.191944	1.70278	24	3.03965	1.54694	24	9.53073	0.101528	0.134964	1.47796	0.352456	0.0571022	conserved hypothetical transmembrane protein
HI1031	0.0716926	0.053414	0.0682627	0.0579347	0.0675518	0.0721689	0.063452	0.0538933	4	4	0.062826	0.0642665	0.00857683	0.00777835	-2.77447	-2.75046	0.137872	0.125104	0.0235636	0.0120287	0.381765	0.199606	0.108896	24	3.83747	0.111481	24	3.65801	0.91419	0.912162	1.02293	0.0873215	0.00327753	conserved hypothetical protein
HI1032	0.167653	0.0692326	0.131879	0.206055	0.169171	0.215343	0.18746	0.165637	4	4	0.143705	0.184403	0.058158	0.0227362	-2.0154	-1.69613	0.47314	0.119944	0.0487528	0.0323693	0.389931	0.181296	1.39089	24	2.26847	1.48494	24	4.62593	0.177021	0.150576	1.2832	0.330574	0.0516465	transcriptional regulator, putative
HI1033	0.996774	0.567554	0.910524	0.827613	0.856487	1.09979	0.821188	0.751066	4	4	0.825616	0.882133	0.185387	0.151575	-0.213149	-0.135765	0.247453	0.163374	0.214364	0.15174	0.254593	0.172035	0.430386	24	1.99573	0.50369	24	2.19009	0.670755	0.619072	1.06845	0.121153	0.010083	phosphoserine phosphatase (serB)
HI1034	1.16045	1.03378	0.719892	0.920592	1.45091	0.99293	1.05367	1.01341	4	4	0.958677	1.12773	0.186922	0.216928	-0.0573415	0.107673	0.204086	0.178058	0.224133	0.195532	0.243557	0.173073	1.13673	24	1.31394	1.10456	24	1.98036	0.266876	0.280301	1.17634	0.220834	0.0280123	conserved hypothetical protein
HI1035	1.53621	1.08124	1.34453	0.899642	1.51864	1.90097	1.89985	1.25483	4	4	1.21541	1.64357	0.281244	0.315518	0.174429	0.482239	0.23632	0.200322	0.323446	0.299037	0.223643	0.177236	1.944	24	1.16991	2.15736	24	1.59224	0.0637088	0.0412054	1.35228	0.608763	0.153956	magnesium and cobalt transport protein (corA)
HI1036	0.269827	0.245224	0.264797	0.313032	0.700841	0.304455	0.627263	0.417695	4	4	0.27322	0.512564	0.0285847	0.183406	-1.30145	-0.721025	0.102085	0.383311	0.067446	0.123275	0.273593	0.249231	3.40655	24	3.34073	3.13663	24	1.20506	0.00231995	0.00447557	1.87601	0.916769	0.567417	conserved hypothetical protein
HI1037	0.284663	0.232513	0.434062	0.476268	0.273273	0.433107	0.435739	0.431966	4	4	0.356876	0.393521	0.116752	0.0801809	-1.0729	-0.951044	0.341108	0.230855	0.102887	0.0701042	0.281893	0.185574	0.588673	24	2.15394	0.722132	24	2.30746	0.56158	0.477191	1.10268	0.149024	0.0149615	conserved hypothetical protein
HI1037.1	0.60138	0.503343	0.503267	0.378712	0.399635	0.498246	0.482004	0.426345	4	4	0.496675	0.451558	0.0912257	0.0463263	-0.713156	-0.799044	0.191277	0.103435	0.123735	0.0708111	0.260982	0.164682	-0.632948	24	3.05341	-0.556631	24	2.51147	0.532752	0.582933	-1.09992	0.127199	0.0111507	hypothetical protein
HI1038	0.207375	0.111642	0.20699	0.148959	0.221017	0.185733	0.181338	0.144461	4	4	0.168741	0.183137	0.04693	0.0313087	-1.81122	-1.70878	0.297977	0.174557	0.0552436	0.0340635	0.31472	0.193385	0.443615	24	2.63018	0.554644	24	2.64853	0.661295	0.58427	1.08531	0.126964	0.0111095	conserved hypothetical protein
HI1040	0.0760586	0.0980922	0.0617684	0.0467083	0.0556064	0.0733765	0.0507591	0.0574524	4	4	0.0706569	0.0592986	0.0218664	0.00980055	-2.68657	-2.83477	0.314688	0.157396	0.0254816	0.0119117	0.38609	0.205672	-0.807606	24	4.57625	-0.677529	24	3.52391	0.42725	0.50455	-1.19154	0.142674	0.0138542	type II restriction enzyme, putative
HI1041	0.86401	0.644683	1.13601	0.766401	0.796083	1.13065	1.0517	0.92006	4	4	0.852775	0.974624	0.209053	0.147354	-0.180925	-0.0345413	0.238183	0.1547	0.222193	0.164616	0.252803	0.168415	0.881275	24	1.82188	0.963794	24	2.25322	0.38691	0.34476	1.14288	0.190431	0.0223252	modification methylase
HI1043	0.389701	0.250667	0.460228	0.282149	0.426875	0.250512	0.263511	0.256921	4	4	0.345686	0.299455	0.0968203	0.0851122	-1.09184	-1.23204	0.281252	0.254689	0.098021	0.0656382	0.269492	0.203189	-0.783796	24	2.2301	-0.830796	24	1.7591	0.440827	0.414278	-1.15438	0.166099	0.0179586	ferredoxin-type protein (napF)
HI1044	1.9228	2.24847	5.7731	1.67248	3.65318	1.56604	1.48564	1.52498	4	4	2.90421	2.05746	1.92708	1.06432	0.932887	0.640493	0.560083	0.437267	1.06529	0.621224	0.31592	0.26314	-1.37327	24	2.94064	-1.42231	24	1.44139	0.182363	0.167804	-1.41155	0.309591	0.0466758	conserved hypothetical protein
HI1045	1.81894	1.95592	2.31214	1.5375	2.77884	1.25757	1.64451	1.25063	4	4	1.90613	1.73289	0.321875	0.721186	0.634362	0.493076	0.169188	0.375077	0.37864	0.443079	0.183857	0.237846	-0.594481	24	1.36933	-0.939959	24	1.67352	0.557754	0.356603	-1.09997	0.185772	0.0214779	anaerobic dimethyl sulfoxide reductase, chain C (dmsC)
HI1046	9.32131	9.40417	11.1335	8.80593	11.3918	8.7939	9.43849	9.66457	4	4	9.66621	9.82219	1.01333	1.10953	2.26471	2.28005	0.101115	0.109503	1.70013	1.17606	0.169312	0.149584	0.150905	24	2.08981	0.135842	24	1.28117	0.881312	0.893079	1.01614	0.088959	0.00371003	anaerobic dimethyl sulfoxide reductase, chain B (dmsB)
HI1047	8.07652	10.071	9.5976	8.73448	8.48367	5.69034	9.02656	8.78821	4	4	9.1199	7.99719	0.888817	1.55387	2.20685	2.06262	0.098356	0.217392	1.66478	1.27333	0.168338	0.182499	-1.07133	24	1.70936	-1.16182	24	1.17531	0.294678	0.256732	-1.14039	0.234695	0.0307088	anaerobic dimethyl sulfoxide reductase, chain A (dmsA)
HI1048	0.100658	0.323051	0.137966	0.151903	0.19348	0.197215	0.219811	0.225384	4	4	0.178395	0.208973	0.0988345	0.0159693	-1.82281	-1.56774	0.494216	0.0764631	0.0742164	0.0334681	0.366577	0.168617	0.751176	24	4.91741	1.26426	24	4.72636	0.459849	0.218277	1.17141	0.261788	0.0361948	H. influenzae predicted coding region HI1048
HI1049	0.0135839	0.0287471	0.0169435	0.0179602	0.0282546	0.0326902	0.0251935	0.0081852	4	4	0.0193087	0.0235809	0.00656429	0.0107153	-3.98639	-3.86844	0.315297	0.633686	0.00938471	0.00804179	0.623366	0.429363	0.691359	24	1.36187	0.311644	24	2.10784	0.495974	0.758002	1.22126	0.102431	0.00663236	mercuric ion transport protein (merT)
HI1050	0.00418051	0	0.0102368	0.0125129	0.0185904	0.0287802	0.0207934	0.0157912	3	4	0.00897674	0.0209888	0.00430673	0.00558305	-4.81336	-3.88865	0.583704	0.253614	0.00531363	0.00652172	0.86353	0.316623	3.68372	21	NA	5.84109	21	NA	0.00138046	8.48241e-06	2.33814	0.999637	0.996964	mercuric ion scavenger protein (merP)
HI1051	0.0556796	0	0.0545616	0.0845645	0.0374759	0.0778106	0.0785085	0.0767248	3	4	0.0649352	0.0676299	0.0170086	0.0201161	-2.7556	-2.7374	0.247338	0.364559	0.0250736	0.0157397	0.396838	0.263448	0.342412	21	NA	0.138164	21	NA	0.735444	0.891427	1.0415	0.0891035	0.00374673	ABC transporter, ATP-binding protein
HI1052	0.366991	0.281411	0.219088	0.31317	0.286086	0.388699	0.270377	0.276006	4	4	0.295165	0.305292	0.0618061	0.0559831	-1.23741	-1.19792	0.216701	0.170254	0.0746159	0.0580801	0.282251	0.184846	0.214203	24	1.65047	0.234097	24	2.3316	0.832198	0.816895	1.03431	0.0961081	0.00535125	transcriptional regulator, araC family, putative
HI1053	0.0425065	0.0393561	0.0322827	0.0543896	0.0368996	0.0757337	0.0552247	0.0467673	4	4	0.0421337	0.0536563	0.00922144	0.0165138	-3.1845	-2.95975	0.215721	0.30214	0.0189627	0.0133249	0.533388	0.247871	0.994346	24	2.0252	0.764241	24	4.63059	0.329975	0.452173	1.27348	0.155362	0.0160695	conserved hypothetical protein
HI1054	0.269315	0.124516	0.297256	0.251772	0.203588	0.295048	0.263664	0.242104	4	4	0.235715	0.251101	0.0764621	0.0384169	-1.4969	-1.39094	0.396854	0.156416	0.0712244	0.0468101	0.342933	0.182667	0.361048	24	2.31515	0.545418	24	3.5245	0.721222	0.590499	1.06527	0.125883	0.0109193	conserved hypothetical protein
HI1055	0.080178	0.0764194	0.101922	0.103228	0.0766861	0.156032	0.128892	0.117886	4	4	0.0904367	0.119874	0.0141096	0.0329538	-2.41235	-2.15314	0.157386	0.300302	0.0287877	0.0244829	0.321891	0.214073	1.5579	24	1.38257	1.34106	24	2.26097	0.132347	0.192455	1.3255	0.284094	0.040949	H. influenzae predicted coding region HI1055
HI1056	0.174931	0.151543	0.168842	0.169683	0.19147	0.231027	0.201083	0.202125	4	4	0.16625	0.206426	0.010168	0.0170875	-1.79572	-1.58029	0.0627661	0.0804996	0.0467251	0.0335706	0.282097	0.169851	1.39661	24	1.93724	1.30847	24	2.75844	0.175315	0.203108	1.24166	0.274415	0.0388581	H. influenzae predicted coding region HI1056
HI1058	0.080502	0.0993161	0.0782953	0.0553948	0.0804321	0.141327	0.10282	0.0928499	4	4	0.078377	0.104357	0.0179921	0.026293	-2.56737	-2.28214	0.241822	0.239217	0.0271928	0.0207532	0.348286	0.197093	1.51898	24	1.71686	1.42545	24	3.12268	0.141832	0.166904	1.33148	0.310616	0.046913	H. influenzae predicted coding region HI1058
HI1059	0.123709	0.122645	0.139621	0.178863	0.156902	0.249572	0.214401	0.1891	4	4	0.14121	0.202494	0.0262754	0.0392264	-1.96956	-1.61138	0.175872	0.196547	0.0403443	0.0376587	0.312355	0.192823	2.22088	24	1.14771	1.95151	24	2.62408	0.0360507	0.0627622	1.43399	0.517566	0.110396	ribonuclease HII (rnhB)
HI1060	0.340877	0.299927	0.305252	0.297674	0.333728	0.370902	0.363678	0.335785	4	4	0.310933	0.351023	0.0202142	0.0190317	-1.16971	-1.048	0.0631987	0.0541797	0.0714033	0.0587754	0.249691	0.161486	0.866996	24	1.47586	0.81855	24	2.39076	0.39453	0.421097	1.12894	0.164055	0.0175975	lipid-A-disaccharide synthetase (lpxB)
HI1061	2.37233	2.12019	1.92774	2.21341	1.68275	1.99444	2.04683	2.16259	4	4	2.15842	1.97165	0.185702	0.205013	0.766566	0.674598	0.0868434	0.108177	0.372888	0.323926	0.16921	0.157469	-0.756242	24	1.32515	-0.79576	24	1.15468	0.456864	0.433972	-1.09473	0.160334	0.0169421	UDP-N-acetylglucosamine acetyltransferase (lpxA)
HI1062	0.496035	0.263715	0.425763	0.490687	0.435751	0.498056	0.469192	0.391237	4	4	0.41905	0.448559	0.10837	0.0459184	-0.899954	-0.805728	0.296894	0.103999	0.10307	0.0705055	0.251254	0.16456	0.472612	24	2.13707	0.627452	24	2.3312	0.640759	0.536288	1.07042	0.135968	0.0126852	(3R)-hydroxymyristol (acyl carrier protein) dehydrase (fabZ)
HI1063	0.142079	0.0873374	0.247456	0.151226	0.175155	0.203989	0.127372	0.0975942	4	4	0.157024	0.151028	0.0665609	0.0476155	-1.91871	-1.92984	0.425937	0.329519	0.0541337	0.0338857	0.346772	0.22869	-0.1878	24	2.55213	-0.0535611	24	2.29928	0.852612	0.957728	-1.03971	0.0836229	0.00212094	H. influenzae predicted coding region HI1063
HI1064	0.797056	0.439479	0.631957	0.851654	0.541657	0.774276	0.590934	0.602133	4	4	0.680037	0.62725	0.185585	0.101476	-0.417126	-0.475569	0.298795	0.153581	0.184354	0.114755	0.284578	0.176527	-0.486169	24	2.58083	-0.349035	24	2.59886	0.631257	0.730107	-1.08415	0.105716	0.00726477	conserved hypothetical protein
HI1065	0.471379	0.41682	0.485168	0.547648	0.538579	0.515106	0.442389	0.482874	4	4	0.480254	0.494737	0.0537549	0.0417056	-0.738144	-0.706443	0.112064	0.0854483	0.106616	0.0800529	0.248522	0.170319	0.217259	24	1.77374	0.210443	24	2.12912	0.829843	0.835098	1.03016	0.0943032	0.00496285	uridylate kinase (pyrH)
HI1066	1.39564	1.88863	1.94886	1.76566	1.19983	1.37306	1.2782	1.6139	4	4	1.7497	1.36625	0.248044	0.17965	0.551244	0.305832	0.150984	0.127707	0.341826	0.221934	0.19025	0.163225	-1.88173	24	2.37226	-1.95802	24	1.35855	0.0720561	0.0619502	-1.28066	0.52044	0.111573	nitrite reductase, transmembrane protein (nrfD)
HI1067	0.56998	0.456127	0.56757	0.863098	0.541226	0.567452	0.69358	0.644179	4	4	0.614194	0.611609	0.174229	0.0699611	-0.515189	-0.496546	0.266466	0.113985	0.162099	0.105249	0.262815	0.160621	-0.0267449	24	2.37206	0.121052	24	2.67729	0.978884	0.904657	-1.00423	0.0879589	0.00344974	nitrite reductase, Fe-S protein (nrfC)
HI1068	2.02224	2.26663	2.35161	2.20403	1.89576	1.58032	1.83296	2.02883	4	4	2.21113	1.83447	0.139697	0.188087	0.791971	0.602659	0.0642497	0.105507	0.369768	0.292967	0.161502	0.157219	-1.59682	24	1.59303	-1.67986	24	1.05523	0.12339	0.105958	-1.20532	0.402889	0.0708781	nitrite reductase, cytochrome C-type protein (nrfB)
HI1069	1.51666	2.76316	1.66703	1.86655	1.95938	1.44541	1.72667	1.83848	4	4	1.95335	1.74249	0.558571	0.219665	0.642004	0.54904	0.263612	0.131024	0.448017	0.28622	0.209661	0.159817	-0.793252	24	2.45013	-0.705272	24	1.72104	0.435404	0.48743	-1.12101	0.146581	0.0145352	nitrite reductase, cytochrome C552 (nrfA)
HI1070	0.048347	0.0150984	0.0534171	0.0502378	0.0666636	0.0337837	0.0390451	0.0493211	4	4	0.0417751	0.0472034	0.0179071	0.0144894	-3.28578	-3.08708	0.606316	0.296875	0.0203385	0.0124105	0.629827	0.253537	0.455664	24	2.68574	0.585335	24	6.17107	0.652727	0.563786	1.12994	0.130656	0.011757	ATP-dependent helicase (hrpa)
HI1073	0.448775	0.225931	0.425714	0.59949	0.576177	0.498246	0.491192	0.505415	4	4	0.424978	0.517757	0.15345	0.0393767	-0.913606	-0.660325	0.411142	0.0735844	0.117254	0.0840405	0.291198	0.165002	1.28627	24	1.94662	1.5135	24	3.11456	0.210618	0.143212	1.21832	0.340516	0.0540895	conserved hypothetical protein
HI1074	0.585413	0.367779	0.702992	0.675683	0.627333	0.65863	0.766537	0.755386	4	4	0.582967	0.701972	0.152002	0.069453	-0.570037	-0.357567	0.297404	0.0996063	0.152406	0.113824	0.281882	0.15323	1.25123	24	1.79284	1.32447	24	3.38413	0.222909	0.197822	1.20414	0.279128	0.0398708	conserved hypothetical protein
HI1075	1.03606	0.893301	0.887422	1.20733	1.06287	1.25416	1.19559	1.25852	4	4	1.00603	1.19278	0.150775	0.0912406	-0.00210704	0.174002	0.145753	0.078907	0.228523	0.191048	0.222787	0.162371	1.25396	24	1.43079	1.27764	24	1.88262	0.221933	0.213596	1.18563	0.26555	0.0369809	cytochrome D ubiquinol oxidase, subunit II (cydB)
HI1076	1.38403	1.23204	2.79154	1.34491	1.9052	1.26303	1.77051	1.55989	4	4	1.68813	1.62466	0.738427	0.279851	0.464147	0.473497	0.378216	0.180054	0.484527	0.286422	0.257772	0.171687	-0.225533	24	2.86169	0.0603757	24	2.2542	0.823474	0.952356	-1.03907	0.0840445	0.00227282	cytochrome D ubiquinol oxidase, subunit I (cydA)
HI1077	0.202952	0.205899	0.21983	0.267201	0.614991	0.277858	0.299613	0.317317	4	4	0.223971	0.377445	0.0297456	0.159184	-1.50245	-1.02998	0.126663	0.366608	0.0602431	0.0975615	0.29203	0.241036	2.67697	24	2.62266	2.49553	24	1.46787	0.0131836	0.0198504	1.68524	0.747728	0.259442	CTP synthetase (pyrG)
HI1077.1	2.3894	2.72386	4.09643	2.21454	3.04535	2.31584	2.76835	2.73344	4	4	2.85606	2.71575	0.853488	0.300908	1.01956	0.994301	0.274048	0.113746	0.606448	0.468937	0.202562	0.159933	-0.366056	24	1.67247	-0.195763	24	1.60413	0.71753	0.846443	-1.05167	0.0932106	0.00472087	Nicotinamide mononucleotide transporter
HI1078	0.238003	0.245771	0.265157	0.305627	0.405179	0.318158	0.291354	0.391387	4	4	0.26364	0.351519	0.0302311	0.0553821	-1.33791	-1.05498	0.111315	0.159737	0.0653964	0.0640858	0.287995	0.177288	1.91956	24	1.04132	1.67323	24	2.63881	0.0668786	0.107269	1.33333	0.400268	0.0701168	amino acid ABC transporter, ATP-binding protein
HI1079	1.81474	1.21222	1.58083	1.26383	1.0195	1.73376	1.21107	1.35972	4	4	1.4679	1.33101	0.282885	0.302467	0.370121	0.267097	0.190408	0.222806	0.309966	0.253588	0.199267	0.183468	-0.683627	24	1.49407	-0.760705	24	1.17965	0.500758	0.454242	-1.10285	0.154817	0.015974	ABC-type amino acid transport system, permease component
HI1080	1.3078	0.93896	1.70858	1.1998	1.21892	1.33162	1.21449	1.47669	4	4	1.28878	1.31043	0.319834	0.123384	0.230794	0.267122	0.246998	0.0922042	0.319783	0.211893	0.228781	0.154961	0.112858	24	2.2776	0.262941	24	2.17968	0.911082	0.79484	1.0168	0.0983854	0.00582489	amino acid ABC transporter, periplasmic-binding protein
HI1081	0.355011	0.253928	0.465564	0.340782	0.35524	0.434032	0.377213	0.324818	4	4	0.353821	0.372826	0.0868646	0.0461137	-1.06183	-0.992258	0.248131	0.121728	0.0949939	0.0610203	0.257913	0.164023	0.336647	24	2.42351	0.455249	24	2.47252	0.739309	0.653022	1.05371	0.115977	0.00915728	UDP-N-acetylglucosamine 1-carboxyvinyltransferase (murZ)
HI1082	0.741995	0.361309	1.37834	0.619524	1.08559	0.906286	0.691506	0.564329	4	4	0.775291	0.811929	0.43221	0.230654	-0.368591	-0.239319	0.552027	0.289095	0.278509	0.161529	0.351627	0.201822	0.227591	24	2.97288	0.637702	24	3.03546	0.821892	0.529705	1.04726	0.137305	0.0129185	conserved hypothetical protein
HI1083	0.320256	0.133868	0.351019	0.296912	0.364538	0.37137	0.369455	0.295087	4	4	0.275514	0.350113	0.0969953	0.0367961	-1.35269	-1.05397	0.444111	0.111283	0.0822506	0.0597898	0.357693	0.167375	1.46724	24	1.89245	1.51283	24	4.5671	0.155293	0.143382	1.27076	0.340279	0.0540307	anti-sigma factor B antagonist, putative
HI1084	2.95489	2.39897	3.20668	2.93787	2.647	3.12055	2.98518	3.22168	4	4	2.8746	2.9936	0.340074	0.250562	1.05036	1.09375	0.123526	0.0860938	0.474243	0.497065	0.16509	0.161062	0.346427	24	1.09856	0.376285	24	1.05065	0.732041	0.710011	1.0414	0.108214	0.00773517	conserved hypothetical protein
HI1085	2.74901	3.02932	5.24797	1.83177	2.99161	2.13915	2.1346	1.70691	4	4	3.21452	2.24307	1.4489	0.538624	1.09568	0.787295	0.433515	0.231344	0.901592	0.427709	0.268805	0.186858	-1.947	24	4.44347	-1.88398	24	2.06944	0.0633295	0.071738	-1.43309	0.488015	0.0988919	conserved hypothetical protein
HI1086	1.25032	0.998501	1.19636	1.20023	1.17647	1.1319	1.25701	1.09121	4	4	1.16135	1.16415	0.111313	0.0710277	0.145922	0.150608	0.100311	0.0604667	0.282654	0.172032	0.193655	0.158967	0.0168999	24	2.69954	0.0374087	24	1.48403	0.986656	0.970469	1.00241	0.0826372	0.00172921	conserved hypothetical protein
HI1087	1.11302	0.950281	4.16922	1.14633	2.12382	0.892621	1.1913	1.14063	4	4	1.84471	1.33709	1.55204	0.540476	0.405092	0.236561	0.686714	0.367126	0.845312	0.340312	0.385878	0.239442	-1.11413	24	6.16993	-0.742215	24	2.59717	0.276258	0.46516	-1.37965	0.152004	0.015482	ABC transporter, ATP-binding protein
HI1088	2.49624	2.83055	3.0345	2.5941	3.33919	2.06615	2.34885	2.17057	4	4	2.73885	2.48119	0.241956	0.583785	1.00464	0.890083	0.0877686	0.216957	0.420296	0.475545	0.158015	0.187139	-0.811961	24	1.28018	-0.935404	24	1.4026	0.424795	0.358897	-1.10384	0.184897	0.0213194	superoxide dismutase (sodA)
HI1089	0.580495	0.284773	0.397925	0.556679	0.466374	0.53995	0.601712	0.417554	4	4	0.454968	0.506397	0.13943	0.0810466	-0.826799	-0.690091	0.332354	0.160703	0.11769	0.0873802	0.284553	0.189806	0.701716	24	1.81406	0.799348	24	2.24755	0.489606	0.431929	1.11304	0.160913	0.0170439	heme exporter ATP-binding protein A (ccmA)
HI1090	0.783293	0.544082	0.604928	0.690404	0.626335	0.603639	0.621809	0.645257	4	4	0.655677	0.62426	0.104117	0.0170924	-0.431507	-0.471469	0.158359	0.02738	0.162762	0.102472	0.254998	0.158955	-0.326691	24	2.52289	-0.265987	24	2.5735	0.746734	0.792521	-1.05033	0.0986309	0.00587502	heme exporter protein B (ccmB)
HI1091	0.780871	0.461179	0.501627	0.658342	0.512065	0.578469	0.540069	0.518464	4	4	0.600505	0.537267	0.14727	0.0299672	-0.532311	-0.622404	0.243241	0.0549504	0.148471	0.0844667	0.260464	0.158187	-0.74042	24	3.08966	-0.591284	24	2.71116	0.466228	0.559859	-1.1177	0.131388	0.0118853	heme exporter protein C (ccmC)
HI1092	0.997726	0.762568	0.748152	0.889027	1.03311	0.960568	0.779719	0.82547	4	4	0.849368	0.899716	0.117419	0.117484	-0.170279	-0.112071	0.136043	0.130563	0.205111	0.145269	0.231063	0.161671	0.400624	24	1.99358	0.412811	24	2.04267	0.692241	0.68341	1.05928	0.111705	0.00838102	heme exporter protein D (ccmD)
HI1093	0.82659	0.812933	0.513204	0.600117	0.572645	0.616426	0.585447	0.552749	4	4	0.688211	0.581817	0.15609	0.0267085	-0.393816	-0.542384	0.234193	0.0456592	0.181921	0.0983227	0.256372	0.15699	-1.029	24	3.42339	-0.988412	24	2.66685	0.313737	0.332812	-1.18287	0.195387	0.0232329	cytochrome C-type biogenesis protein (ccmE)
HI1094	0.807105	0.725408	0.770442	0.901724	0.686793	0.730405	0.815894	0.80609	4	4	0.80117	0.759795	0.0749009	0.0618692	-0.22489	-0.277227	0.0919976	0.0822757	0.185262	0.12015	0.219749	0.148727	-0.374745	24	2.37752	-0.394479	24	2.1831	0.711141	0.696711	-1.05445	0.109932	0.00805452	cytochrome C-type biogenesis protein (ccmF)
HI1095	1.28139	0.959696	1.03821	1.12511	0.788987	1.11842	1.00642	1.04973	4	4	1.1011	0.990889	0.13788	0.142282	0.0905484	-0.0175397	0.123394	0.152603	0.255052	0.168788	0.202772	0.171999	-0.720728	24	2.28336	-0.813013	24	1.38984	0.478039	0.424203	-1.11123	0.163141	0.0174363	thiol:disulfide interchange protein (dsbE)
HI1098	0.225318	0.14551	0.223278	0.284887	0.245019	0.291255	0.227214	0.205104	4	4	0.219748	0.242148	0.0571486	0.0365836	-1.54319	-1.42652	0.279942	0.147849	0.065627	0.043911	0.308395	0.181826	0.567356	24	2.23367	0.651775	24	2.87677	0.575742	0.52074	1.10193	0.139171	0.0132437	H. influenzae predicted coding region HI1098
HI1099	0.566479	0.246201	0.523402	0.604102	0.351769	0.503764	0.489351	0.45285	4	4	0.485046	0.449433	0.162608	0.0685448	-0.780335	-0.809324	0.418313	0.163286	0.133651	0.0750705	0.316839	0.174637	-0.464636	24	3.16963	-0.160258	24	3.29159	0.64638	0.874019	-1.07924	0.090652	0.00412831	H. influenzae predicted coding region HI1099
HI1100	0.218345	0.144748	0.166608	0.216284	0.185529	0.22131	0.213987	0.203732	4	4	0.186496	0.206139	0.0366976	0.0155168	-1.69443	-1.58138	0.202356	0.0767122	0.059053	0.0328243	0.301166	0.16995	0.581476	24	3.23664	0.653809	24	3.1403	0.566341	0.519451	1.10533	0.139443	0.0132912	DNA ligase (lig)
HI1101	0.479952	0.25393	0.303836	0.403465	0.372009	0.464908	0.414815	0.37188	4	4	0.360296	0.405903	0.101131	0.0442247	-1.05093	-0.905965	0.284529	0.106592	0.0984943	0.0621445	0.266986	0.153073	0.783226	24	2.51198	0.94205	24	3.04216	0.441155	0.355554	1.12658	0.186175	0.021551	cell division protein ZipA, putative
HI1102	0.566423	0.333168	0.387478	0.449108	0.464953	0.526273	0.49375	0.480351	4	4	0.434044	0.491332	0.100159	0.0260967	-0.854027	-0.711679	0.226093	0.0525846	0.102231	0.0761474	0.24357	0.164352	0.898808	24	1.80243	0.968903	24	2.19633	0.377684	0.342257	1.13199	0.191448	0.0225107	cysteine synthetase, putative (cysZ)
HI1103	0.634734	0.396902	0.628491	0.721222	0.605338	0.631543	0.713763	0.692167	4	4	0.595337	0.660703	0.138894	0.050731	-0.542464	-0.416672	0.262009	0.0770462	0.141388	0.113506	0.269582	0.158849	0.721028	24	1.55162	0.804036	24	2.88012	0.477857	0.429269	1.1098	0.161673	0.0171777	cysteine synthetase (cysK)
HI1104	0.0114988	0.120938	0.0155527	0.0354039	0.0175932	0.0128852	0.0164177	0.0224987	4	4	0.0458483	0.0173487	0.0511379	0.00397375	-3.52061	-4.0739	1.05219	0.229296	0.0323427	0.00534836	0.749457	0.342544	-1.73874	24	36.5688	-1.3429	24	4.78698	0.0948941	0.191869	-2.64276	0.284649	0.04107	transporter protein
HI1105	1.0819	0.917535	0.978546	1.26539	0.711104	1.12669	1.00998	1.18834	4	4	1.06084	1.00903	0.152306	0.211942	0.0515858	-0.00979133	0.140038	0.230911	0.225953	0.187436	0.216305	0.190979	-0.352985	24	1.45322	-0.425418	24	1.28281	0.727181	0.674323	-1.05135	0.112949	0.00860853	ADP-heptose--LPS heptosyltransferase II (rfaF)
HI1106	0.345583	0.203486	0.150681	0.324933	0.252246	0.329031	0.23964	0.208337	4	4	0.256171	0.257313	0.0942101	0.0512513	-1.41785	-1.37154	0.39509	0.191216	0.0788666	0.0499838	0.351719	0.187772	0.0244742	24	2.48959	0.232295	24	3.50859	0.980677	0.818278	1.00446	0.0959687	0.00532169	xylose operon regluatory protein (xylR)
HI1107	0.216797	0.160666	0.173115	0.236493	0.107906	0.261716	0.191218	0.1988	4	4	0.196768	0.18991	0.0357869	0.0631439	-1.63821	-1.7092	0.182647	0.372081	0.0601639	0.0445825	0.287424	0.253841	-0.183152	24	1.82115	-0.370204	24	1.28211	0.856217	0.714478	-1.03611	0.107649	0.00762941	Na+/H+ antiporter (nhaC)
HI1109	0.118811	0.0496386	0.0918241	0.115481	0.0481261	0.0620394	0.0675781	0.066368	4	4	0.0939385	0.0610279	0.0318833	0.00892378	-2.41994	-2.80523	0.405454	0.156844	0.0321392	0.0119864	0.371034	0.204098	-1.9189	24	7.18939	-1.81973	24	3.30484	0.0669661	0.0812966	-1.53927	0.460416	0.0890474	D-xylose ABC transporter, permease protein (xylH)
HI1110	0.162821	0.0887499	0.112628	0.144086	0.0999681	0.100445	0.0970308	0.0880644	4	4	0.127071	0.0963771	0.0328872	0.00574382	-2.08951	-2.34087	0.269459	0.0611607	0.0376424	0.0150698	0.349888	0.15505	-1.51401	24	6.23936	-1.31357	24	5.09231	0.143083	0.201412	-1.31848	0.275909	0.0391779	D-xylose ABC transporter, ATP-binding protein (xylG)
HI1111	0.127081	0.085859	0.129652	0.121469	0.0624291	0.0717347	0.0565631	0.0527865	4	4	0.116015	0.0608784	0.0203924	0.00825358	-2.16724	-2.8056	0.193797	0.133074	0.0367915	0.0117956	0.329064	0.200503	-2.85416	24	9.72864	-3.31323	24	2.69351	0.00875193	0.00291614	-1.90569	0.941397	0.656879	D-xylose ABC transporter, periplasmic-binding protein (xylF)
HI1112	0	0	5.67e-05	0.00136493	0.000856	0.00234814	0.00640773	0	2	3	0.000710814	0.00320396	0.000925058	0.00287311	-8.1872	-6.05587	2.24937	1.0065	0.00297322	0.00242984	1.48665	0.790146	NA	NA	NA	NA	NA	NA	NA	NA	4.50745	NA	NA	xylose isomerase (xylA)
HI1113	0.17348	0.350245	0.126511	0.212104	0.184129	0.26083	0.190504	0.239737	4	4	0.215585	0.2188	0.0963546	0.0374504	-1.60473	-1.53058	0.427126	0.170963	0.0762976	0.0382084	0.347951	0.184241	0.0753569	24	3.98753	0.376698	24	3.56667	0.940555	0.709708	1.01491	0.108252	0.00774237	xylulose kinase
HI1114	1.31671	1.35186	1.69453	1.50505	1.64892	1.29328	1.27847	1.37131	4	4	1.46704	1.398	0.1723	0.172169	0.378212	0.329683	0.115048	0.117697	0.290453	0.22584	0.187366	0.163056	-0.375308	24	1.65405	-0.390761	24	1.32041	0.710728	0.699421	-1.04939	0.109577	0.00798888	ADP-L-glycero-D-mannoheptose-6-epimerase (rfaD)
HI1115	0.255497	0.128325	0.230967	0.267711	0.290211	0.213325	0.281172	0.233887	4	4	0.220625	0.254649	0.0634023	0.0369994	-1.55027	-1.37595	0.340899	0.147457	0.0669038	0.0467288	0.323556	0.176512	0.833841	24	2.0499	0.945906	24	3.36007	0.412593	0.353624	1.15421	0.186922	0.0216864	thioredoxin, putative
HI1116	0.96192	0.809275	1.35204	0.976357	1.48384	1.16852	1.12536	1.07209	4	4	1.0249	1.21245	0.230825	0.185173	0.00681245	0.18452	0.214203	0.144443	0.245466	0.210502	0.236099	0.171052	1.16001	24	1.35978	1.21905	24	1.90516	0.257456	0.23467	1.183	0.249461	0.0336618	deoxyribose-phosphate aldolase (deoC)
HI1117	0	0.000618	0.0218935	0.018542	0.0208466	0.0166842	0.0251439	0.0185757	3	4	0.0136845	0.0203126	0.0114393	0.00364273	-5.0661	-3.90823	2.01342	0.175466	0.00849721	0.00595105	1.24635	0.316131	2.22754	21	NA	7.32529	21	NA	0.036979	3.28205e-07	1.48435	0.999979	0.999826	competence protein (comM)
HI1118	0.324701	0.196441	0.371498	0.330155	0.270583	0.358953	0.290113	0.261521	4	4	0.305698	0.295293	0.0757759	0.0440855	-1.21266	-1.22762	0.282908	0.14209	0.0799398	0.0540628	0.285735	0.17887	-0.215656	24	2.1864	-0.0887151	24	2.55182	0.831078	0.930045	-1.03524	0.085836	0.00285182	conserved hypothetical GTP-binding protein
HI1119	0.934338	0.556939	1.08602	0.797092	1.02932	0.875769	0.628435	0.581204	4	4	0.843598	0.778682	0.224602	0.2112	-0.19937	-0.277733	0.286609	0.27089	0.225618	0.157015	0.263307	0.197887	-0.472327	24	2.06473	-0.475823	24	1.77049	0.64096	0.638503	-1.08337	0.118135	0.00954494	membrane protein (lapB)
HI1120	0.465471	0.291037	0.510764	0.443636	0.373856	0.525782	0.492694	0.426935	4	4	0.427727	0.454817	0.0953188	0.06783	-0.870902	-0.796435	0.249228	0.152266	0.0981402	0.0744187	0.246794	0.173025	0.439896	24	1.73912	0.494131	24	2.03448	0.663949	0.625706	1.06333	0.120106	0.0098967	oligopeptide ABC transporter, ATP-binding protein (oppF)
HI1121	1.23633	0.751738	1.46403	1.07546	1.56815	1.16451	1.09379	0.927365	4	4	1.13189	1.18845	0.299402	0.271952	0.0951801	0.15411	0.283317	0.219338	0.293449	0.230156	0.24232	0.190694	0.303347	24	1.62562	0.382217	24	1.61475	0.76424	0.705665	1.04997	0.108769	0.00783879	oligopeptide ABC transporter, ATP-binding protein (oppD)
HI1122	0.926327	0.621461	1.63392	0.807672	1.14371	1.0545	1.15412	0.898015	4	4	0.997344	1.06259	0.442543	0.118474	-0.0687072	0.0557784	0.408221	0.116216	0.308174	0.175723	0.304436	0.163749	0.367814	24	3.07563	0.720236	24	3.45647	0.716236	0.478336	1.06542	0.148747	0.014913	oligopeptide ABC transporter, permease protein (oppC)
HI1123	0.872573	0.688808	1.12905	0.915002	0.988787	0.886106	1.23317	0.70081	4	4	0.901359	0.952218	0.180773	0.221996	-0.119138	-0.069532	0.202816	0.235039	0.216218	0.178463	0.242771	0.189712	0.362815	24	1.46788	0.322008	24	1.63758	0.719919	0.750235	1.05642	0.103325	0.00680633	oligopeptide ABC transporter, permease protein (oppB)
HI1124	1.40656	1.02374	2.32011	1.20016	1.30636	1.57547	1.56898	1.37333	4	4	1.48764	1.45604	0.576609	0.136948	0.34717	0.372366	0.354227	0.0947585	0.400152	0.246	0.252801	0.159329	-0.134582	24	2.64594	0.168637	24	2.51748	0.894065	0.867495	-1.02171	0.0912454	0.00426946	oligopeptide ABC transporter, periplasmic-binding protein (oppA)
HI1125	1.8915	2.03551	2.20622	2.01674	1.83725	1.80314	2.37235	1.41676	4	4	2.03749	1.85737	0.129381	0.392722	0.710219	0.602513	0.063126	0.210637	0.35429	0.343096	0.163285	0.18226	-0.730413	24	1.06632	-0.880289	24	1.24592	0.472208	0.387433	-1.09697	0.174689	0.0194845	transaldolase B (talB)
HI1126	0.0208862	0.00216322	0.024489	0.0196818	0.0124952	0.0245987	0.0166503	0.0138702	4	4	0.0168051	0.0169036	0.0099726	0.00541337	-4.4106	-4.1152	1.15406	0.298058	0.00900905	0.00553324	0.881506	0.367544	0.0186425	24	2.65093	0.618604	24	5.75217	0.98528	0.542005	1.00586	0.134828	0.0124862	H. influenzae predicted coding region HI1126
HI1126.1	1.99523	1.79696	1.69343	1.67326	1.52919	1.28336	1.71897	1.59284	4	4	1.78972	1.53109	0.147331	0.183017	0.579595	0.420368	0.0804011	0.123811	0.336347	0.253396	0.176836	0.15526	-1.22828	24	1.76188	-1.35327	24	1.29723	0.23125	0.188579	-1.16891	0.287801	0.0417614	H. influenzae predicted coding region HI1126.1
HI1127	4.01753	5.03795	2.78835	3.07383	2.59267	2.48318	2.73424	3.16671	4	4	3.72941	2.7442	1.01828	0.299835	1.28901	1.00519	0.267681	0.105929	0.808836	0.484128	0.200076	0.161873	-2.0903	24	2.79126	-2.20562	24	1.52771	0.0473594	0.0372326	-1.35902	0.629863	0.166256	H. influenzae predicted coding region HI1127
HI1128	0.429378	0.648636	0.281618	0.378516	0.294419	0.29676	0.297428	0.258348	4	4	0.434537	0.286739	0.155336	0.0189709	-0.87925	-1.2509	0.346123	0.0685012	0.119277	0.047713	0.274583	0.161415	-2.30097	24	6.24945	-2.33368	24	2.89373	0.0303863	0.0283158	-1.51545	0.684221	0.203211	H. influenzae predicted coding region HI1128
HI1129	0.550108	0.679457	0.60091	0.818037	0.654309	0.627759	0.586321	0.755537	4	4	0.662128	0.655981	0.116767	0.072026	-0.423565	-0.425998	0.171886	0.107133	0.164906	0.119887	0.26015	0.165797	-0.0602984	24	1.89202	-0.0157717	24	2.46204	0.952417	0.987547	-1.00937	0.081345	0.00107082	conserved hypothetical protein
HI1130	1.37571	1.29199	0.916814	1.21696	0.687112	1.10713	0.898998	0.905419	4	4	1.20037	0.899664	0.199849	0.171515	0.171166	-0.119831	0.179148	0.195743	0.30626	0.157599	0.209629	0.177649	-1.7461	24	3.77636	-2.11805	24	1.39244	0.093583	0.04472	-1.33424	0.591417	0.144555	conserved hypothetical protein
HI1131	0.246412	0.0930372	0.167227	0.207878	0.237237	0.296013	0.190101	0.19245	4	4	0.178639	0.22895	0.0655897	0.049691	-1.78368	-1.49104	0.424792	0.208863	0.0644695	0.0429367	0.349714	0.193583	1.29905	24	2.2545	1.46422	24	3.26354	0.206268	0.156111	1.28164	0.323504	0.0499442	cell division protein (ftsL)
HI1132	2.24907	1.77058	1.58736	2.01091	1.53389	1.68116	1.91442	1.80909	4	4	1.90448	1.73464	0.287844	0.164342	0.635621	0.547382	0.151447	0.0958338	0.365945	0.276084	0.18032	0.152424	-0.741003	24	1.7569	-0.747438	24	1.39954	0.46588	0.46206	-1.09791	0.152792	0.0156197	penicillin-binding protein 3 (ftsI)
HI1133	2.88082	2.62673	2.14198	2.43216	1.69691	2.24906	2.00722	2.31128	4	4	2.52042	2.06612	0.312087	0.278899	0.918582	0.718468	0.125396	0.140421	0.391057	0.353965	0.162952	0.167752	-1.72262	24	1.22056	-1.71134	24	1.05978	0.0978218	0.0999133	-1.21989	0.41548	0.074611	UDP-N-acetylmuramyl-tripeptide synthetase (murE)
HI1134	1.43864	1.32345	1.19899	1.85955	1.09904	1.44985	1.29648	1.45872	4	4	1.45516	1.32602	0.286806	0.168657	0.361438	0.275777	0.187981	0.132488	0.310601	0.218536	0.202255	0.161432	-0.680056	24	2.02004	-0.662036	24	1.56971	0.502977	0.514255	-1.09739	0.140553	0.0134845	UDP-MurNAc-pentapeptide synthetase (murF)
HI1135	1.99896	1.23839	1.48924	1.98035	1.35902	1.53757	1.78323	2.08405	4	4	1.67673	1.69097	0.375636	0.314508	0.496994	0.512426	0.233031	0.184975	0.362442	0.29414	0.208953	0.17422	0.0609796	24	1.51835	0.113446	24	1.43846	0.95188	0.910621	1.00849	0.0874517	0.00331316	phospho-N-acetylmuramoyl-pentapeptide-transferase E (mraY)
HI1136	3.25481	2.18499	1.95211	2.21255	2.44585	1.7925	2.0425	2.22524	4	4	2.40111	2.12652	0.580994	0.277094	0.8562	0.748011	0.223177	0.13202	0.4741	0.357155	0.185685	0.164997	-0.925212	24	1.76208	-0.871085	24	1.2665	0.364066	0.392338	-1.12913	0.173051	0.0191924	UDP-N-acetylmuramoylalanine--D-glutamate ligase (murD)
HI1137	0.606671	0.516232	0.595305	0.598081	0.494795	0.402648	0.544874	0.619924	4	4	0.579072	0.515561	0.0421722	0.0911619	-0.54842	-0.674665	0.0756161	0.181881	0.134511	0.0937415	0.235463	0.191373	-0.774751	24	2.05899	-0.832137	24	1.51387	0.446053	0.413535	-1.12319	0.166325	0.0179985	cell division protein (ftsW)
HI1138	0.604878	0.357456	0.444319	0.481204	0.629393	0.460923	0.43613	0.486428	4	4	0.471964	0.503219	0.102677	0.0865866	-0.768537	-0.697001	0.217222	0.162241	0.11141	0.0891857	0.263655	0.188449	0.438009	24	1.56049	0.441473	24	1.95742	0.665297	0.662822	1.06622	0.114564	0.008902	UDP-N-acetylglucosamine--N-acetylmuramyl-(pentapeptide) pyrophosphoryl-undecaprenol N-acetylglucosamine transferase (murG)
HI1139	0.558141	0.361762	0.495588	0.528678	0.439569	0.563274	0.451055	0.550951	4	4	0.486042	0.501212	0.0867041	0.0649133	-0.734824	-0.697056	0.194142	0.130076	0.121088	0.0828736	0.259325	0.183011	0.20677	24	2.13487	0.237985	24	2.00786	0.837934	0.813913	1.03121	0.0964102	0.00541503	UDP-N-acetylmuramate--alanine ligase (murC)
HI1140	0.92597	0.769652	0.687144	0.929109	0.757306	0.786874	0.722668	0.807459	4	4	0.827969	0.768577	0.119814	0.0368841	-0.196868	-0.264086	0.147904	0.0482972	0.202696	0.11702	0.232835	0.143032	-0.507515	24	3.00035	-0.491972	24	2.64992	0.616426	0.627209	-1.07727	0.119871	0.00985488	D-alanine--D-alanine ligase (ddlB)
HI1141	1.70561	1.19687	1.3901	1.39635	1.2292	1.42689	1.16592	1.50796	4	4	1.42223	1.33249	0.210389	0.161363	0.344217	0.281531	0.145346	0.121394	0.283248	0.220399	0.195066	0.160615	-0.500092	24	1.65163	-0.496164	24	1.47501	0.621565	0.624293	-1.06735	0.120327	0.00993617	cell division protein (ftsQ)
HI1142	0.736858	0.470713	0.630007	0.6172	0.548161	0.693114	0.709295	0.688477	4	4	0.613695	0.659762	0.109379	0.0749338	-0.500863	-0.421126	0.186095	0.120716	0.147341	0.120353	0.254084	0.16555	0.484289	24	1.49877	0.525873	24	2.35556	0.632571	0.603802	1.07507	0.123635	0.0105228	cell division protein (ftsA)
HI1143	3.22675	4.46755	2.37422	3.15	3.14785	2.98794	3.02931	2.47249	4	4	3.30463	2.9094	0.865647	0.299052	1.1701	1.06372	0.258564	0.107939	0.702062	0.498415	0.201488	0.16276	-0.918081	24	1.98412	-0.821426	24	1.5325	0.367711	0.419489	-1.13585	0.164532	0.0176818	cell division protein (ftsZ)
HI1144	2.28328	2.34687	2.26053	1.87669	2.7418	1.71347	1.8047	2.02676	4	4	2.19184	2.07168	0.213257	0.465712	0.78095	0.710993	0.102198	0.210467	0.375977	0.402099	0.167051	0.183583	-0.43654	24	1.14378	-0.56369	24	1.20773	0.666347	0.578195	-1.058	0.128037	0.0112979	UDP-3-0-(3-hydroxymyristoyl) N-acetylglucosamine deacetylase (lpxC)
HI1145	1.11213	0.862965	0.863413	1.11283	1.05469	1.28365	1.35831	1.11099	4	4	0.987836	1.20191	0.14393	0.142689	-0.0202638	0.178612	0.146484	0.118941	0.222997	0.198196	0.223669	0.168251	1.43508	24	1.26593	1.42112	24	1.76724	0.164169	0.168145	1.21671	0.309204	0.0465864	chorismate mutase / prephenate dehydratase (pheA)
HI1146	0.295887	0.320498	0.286983	0.300366	0.377785	0.282327	0.241279	0.280426	4	4	0.300934	0.295454	0.0141796	0.058056	-1.20168	-1.23284	0.0465739	0.187532	0.0704833	0.0578378	0.248672	0.185109	-0.120194	24	1.48508	-0.201003	24	1.80469	0.90533	0.84239	-1.01855	0.0935983	0.00480737	conserved hypothetical protein
HI1147	0.169384	0.231402	0.218967	0.146971	0.319798	0.143482	0.144846	0.135156	4	4	0.191681	0.185821	0.0400767	0.0894206	-1.66889	-1.75375	0.21437	0.410272	0.0605063	0.0543565	0.300079	0.264339	-0.144098	24	1.23907	-0.424445	24	1.28869	0.886627	0.675022	-1.03154	0.112853	0.00859089	nitrogen regulatory IIA protein (ptsN)
HI1148	1.09356	0.792915	0.747028	0.930556	0.920919	0.8842	0.845506	0.725576	4	4	0.891015	0.84405	0.155931	0.0847725	-0.126557	-0.173516	0.171286	0.104198	0.212056	0.127391	0.23984	0.154916	-0.379699	24	2.77092	-0.328941	24	2.39692	0.707508	0.745054	-1.05564	0.10393	0.00692324	ABC transporter, ATP-binding protein
HI1149	0.0833464	0.0501767	0.115667	0.10749	0.11798	0.134451	0.0975705	0.105318	4	4	0.0891701	0.11383	0.0293945	0.0161172	-2.46609	-2.18044	0.377813	0.139741	0.0318795	0.0192376	0.352656	0.170858	1.32458	24	2.74612	1.4579	24	4.26024	0.197785	0.15783	1.27655	0.321373	0.0494369	Uncharacterized conserved protein
HI1150	0.936281	0.767527	1.33181	0.94179	0.918439	1.07308	0.812429	0.796887	4	4	0.994352	0.900208	0.239068	0.127275	-0.0259642	-0.11233	0.229014	0.137162	0.239455	0.14675	0.242408	0.162412	-0.670427	24	2.6625	-0.591977	24	2.22769	0.508986	0.559402	-1.10458	0.131474	0.0119003	conserved hypothetical protein
HI1151	0.517009	0.474912	0.516653	0.768662	0.618932	0.727509	0.617207	0.498068	4	4	0.569309	0.615429	0.134363	0.0937212	-0.581952	-0.494365	0.216273	0.155435	0.143751	0.110667	0.261615	0.168679	0.50845	24	1.68728	0.56276	24	2.40547	0.61578	0.578818	1.08101	0.127926	0.0112785	conserved hypothetical protein
HI1152	0.390152	0.233922	0.395506	0.345736	0.315824	0.378882	0.358408	0.321369	4	4	0.341329	0.343621	0.074999	0.0301653	-1.09591	-1.07109	0.245461	0.0873359	0.0914397	0.0582662	0.263408	0.164985	0.042274	24	2.46284	0.159751	24	2.54901	0.96663	0.874414	1.00671	0.0906164	0.00411975	pmbA protein (pmbA)
HI1153	0.277019	0.112183	0.375644	0.206636	0.319078	0.210974	0.242715	0.208256	4	4	0.24287	0.245256	0.111336	0.0516408	-1.5068	-1.4208	0.515318	0.198174	0.0818479	0.0476301	0.389297	0.193569	0.0503791	24	2.95293	0.395626	24	4.04474	0.960237	0.695876	1.00982	0.110042	0.0080748	hypoxanthine phosphoribosyltransferase (hpt)
HI1154	0.564713	0.364087	0.70753	0.55077	0.47257	0.604505	0.576998	0.617086	4	4	0.546775	0.56779	0.140896	0.0656502	-0.631053	-0.571394	0.276825	0.122062	0.142873	0.102169	0.271885	0.169623	0.239286	24	1.95553	0.372333	24	2.56921	0.812916	0.712913	1.03843	0.107846	0.00766638	proton glutamate symport protein, putative
HI1155	0.474728	0.28707	0.513681	0.486487	0.595082	0.46849	0.388425	0.406649	4	4	0.440492	0.464661	0.103574	0.0934552	-0.844934	-0.780689	0.270742	0.191797	0.104859	0.0840944	0.261754	0.188476	0.359627	24	1.55482	0.398356	24	1.92873	0.722271	0.69389	1.05487	0.110303	0.00812316	anaerobic ribonucleoside-triphosphate reductase activating protein (nrdG)
HI1156	0.21662	0.151863	0.31351	0.2364	0.204279	0.199496	0.229697	0.215359	4	4	0.229598	0.212208	0.0665797	0.0134196	-1.50413	-1.55167	0.298802	0.062573	0.067841	0.0338693	0.322326	0.16534	-0.458697	24	4.01211	-0.262427	24	3.80044	0.650579	0.795232	-1.08195	0.0983441	0.00581644	transport ATP-binding protein (cydC)
HI1157	0.259543	0.163219	0.280404	0.251209	0.303093	0.232177	0.243534	0.175402	4	4	0.238594	0.238552	0.0517282	0.0523417	-1.45362	-1.45179	0.243759	0.22485	0.064118	0.047523	0.319077	0.196503	-0.00105501	24	1.82034	0.00980221	24	2.63664	0.999167	0.99226	-1.00018	0.0809938	0.000825822	ATP-binding protein protein (cydD)
HI1158	0.851502	0.599034	1.608	0.724321	0.978185	1.06382	0.867703	0.742044	4	4	0.945714	0.912938	0.453394	0.139372	-0.13018	-0.10011	0.428283	0.15639	0.301797	0.153262	0.314362	0.164385	-0.193661	24	3.87755	0.169528	24	3.65709	0.848071	0.866802	-1.0359	0.0913088	0.0042844	thioredoxin reductase (trxB)
HI1159	0.678695	0.508806	0.772374	0.684	0.785027	0.768991	0.774162	0.589796	4	4	0.660969	0.729494	0.110165	0.0933716	-0.425339	-0.322166	0.177088	0.137477	0.1631	0.124703	0.261516	0.16382	0.667526	24	1.71063	0.668669	24	2.54838	0.510804	0.510088	1.10367	0.141456	0.0136419	Thioredoxin domain-containing protein
HI1160	0.510043	1.17006	0.428881	0.510421	0.427337	0.402184	0.397788	0.387694	4	4	0.654852	0.403751	0.345608	0.0168537	-0.508825	-0.907601	0.451409	0.0412517	0.231974	0.0570354	0.324494	0.145989	-2.10229	24	16.5421	-2.24143	24	4.94052	0.0462023	0.034512	-1.62192	0.645338	0.175947	ferrochelatase (hemH)
HI1161	1.02515	0.761376	0.576399	0.870265	0.693272	0.817703	0.684539	0.771283	4	4	0.808296	0.741699	0.188717	0.0639383	-0.234427	-0.301575	0.243571	0.085649	0.202705	0.123546	0.252644	0.158843	-0.561082	24	2.69199	-0.450009	24	2.5298	0.579943	0.656743	-1.08979	0.115437	0.00905979	conserved hypothetical protein
HI1162	0.19241	0.130926	0.184827	0.197312	0.157551	0.254571	0.199373	0.2046	4	4	0.176369	0.204024	0.0307274	0.0397353	-1.74814	-1.60386	0.191887	0.196235	0.0571342	0.0375215	0.299369	0.195065	0.809181	24	2.31863	0.807551	24	2.35536	0.426361	0.427281	1.1568	0.162246	0.0172786	conserved hypothetical protein
HI1163	0.572573	0.632958	0.474815	0.656322	0.469457	0.637241	0.461702	0.482233	4	4	0.584167	0.512658	0.0809919	0.0834852	-0.545225	-0.677237	0.145055	0.152146	0.136455	0.0918607	0.24568	0.18603	-0.869439	24	2.20657	-0.856765	24	1.74411	0.393219	0.400049	-1.13949	0.17054	0.0187456	conserved hypothetical protein
HI1164	4.30878	5.75835	3.80772	4.88689	3.12445	4.68095	5.9079	5.20061	4	4	4.69043	4.72848	0.837432	1.18168	1.53372	1.52696	0.176895	0.275433	0.95657	1.01579	0.176764	0.206806	0.0545331	24	1.12766	-0.049743	24	1.36879	0.956962	0.960739	1.00811	0.0833882	0.00203285	outer membrane protein P5 (ompA)
HI1165	1.25197	1.11398	1.26714	1.25232	1.12404	1.1947	1.23257	1.24565	4	4	1.22135	1.19924	0.0719328	0.0545915	0.198604	0.180896	0.060706	0.0461842	0.295825	0.190161	0.193099	0.157687	-0.125759	24	2.42007	-0.142066	24	1.49957	0.90097	0.888214	-1.01844	0.0893856	0.00381782	conserved hypothetical protein
HI1166	0.153615	0.0920855	0.125782	0.141926	0.14761	0.250046	0.206322	0.166874	4	4	0.128352	0.192713	0.0267355	0.0453662	-2.071	-1.66703	0.224917	0.232828	0.036314	0.0386403	0.339735	0.201316	2.42751	24	1.13223	2.04591	24	2.84789	0.0230741	0.0518735	1.50144	0.559401	0.128679	histidinol-phosphate aminotransferase (hisH)
HI1167	0.236244	0.167874	0.230478	0.258254	0.20809	0.272166	0.310162	0.263634	4	4	0.223213	0.263513	0.0387854	0.0421215	-1.51221	-1.34375	0.188017	0.166293	0.0627671	0.0494645	0.300508	0.181182	1.00858	24	1.61019	0.960184	24	2.75093	0.323238	0.346537	1.18055	0.189717	0.0221949	phosphoserine aminotransferase (serC)
HI1168	0.074216	0.0541396	0.0814081	0.131661	0.0688951	0.123786	0.101728	0.104011	4	4	0.0853563	0.099605	0.0329562	0.0227432	-2.51319	-2.32827	0.367867	0.247356	0.0313112	0.0191107	0.353341	0.197503	0.776864	24	2.68439	0.913655	24	3.20066	0.444829	0.369986	1.16693	0.180785	0.0205774	conserved hypothetical protein
HI1169	0.495197	0.295764	0.422325	0.441047	0.392843	0.471665	0.315533	0.352513	4	4	0.413583	0.383139	0.0844054	0.0669318	-0.900395	-0.970498	0.222265	0.171239	0.0966732	0.066408	0.234595	0.167866	-0.519155	24	2.1192	-0.486036	24	1.95304	0.608407	0.63135	-1.07946	0.119229	0.00974035	H. influenzae predicted coding region HI1169
HI1170	0.537332	0.410513	0.415543	0.55102	0.362156	0.566453	0.533573	0.639064	4	4	0.478602	0.525311	0.075952	0.11736	-0.74641	-0.664988	0.159582	0.245541	0.109675	0.101665	0.255038	0.206491	0.62468	24	1.16378	0.496248	24	1.52549	0.538075	0.624234	1.0976	0.120337	0.00993781	H. influenzae predicted coding region HI1170
HI1171	0.337666	0.316061	0.276568	0.321578	0.320994	0.296159	0.329496	0.272148	4	4	0.312968	0.304699	0.0259399	0.0259033	-1.16433	-1.1912	0.085365	0.0863665	0.0729818	0.0529625	0.251192	0.171298	-0.183403	24	1.89886	-0.176719	24	2.15034	0.856022	0.861212	-1.02714	0.0918237	0.00440472	anthranilate synthase component II (trpG)
HI1172	1.7909	1.23299	1.23008	1.25625	1.61246	1.59253	1.63619	1.42235	4	4	1.37756	1.56588	0.275811	0.0973396	0.306843	0.446942	0.184157	0.0640492	0.324286	0.245775	0.207567	0.145994	0.92567	24	1.74093	1.10414	24	2.02137	0.363832	0.280478	1.13671	0.220736	0.0279935	S-adenosylmethionine synthetase (metX)
HI1173	0.366413	0.330525	0.358573	0.349013	0.361419	0.531952	0.511452	0.461695	4	4	0.351131	0.466629	0.0154706	0.0760915	-1.04733	-0.773068	0.0445221	0.173685	0.0841451	0.0803522	0.225693	0.185119	1.98539	24	1.09663	1.87916	24	1.4864	0.0586415	0.0724201	1.32893	0.485923	0.0981168	sprt protein (sprT)
HI1174	3.24448	3.238	2.46036	3.08237	1.95059	2.51243	2.97272	2.64604	4	4	3.00631	2.52045	0.371596	0.426273	1.09448	0.912981	0.1316	0.177746	0.53252	0.444153	0.171504	0.178953	-1.40132	24	1.4375	-1.4645	24	1.08875	0.173917	0.156035	-1.19277	0.323598	0.0499668	opacity protein, putative
HI1176	0.442987	0.333732	0.407722	0.227447	0.58925	0.232743	0.1821	0.247384	4	4	0.352972	0.312869	0.0952661	0.186364	-1.07241	-1.27168	0.297104	0.512584	0.0970926	0.106744	0.270236	0.301305	-0.555841	24	1.20868	-0.984711	24	1.24316	0.583464	0.33459	-1.12818	0.194633	0.0230943	hypothetical protein
HI1177	0.282942	0.18012	0.366732	0.142242	0.523377	0.160669	0.134922	0.207186	4	4	0.243009	0.256538	0.101671	0.180389	-1.4825	-1.51327	0.428415	0.603476	0.07837	0.099924	0.349468	0.343286	0.213078	24	1.6257	-0.12561	24	1.03634	0.833065	0.901087	1.05567	0.0882651	0.00353064	arginine ABC transporter, permease protein (artM)
HI1178	0.700721	0.452578	0.906501	0.331402	1.33174	0.29909	0.236749	0.377899	4	4	0.5978	0.561369	0.25687	0.516817	-0.587757	-0.833601	0.448168	0.770742	0.17853	0.275804	0.314082	0.414218	-0.221774	24	2.38659	-0.945863	24	1.73929	0.826366	0.353645	-1.0649	0.186914	0.0216849	arginine ABC transporter, permease protein (artQ)
HI1179	0.77233	0.650155	0.658965	0.410256	1.31145	0.435644	0.260036	0.435569	4	4	0.622927	0.610674	0.152305	0.474456	-0.499236	-0.684459	0.272614	0.681905	0.158065	0.258469	0.276221	0.381636	-0.0808853	24	2.6739	-0.786325	24	1.90891	0.936204	0.439372	-1.02006	0.158825	0.0166769	arginine ABC transporter, periplasmic-binding protein (artI)
HI1180	3.57809	2.32132	3.1845	1.68345	4.8611	1.45294	1.481	1.79703	4	4	2.69184	2.39802	0.852895	1.64945	0.949026	0.733427	0.338972	0.573321	0.58213	0.895467	0.224312	0.324571	-0.550198	24	2.36624	-1.09291	24	2.09369	0.587269	0.285283	-1.12253	0.218122	0.0274928	arginine ABC transporter, ATP-binding protein (artP)
HI1181	0.720966	0.542795	0.64587	0.732638	0.939029	0.719132	0.695595	0.697228	4	4	0.660567	0.762746	0.0874231	0.118011	-0.421612	-0.279062	0.138143	0.144898	0.157036	0.131136	0.252522	0.163038	0.998867	24	1.43403	0.948496	24	2.39895	0.327824	0.352331	1.15468	0.187425	0.0217779	phosphoheptose isomerase (gmhA)
HI1182	0.0318796	0.0115841	0.0375904	0.0460878	0.0358689	0.0383446	0.0340489	0.0401393	4	4	0.0317855	0.0371004	0.0146783	0.00268398	-3.56553	-3.2961	0.613858	0.0725192	0.015574	0.00931131	0.617502	0.223992	0.585822	24	2.79755	0.820355	24	7.59997	0.563464	0.420087	1.16721	0.164354	0.0176504	H. influenzae predicted coding region HI1182
HI1183	0.017425	0.00540457	0.0144718	0.0143629	0.00948612	0.015329	0.0170518	0	4	3	0.0129161	0.0139556	0.0052047	0.00396542	-4.43726	-4.30248	0.529764	0.3124	0.00678977	0.0044404	0.719209	0.419099	0.306223	21	NA	0.374794	21	NA	0.762451	0.711572	1.08049	0.108016	0.00769813	H. influenzae predicted coding region HI1183
HI1184	0.336416	0.252322	0.251307	0.320155	0.304495	0.327395	0.220852	0.28719	4	4	0.29005	0.284983	0.0446488	0.0458153	-1.24662	-1.26589	0.154273	0.171503	0.0711054	0.051065	0.271816	0.181688	-0.115759	24	1.93891	-0.117872	24	2.23821	0.908806	0.90715	-1.01778	0.0877462	0.00339288	dipeptide ABC transporter, ATP-binding protein (dppF)
HI1185	0.403781	0.242317	0.652661	0.42036	0.487829	0.438318	0.34771	0.36018	4	4	0.429779	0.408509	0.168902	0.0663635	-0.904434	-0.905035	0.405345	0.161127	0.120688	0.0689394	0.289479	0.165019	-0.30607	24	3.06473	-0.00360654	24	3.07726	0.762191	0.997152	-1.05207	0.0806312	0.000480344	dipeptide ABC transporter, ATP-binding protein (dppD)
HI1186	0.507566	0.475157	0.491808	0.658554	0.733718	0.666434	0.577465	0.599707	4	4	0.533271	0.644331	0.0845633	0.0705716	-0.637403	-0.443966	0.148921	0.108155	0.12588	0.114632	0.238077	0.16903	1.30464	24	1.20588	1.32501	24	1.98383	0.204388	0.197647	1.20826	0.279287	0.0399051	dipeptide ABC transporter, permease protein (dppC)
HI1187	0.320408	0.196976	0.606305	0.327513	0.490513	0.313346	0.344422	0.361839	4	4	0.362801	0.37753	0.173046	0.0779467	-1.09486	-0.988799	0.460597	0.193758	0.12024	0.0686819	0.326056	0.179669	0.212735	24	3.06489	0.569778	24	3.29336	0.83333	0.574124	1.0406	0.128766	0.0114259	dipeptide ABC transporter, permease protein (dppB)
HI1188	0.0666965	0.0669956	0.0807719	0.0923248	0.122332	0.104805	0.117522	0.102492	4	4	0.0766972	0.111788	0.0123147	0.00964754	-2.57733	-2.19394	0.15761	0.086203	0.025367	0.0181875	0.33159	0.16312	2.24844	24	1.94532	2.07491	24	4.13227	0.0340014	0.0488827	1.45752	0.572291	0.134855	DNA helicase II (uvrD)
HI1189	0.0471461	0.0144389	0.0539291	0.0364661	0.0512924	0.0385745	0.0351105	0.0354447	4	4	0.0379951	0.0401055	0.017271	0.00761936	-3.38095	-3.2286	0.59387	0.177378	0.0188488	0.0102439	0.61759	0.230196	0.196754	24	3.38559	0.46228	24	7.19786	0.845677	0.648044	1.05554	0.116708	0.0092889	conserved hypothetical protein
HI1190	0	0.00877193	0.000276	0.00290136	0.00972797	0.0103805	0.00696388	0.00666172	3	4	0.0039831	0.00843352	0.00435004	0.00189433	-6.25796	-4.79474	1.76647	0.22682	0.00404221	0.00324752	1.36477	0.479829	2.74081	21	NA	6.09891	21	NA	0.0122471	4.72723e-06	2.11733	0.999783	0.998183	6-pyruvoyl tetrahydrobiopterin synthase, putative
HI1191	0.0744026	0.0158834	0.107448	0.0445075	0.105565	0.0532748	0.0498024	0.0501814	4	4	0.0605603	0.064706	0.0393437	0.027284	-3.0209	-2.79313	0.830507	0.364386	0.0300808	0.0178794	0.583783	0.262527	0.236938	24	2.83056	0.71167	24	4.94485	0.814715	0.48353	1.06845	0.147502	0.0146958	conserved hypothetical protein
HI1192	2.03376	1.35652	2.95148	2.06401	1.52558	2.01101	2.2809	2.11798	4	4	2.10144	1.98387	0.654079	0.325053	0.70544	0.674012	0.317718	0.175537	0.484449	0.351588	0.230173	0.172047	-0.392829	24	1.89857	-0.218734	24	1.78984	0.697913	0.828707	-1.05926	0.0949295	0.00509911	H. influenzae predicted coding region HI1192
HI1193	0.987654	0.651218	1.45012	0.848763	1.30358	0.945155	1.08584	0.83696	4	4	0.98444	1.04288	0.339763	0.201462	-0.0584148	0.0282695	0.334405	0.190375	0.272014	0.191031	0.277495	0.182308	0.351646	24	2.02756	0.522158	24	2.31687	0.728172	0.606347	1.05937	0.123215	0.0104484	branched-chain-amino-acid transaminase (ilvE)
HI1194	0.234934	0.110918	0.373327	0.165631	0.215267	0.279759	0.225356	0.174078	4	4	0.221202	0.223615	0.113404	0.0435079	-1.60768	-1.51201	0.51593	0.194587	0.0816427	0.0406685	0.377478	0.189939	0.0529058	24	4.03013	0.452805	24	3.9496	0.958245	0.654756	1.01091	0.115725	0.00911175	Transcription activator
HI1195	0.125661	0.0728517	0.129205	0.122553	0.153648	0.168648	0.169482	0.132483	4	4	0.112568	0.156065	0.0266165	0.0173232	-2.20976	-1.86234	0.273896	0.115181	0.0359084	0.0260057	0.343215	0.171627	1.96215	24	1.90658	1.81077	24	3.99907	0.061441	0.0827132	1.38641	0.456618	0.0877546	Predicted SAM-dependent methyltransferase
HI1196	0.279426	0.210151	0.668255	0.26164	0.471275	0.338491	0.310974	0.308312	4	4	0.354868	0.357263	0.21098	0.0772225	-1.14471	-1.04506	0.509196	0.199665	0.135272	0.0687734	0.353788	0.188617	0.0315715	24	3.86879	0.497052	24	3.51823	0.975075	0.623675	1.00675	0.120424	0.00995344	succinyl-CoA synthetase, beta subunit (sucC)
HI1197	0.0387635	0.0158609	0.0810907	0.0823024	0.124832	0.0895858	0.109496	0.0877391	4	4	0.0545044	0.102913	0.0327651	0.0176222	-3.10093	-2.28465	0.779103	0.168661	0.0282048	0.0181904	0.581573	0.177438	2.88474	24	2.40415	2.68495	24	10.7428	0.00814691	0.0129452	1.88816	0.812054	0.338807	succinyl-CoA synthetase, alpha subunit (sucD)
HI1198	0.200723	0.221724	0.195911	0.239186	0.222761	0.240241	0.226825	0.225222	4	4	0.214386	0.228762	0.019974	0.00783302	-1.54319	-1.4755	0.092252	0.0337573	0.0596342	0.0352937	0.275495	0.163711	0.414921	24	2.85493	0.422422	24	2.83185	0.681886	0.676478	1.06706	0.112652	0.00855424	conserved hypothetical protein
HI1199	0.314458	0.198925	0.178616	0.277474	0.2997	0.294133	0.243856	0.272764	4	4	0.242368	0.277613	0.0642416	0.0253233	-1.44407	-1.28476	0.267962	0.0935948	0.0681689	0.0474865	0.321513	0.164682	0.848477	24	2.06079	0.882044	24	3.81157	0.404556	0.386502	1.14542	0.175003	0.0195407	conserved hypothetical protein
HI1200	0.10595	0.0847351	0.123767	0.116843	0.105175	0.133487	0.110917	0.111821	4	4	0.107824	0.11535	0.0170501	0.0124444	-2.23732	-2.16393	0.166771	0.10374	0.032825	0.0185712	0.344416	0.162828	0.399127	24	3.12414	0.385323	24	4.47414	0.693329	0.703392	1.0698	0.109062	0.00789324	cys regulon transcriptional activator (cysB)
HI1201	0.338329	0.297875	0.273616	0.407847	0.233327	0.411207	0.32246	0.361092	4	4	0.329417	0.332022	0.0587064	0.0751612	-1.12193	-1.12359	0.173563	0.242433	0.084846	0.0647311	0.258349	0.203955	0.0488216	24	1.71806	-0.010115	24	1.60452	0.961465	0.992013	1.00791	0.0810121	0.000840069	adenine specific methylase, putative
HI1202	0.403197	0.25831	0.325524	0.368172	0.345663	0.420914	0.427477	0.399956	4	4	0.338801	0.398502	0.0623553	0.0371298	-1.09586	-0.923469	0.192905	0.0968172	0.0872728	0.0589518	0.250531	0.15824	1.13374	24	2.19161	1.16357	24	2.50662	0.268101	0.256037	1.17622	0.235132	0.0307949	conserved hypothetical protein
HI1203	1.16308	0.908249	0.742246	1.29795	0.811496	1.15782	0.701506	0.946413	4	4	1.02788	0.904309	0.249745	0.196455	0.00438813	-0.117985	0.250909	0.214587	0.250038	0.165031	0.245189	0.182268	-0.824956	24	2.29551	-0.801093	24	1.80958	0.417521	0.430938	-1.13665	0.161195	0.0170936	phosphate acetyltransferase (pta)
HI1204	1.38098	1.55778	1.58128	1.62884	0.957142	0.97196	1.12239	1.31704	4	4	1.53722	1.09213	0.108273	0.167495	0.428038	0.0796505	0.0725709	0.148907	0.282306	0.183242	0.176009	0.165591	-2.64488	24	2.37351	-2.88328	24	1.12979	0.0141846	0.0081749	-1.40754	0.866283	0.435064	acetate kinase (ackA)
HI1205	0.306117	0.222389	0.313187	0.40545	0.284391	0.427929	0.485986	0.299166	4	4	0.311786	0.374368	0.0748308	0.0984523	-1.18771	-1.00863	0.245998	0.264001	0.0802096	0.0751365	0.274031	0.205865	1.13884	24	1.1396	1.04494	24	1.77189	0.266009	0.306461	1.20072	0.207337	0.0254515	conserved hypothetical protein
HI1206	0.0576823	0.0773078	0.0914644	0.133707	0.0756575	0.145565	0.173913	0.163033	4	4	0.0900404	0.139542	0.0322386	0.0441613	-2.45417	-2.01792	0.35091	0.382875	0.0323493	0.0306676	0.350547	0.244872	2.22102	24	1.11268	2.04043	24	2.04935	0.03604	0.0524563	1.54977	0.556966	0.127543	colicin V production protein (cvpA)
HI1207	0.0903168	0.201707	0.0720022	0.0831321	0.079119	0.103262	0.105691	0.0811298	4	4	0.111789	0.0923004	0.0604164	0.0141184	-2.28094	-2.39156	0.462899	0.153859	0.0447179	0.0156645	0.40201	0.170981	-0.822629	24	8.14944	-0.506425	24	5.52813	0.418818	0.617179	-1.21115	0.121455	0.0101367	amidophosphoribosyltransferase (purF)
HI1208	0.768788	0.506511	0.475154	0.356553	0.67125	0.329146	0.237071	0.300446	4	4	0.526752	0.384478	0.173802	0.195013	-0.679634	-1.03794	0.316987	0.448091	0.146894	0.113586	0.286003	0.275345	-1.5324	24	1.67247	-1.80504	24	1.07892	0.138501	0.0836316	-1.37004	0.454193	0.0869364	conserved hypothetical protein
HI1209	1.68526	1.85275	0.929337	1.16155	0.996701	0.928456	0.570871	0.669692	4	4	1.40722	0.79143	0.433792	0.203616	0.303765	-0.259767	0.322173	0.264966	0.343529	0.156604	0.246947	0.195232	-3.26213	24	4.81197	-3.58027	24	1.59994	0.00330311	0.00150988	-1.77808	0.966312	0.773792	arginine repressor (argR)
HI1210	2.54362	3.10705	2.38114	2.80556	1.81508	2.01109	2.22491	2.19743	4	4	2.70934	2.06213	0.317601	0.190124	0.991611	0.720454	0.116235	0.0943042	0.431767	0.336456	0.161193	0.158337	-2.36476	24	1.64681	-2.40014	24	1.0364	0.0264694	0.0245024	-1.31386	0.711123	0.224985	malate dehydrogenase (mdh)
HI1211	1.28381	0.919495	1.16596	1.26241	1.17136	1.84281	1.38333	1.2914	4	4	1.15792	1.42222	0.167009	0.293519	0.138116	0.337417	0.153872	0.19492	0.283335	0.267409	0.206534	0.179172	1.35681	24	1.12265	1.45783	24	1.32875	0.187467	0.157849	1.22826	0.32135	0.0494314	lysyl-tRNA synthetase (lysU)
HI1213	4.08841	3.78247	2.47754	4.03672	3.26809	4.49683	3.86808	3.48441	4	4	3.59628	3.77935	0.757721	0.538835	1.26031	1.32216	0.237814	0.139357	0.707922	0.702756	0.190339	0.178824	0.367053	24	1.01475	0.473655	24	1.13293	0.716796	0.640026	1.0509	0.117905	0.00950373	thiol:disulfide interchange protein (dsbC)
HI1214	0.942783	0.774914	0.906088	0.954873	0.745608	1.04308	0.843115	0.951746	4	4	0.894664	0.895888	0.0824847	0.1293	-0.11468	-0.117871	0.096178	0.146	0.198963	0.14685	0.226403	0.164615	0.00989454	24	1.83568	-0.0228028	24	1.89157	0.992187	0.981996	1.00137	0.0817616	0.00131187	single-stranded-DNA-specific exonuclease (recJ)
HI1215	0.691667	0.522525	0.272745	0.550727	0.602413	0.651757	0.396068	0.4145	4	4	0.509416	0.516184	0.174267	0.12985	-0.728367	-0.685437	0.399556	0.254435	0.144355	0.104321	0.316715	0.214661	0.0760069	24	1.91478	0.224407	24	2.17686	0.940044	0.82434	1.01329	0.095362	0.00519226	thiol:disulfide interchange protein (dsbA)
HI1216	2.28661	1.86368	2.02299	2.38648	1.83819	2.08074	2.33939	2.09812	4	4	2.13994	2.08911	0.239648	0.204739	0.756005	0.733108	0.113224	0.0985882	0.377891	0.339482	0.171165	0.161169	-0.200132	24	1.23907	-0.194778	24	1.12789	0.843064	0.847206	-1.02433	0.093138	0.00470458	pfs protein (pfs)
HI1217	0.860341	0.377689	0.584454	0.28565	0.87085	0.856091	0.540765	0.669687	4	4	0.527034	0.734348	0.254925	0.158229	-0.728544	-0.327345	0.485117	0.226087	0.173117	0.140335	0.344903	0.187124	1.86055	24	1.52178	2.04488	24	3.3973	0.0751042	0.0519825	1.39336	0.558944	0.128465	transferrin-binding protein, putative
HI1218	0.0548837	0.258628	0.0585502	0.0563878	4.1478	1.93521	2.67729	2.73246	4	4	0.107112	2.87319	0.101022	0.924237	-2.49207	1.0182	0.760266	0.312496	0.0596961	0.665102	0.480118	0.218028	8.28444	24	124.133	13.314	24	4.84923	1.69108e-08	1.41254e-12	26.824	1	1	L-lactate permease (lldP)
HI1219	1.55592	2.46376	1.53149	1.67832	2.28669	1.57306	1.39489	1.61071	4	4	1.80737	1.71634	0.442285	0.391714	0.571946	0.522404	0.223431	0.212676	0.400479	0.321581	0.208778	0.18046	-0.354485	24	1.55088	-0.359049	24	1.33847	0.726071	0.722698	-1.05304	0.106624	0.0074366	cytidylate kinase 1 (cmkA)
HI1220	0.408576	0.268744	0.351585	0.368706	0.381733	0.526069	0.378806	0.328838	4	4	0.349403	0.403861	0.0588353	0.0850114	-1.06303	-0.92207	0.178669	0.198705	0.0898307	0.0707363	0.242978	0.176773	0.952595	24	1.61274	0.938268	24	1.88931	0.350292	0.357454	1.15586	0.185446	0.0214189	ribosomal protein S1 (rpS1)
HI1221	1.82545	1.25002	1.54718	1.84188	1.57659	2.28148	1.83463	1.70687	4	4	1.61613	1.84989	0.279025	0.306403	0.468051	0.605398	0.181879	0.158843	0.314138	0.318976	0.194299	0.166398	1.04429	24	1.03104	1.0738	24	1.36347	0.306758	0.29359	1.14464	0.213753	0.0266613	integration host factor, beta-subunit (himD)
HI1222	0.043257	0.0691759	0.0641132	0.0239572	0.0404966	0.0465739	0.0455157	0.0403613	4	4	0.0501258	0.0432369	0.0207407	0.00327144	-3.07257	-3.14321	0.485077	0.0756546	0.0242265	0.0100046	0.47709	0.213278	-0.525655	24	5.86385	-0.270333	24	5.00389	0.603952	0.789215	-1.15933	0.098983	0.00594662	conserved hypothetical protein
HI1223	1.2012	1.35546	1.00655	1.288	1.49571	1.01577	1.06789	1.02507	4	4	1.2128	1.15111	0.151307	0.230851	0.186769	0.127176	0.129966	0.184902	0.300182	0.205144	0.200279	0.182668	-0.339338	24	2.14117	-0.439689	24	1.20212	0.737306	0.664096	-1.05359	0.114383	0.00886917	conserved hypothetical protein
HI1224	0.380436	0.305028	0.727869	0.382447	0.491486	0.30455	0.326558	0.330731	4	4	0.448945	0.363331	0.189408	0.086205	-0.858146	-1.03121	0.375441	0.216976	0.133137	0.070852	0.286676	0.190591	-1.13535	24	3.53096	-1.00546	24	2.26245	0.267441	0.324707	-1.23564	0.198906	0.0238817	orotidine 5'-phosphate decarboxylase (pyrF)
HI1225	3.22642	2.63044	2.89365	2.89017	2.60129	3.22863	2.68237	2.5882	4	4	2.91017	2.77512	0.244226	0.305196	1.06559	1.01643	0.0834832	0.104946	0.476824	0.487479	0.158824	0.160325	-0.396089	24	1.04519	-0.435654	24	1.01899	0.695539	0.666981	-1.04866	0.113975	0.00879513	conserved hypothetical protein
HI1225.1	0.0633811	0.107415	0.0886296	0.068849	0.106687	0.125717	0.106146	0.103891	4	4	0.0820687	0.11061	0.0200788	0.0101435	-2.52219	-2.20473	0.240856	0.0880939	0.0280405	0.0178597	0.333286	0.165129	1.71703	24	2.46503	1.707	24	4.0737	0.0988542	0.10073	1.34777	0.413728	0.074084	conserved hypothetical protein
HI1227	0.266845	0.191117	0.473167	0.295453	0.24742	0.205601	0.23746	0.246532	4	4	0.306646	0.234253	0.119423	0.0196245	-1.23588	-1.45413	0.374529	0.0871316	0.092055	0.0390345	0.307303	0.165512	-1.44801	24	5.56158	-1.25057	24	3.44727	0.160554	0.223147	-1.30903	0.257992	0.035408	uracil permease (uraA)
HI1228	1.19007	0.841746	1.81257	1.30412	1.50037	1.09175	0.891193	0.950045	4	4	1.28713	1.10834	0.401732	0.274576	0.215503	0.0817651	0.315396	0.231994	0.350386	0.212109	0.249192	0.187691	-0.873008	24	2.72883	-0.85738	24	1.7627	0.39131	0.399716	-1.16131	0.170647	0.0187646	uracil phosphoribosyltransferase (upp)
HI1229	0.568856	0.425168	0.692775	0.421852	0.390196	0.460251	0.412896	0.395161	4	4	0.527163	0.414626	0.129948	0.0319393	-0.662388	-0.882527	0.241088	0.0750495	0.135038	0.0628046	0.263502	0.151064	-1.51128	24	4.62306	-1.44956	24	3.04263	0.143772	0.160124	-1.27142	0.318579	0.0487752	DNA polymerase III, subunits gamma and tau (dnaX)
HI1230	0.848863	0.607648	1.49457	0.740835	1.46748	0.642286	0.863245	0.713444	4	4	0.92298	0.921613	0.393626	0.375381	-0.140038	-0.135971	0.386451	0.367329	0.280252	0.23235	0.300476	0.237144	-0.00751065	24	1.45483	0.0212491	24	1.60544	0.99407	0.983223	-1.00148	0.0816692	0.00126168	adenine phosphoribosyltransferase (apt)
HI1231	0.858524	0.593284	1.95162	0.925034	1.90344	1.66036	1.32208	1.18764	4	4	1.08211	1.51838	0.59712	0.32473	-0.0209726	0.400468	0.499084	0.214021	0.386891	0.286949	0.328765	0.178874	1.8114	24	1.81789	2.25203	24	3.37814	0.0826132	0.0337419	1.40316	0.649884	0.17891	dihydrolipoamide dehydrogenase (lpdA)
HI1232	1.11942	0.785672	1.41548	0.974395	2.84037	1.47143	1.788	1.53243	4	4	1.07374	1.90806	0.265659	0.63649	0.048281	0.60953	0.246977	0.301522	0.273375	0.440175	0.238118	0.210095	3.22031	24	2.59259	3.53484	24	1.28455	0.00365621	0.00169009	1.77702	0.962925	0.755923	dihydrolipoamide acetyltransferase (aceF)
HI1233	0.711516	0.479431	3.51701	0.54645	3.01221	0.702892	0.870124	0.817291	4	4	1.3136	1.35063	1.47217	1.10991	-0.105553	0.10231	0.923491	0.672897	0.789334	0.592983	0.511543	0.36792	0.0750098	24	1.77189	0.659767	24	1.93311	0.940829	0.515685	1.02819	0.140246	0.013431	pyruvate dehydrogenase, E1 component (aceE)
HI1234	0.140684	0.0956496	0.189949	0.168258	0.197846	0.198592	0.232809	0.178513	4	4	0.148635	0.20194	0.0406717	0.0225808	-1.93789	-1.60435	0.299365	0.109628	0.0445722	0.0344538	0.318877	0.177529	1.89239	24	1.6736	1.82779	24	3.2263	0.0705627	0.08004	1.35863	0.463845	0.0902269	methylglyoxal synthase (mgsA)
HI1235	0.440095	0.45972	0.39437	0.425894	0.332134	0.467049	0.345482	0.406101	4	4	0.43002	0.387692	0.0275171	0.0619269	-0.845483	-0.956876	0.0647292	0.156731	0.0875418	0.0657814	0.228203	0.166579	-0.773101	24	1.77103	-0.78853	24	1.87672	0.44701	0.438107	-1.10918	0.159176	0.0167385	H. influenzae predicted coding region HI1235
HI1236	0.385474	0.40121	0.178023	0.324525	0.190632	0.331581	0.240766	0.244748	4	4	0.322308	0.251932	0.101717	0.0585316	-1.17945	-1.39819	0.37571	0.22698	0.0914943	0.0512497	0.31306	0.200365	-1.34216	24	3.18718	-1.177	24	2.44124	0.192104	0.250736	-1.27935	0.238522	0.0314659	conserved hypothetical protein
HI1237	1.54072	1.17946	1.20619	1.51454	1.29628	1.51287	1.11225	1.42052	4	4	1.36023	1.33548	0.1939	0.173271	0.299972	0.28273	0.14331	0.133586	0.302382	0.223974	0.20091	0.162663	-0.131524	24	1.8227	-0.133395	24	1.52556	0.896457	0.894993	-1.01853	0.0887923	0.00366739	heat shock protein 70 (dnaK)
HI1238	1.45338	1.10263	1.12444	1.27767	1.43245	1.5088	1.04396	1.57992	4	4	1.23953	1.39128	0.162454	0.239253	0.208482	0.317772	0.128175	0.187493	0.301959	0.241159	0.203798	0.174855	0.785351	24	1.56779	0.813992	24	1.35845	0.439932	0.423653	1.12242	0.163302	0.0174647	heat shock protein (dnaJ)
HI1239	0.152493	0.0888589	0.120891	0.124967	0.147395	0.201841	0.194634	0.180464	4	4	0.121802	0.181083	0.0260644	0.0241509	-2.12348	-1.71594	0.223119	0.140432	0.0385864	0.0324391	0.341271	0.184452	2.35194	24	1.41492	2.10108	24	3.42321	0.0272176	0.0463182	1.4867	0.583901	0.140664	gamma-glutamyl phosphate reductase (proA)
HI1240	0.132586	0.117686	0.107963	0.134305	0.156126	0.271789	0.193601	0.177674	4	4	0.123135	0.199798	0.0125695	0.0503914	-2.09847	-1.6324	0.103736	0.236899	0.0345618	0.0408142	0.330222	0.204553	2.86685	24	1.39453	2.39968	24	2.60615	0.00849585	0.024527	1.62259	0.710942	0.224829	conserved hypothetical transmembrane protein
HI1241	0.109052	0.143643	0.0884376	0.102291	0.101282	0.138559	0.124671	0.123464	4	4	0.110856	0.121994	0.0234817	0.0154134	-2.21544	-2.11005	0.203224	0.130753	0.0346729	0.0204204	0.333621	0.170185	0.553588	24	2.88306	0.562794	24	3.84293	0.584982	0.578795	1.10047	0.12793	0.0112792	H. influenzae predicted coding region HI1241
HI1242	0.0945717	0.0769145	0.0887736	0.108873	0.0851485	0.102263	0.101799	0.106921	4	4	0.0922832	0.0990328	0.0132788	0.00954077	-2.39067	-2.316	0.144196	0.100706	0.0281409	0.0157169	0.321825	0.162764	0.418808	24	3.20584	0.414133	24	3.9095	0.679081	0.682455	1.07314	0.111834	0.00840476	bicyclomycin resistance protein (bcr)
HI1243	0.137266	0.0784103	0.113931	0.109262	0.117426	0.138131	0.116997	0.115832	4	4	0.109717	0.122096	0.0242005	0.0107107	-2.22945	-2.10568	0.233056	0.0842823	0.0346364	0.0197629	0.353264	0.163579	0.620849	24	3.0716	0.635859	24	4.66386	0.540551	0.530885	1.11283	0.137064	0.0128763	16s pseudouridylate 516 synthase (rsuA)
HI1244	0.750204	0.34987	0.622848	0.76955	0.494122	0.919031	0.771654	0.585594	4	4	0.623118	0.6926	0.19344	0.190056	-0.518251	-0.39594	0.366946	0.27725	0.168887	0.142449	0.291631	0.20199	0.628967	24	1.40565	0.689565	24	2.08453	0.535312	0.497082	1.11151	0.144352	0.0141466	H. influenzae predicted coding region HI1244
HI1245	0.946364	0.619309	0.720098	1.06789	1.04236	1.32495	1.16285	1.35762	4	4	0.838414	1.22195	0.205196	0.146923	-0.199242	0.194868	0.248981	0.122793	0.219908	0.207013	0.253694	0.166819	2.53981	24	1.12847	2.59601	24	2.31275	0.0179823	0.0158465	1.45745	0.783326	0.299793	malate oxidoreductase, putative
HI1246	0.149434	0.038416	0.161158	0.181692	0.143205	0.137529	0.163946	0.173072	4	4	0.132675	0.154438	0.0642379	0.0168298	-2.17275	-1.87241	0.728811	0.108958	0.0480135	0.0263242	0.481338	0.170026	0.794913	24	3.32672	1.17666	24	8.01437	0.434455	0.250869	1.16403	0.238435	0.0314487	H. influenzae predicted coding region HI1246
HI1247	0.180119	0.0393962	0.141963	0.177978	0.151703	0.160125	0.123026	0.140572	4	4	0.134864	0.143856	0.0660085	0.0160306	-2.15663	-1.94376	0.726605	0.114321	0.0490884	0.0241133	0.480755	0.169422	0.328836	24	4.14424	0.835216	24	8.05212	0.745132	0.411834	1.06668	0.166845	0.0180904	excinuclease ABC, subunit B (uvrB)
HI1248	0.169342	0.585987	0.1877	0.198862	0.127284	0.19597	0.161041	0.187956	4	4	0.285473	0.168063	0.200712	0.0310204	-1.39959	-1.79719	0.580569	0.195292	0.12089	0.0316714	0.408525	0.190703	-1.87901	24	14.5696	-1.76383	24	4.58904	0.0724411	0.0904889	-1.69861	0.436951	0.0812808	H. influenzae predicted coding region HI1248
HI1249	0	0.0243726	0.0183208	0.0494572	0.0490607	0.0602696	0.054451	0.0547851	3	4	0.0307169	0.0546416	0.0165093	0.00457813	-3.57355	-2.9096	0.511276	0.0840809	0.0158557	0.0109068	0.60144	0.200557	4.38714	21	NA	6.62105	21	NA	0.000257463	1.48276e-06	1.77888	0.999922	0.999345	H. influenzae predicted coding region HI1249
HI1250	0.265719	0.144331	0.193028	0.242108	0.224441	0.4585	0.255095	0.227135	4	4	0.211296	0.291293	0.0539424	0.11233	-1.58106	-1.28057	0.271835	0.338804	0.064145	0.0732998	0.306161	0.233293	1.64258	24	1.30581	1.56137	24	1.72225	0.113509	0.131527	1.3786	0.357705	0.058455	H. influenzae predicted coding region HI1250
HI1251	2.36395	2.6336	2.35861	2.86229	1.70217	2.95063	2.25108	2.38525	4	4	2.55461	2.32228	0.241988	0.51264	0.934596	0.823658	0.0934617	0.226646	0.378024	0.42834	0.155432	0.18986	-0.81336	24	1.28392	-0.904252	24	1.49206	0.424008	0.37485	-1.10004	0.179042	0.0202639	virulence associated protein A (vapA)
HI1252	0.465051	0.300472	0.435268	0.560059	0.456221	0.536078	0.592473	0.52422	4	4	0.440213	0.527248	0.107288	0.0559351	-0.844879	-0.644387	0.261146	0.107664	0.105516	0.0877926	0.260184	0.164882	1.26816	24	1.4445	1.30177	24	2.49008	0.216907	0.20535	1.19771	0.272466	0.0384425	ABC transporter, ATP-binding protein
HI1253	0.182812	0.127914	0.371347	0.287784	0.374982	0.178504	0.272025	0.266665	4	4	0.242464	0.273044	0.108543	0.0803552	-1.49796	-1.33191	0.473814	0.304025	0.0812657	0.0614169	0.374371	0.221767	0.600406	24	1.75081	0.763242	24	2.84977	0.553863	0.452757	1.12612	0.155208	0.0160425	conserved hypothetical protein
HI1254	0.99183	0.616057	0.681905	1.00571	0.805823	1.13648	0.857177	0.848594	4	4	0.823877	0.912018	0.203812	0.151316	-0.217446	-0.101561	0.253122	0.155371	0.214265	0.156716	0.256057	0.164788	0.664059	24	1.86928	0.76115	24	2.41448	0.512983	0.453982	1.10698	0.154885	0.015986	conserved hypothetical protein
HI1255	0.22261	0.107662	0.195416	0.293422	0.197513	0.221563	0.223492	0.224758	4	4	0.204778	0.216831	0.0768005	0.0129459	-1.64746	-1.53003	0.422965	0.0615651	0.0679894	0.034329	0.34975	0.167802	0.316517	24	3.92246	0.605465	24	4.34432	0.754347	0.550554	1.05886	0.133158	0.0121947	H. influenzae predicted coding region HI1255
HI1256	0.225664	0.192264	0.253589	0.236145	0.269682	0.183187	0.166817	0.208025	4	4	0.226915	0.206928	0.025813	0.0451362	-1.48824	-1.59218	0.117371	0.208436	0.0611693	0.0394619	0.284098	0.195109	-0.549152	24	2.40276	-0.603183	24	2.12022	0.587975	0.552045	-1.09659	0.132871	0.0121445	H. influenzae predicted coding region HI1256
HI1257	0.553959	0.308444	0.564102	0.567476	0.908073	1.01664	0.983014	1.02384	4	4	0.498495	0.982891	0.126831	0.0529566	-0.726489	-0.0183758	0.299993	0.0549814	0.131745	0.154596	0.286413	0.15608	4.7696	24	1.37699	4.34185	24	3.36736	7.46028e-05	0.000221445	1.97172	0.993612	0.948878	hypothetical protein
HI1258	0	0.0213075	0.0402796	0.0667344	0.110903	0.0646582	0.0781151	0.103154	3	4	0.0427739	0.0892074	0.0228159	0.021532	-3.25588	-2.43971	0.572099	0.250069	0.0221786	0.0173895	0.610818	0.198624	5.3404	21	NA	8.21823	21	NA	2.69515e-05	5.33486e-08	2.08556	0.999996	0.999965	transcription-repair coupling factor (mfd)
HI1259	1.16112	0.878541	1.53028	1.41272	1.26247	1.39221	1.50508	1.397	4	4	1.24567	1.38919	0.289161	0.0992607	0.197716	0.326784	0.247056	0.0720878	0.318705	0.212936	0.225412	0.155707	0.748897	24	2.24015	0.942233	24	2.09574	0.461197	0.355462	1.11522	0.186211	0.0215574	periplasmic serine protease
HI1260	0.450818	0.3418	0.433984	0.437879	0.790371	0.379245	0.423735	0.383657	4	4	0.41612	0.494252	0.0500667	0.198425	-0.882695	-0.755369	0.128257	0.350301	0.090752	0.125163	0.222053	0.241892	1.01075	24	1.90212	0.775529	24	1.18667	0.322218	0.445602	1.18776	0.15712	0.0163776	acetyl-CoA carboxylase carboxyl transferase subunit beta (accD)
HI1261	0.056342	0.0999098	0.105103	0.0596437	0.0641151	0.0743244	0.0663178	0.0672465	4	4	0.0802496	0.068001	0.0258223	0.00441543	-2.563	-2.68977	0.330379	0.0635398	0.0289174	0.0122283	0.360939	0.185616	-0.780251	24	5.59226	-0.624697	24	3.78127	0.442871	0.538064	-1.18012	0.135611	0.012623	folylpolyglutamate synthase/dihydrofolate synthase (folC)
HI1262	0.14319	0.0790976	0.133695	0.12707	0.13642	0.139837	0.123292	0.110164	4	4	0.120763	0.127428	0.0285539	0.0135397	-2.13897	-2.06457	0.269878	0.108766	0.0388373	0.0207358	0.345739	0.165797	0.302774	24	3.50799	0.38805	24	4.34857	0.764671	0.7014	1.05519	0.10932	0.00794115	sanA protein (sanA)
HI1263	0.151517	0.0517466	0.186849	0.104342	0.14124	0.160344	0.158527	0.122516	4	4	0.123614	0.145656	0.0586334	0.017667	-2.1965	-1.93227	0.563996	0.125362	0.0451585	0.0246017	0.420425	0.171212	0.857271	24	3.36938	1.16412	24	6.02992	0.399775	0.255818	1.17832	0.23527	0.0308222	homoserine acetyltransferase (met2)
HI1264	0.444583	0.206391	1.02282	0.444147	0.774792	0.397455	0.389628	0.393269	4	4	0.529484	0.488786	0.347494	0.190697	-0.794411	-0.763415	0.653703	0.338933	0.210519	0.120633	0.40603	0.233708	-0.33547	24	3.04545	0.132324	24	3.01835	0.740186	0.895832	-1.08326	0.0887194	0.00364867	DNA gyrase, subunit A (gyrA)
HI1265	0.790741	0.499257	1.39565	0.715092	0.938025	0.738389	0.757885	0.648817	4	4	0.850185	0.770779	0.384043	0.12119	-0.232851	-0.269273	0.425969	0.152799	0.275807	0.130005	0.304998	0.161605	-0.520849	24	4.50085	-0.211041	24	3.56193	0.607245	0.834637	-1.10302	0.0943482	0.00497269	conserved hypothetical protein
HI1266	0	0	0	0	0	0	0	0	0	0	NA	NA	NA	NA	NA	NA	NA	NA	NA	NA	NA	NA	NA	NA	NA	NA	NA	NA	NA	NA	0	NA	NA	H. influenzae predicted coding region HI1266
HI1268	0.00293516	0.0120847	0.00657333	0.00918667	0.00244841	0.00502213	0.00783565	0.00568419	4	4	0.00769496	0.0052476	0.00389053	0.00221923	-4.99039	-5.33134	0.613233	0.491163	0.0045684	0.00245057	0.888843	0.644629	-0.944169	24	3.47531	-0.621046	24	1.90121	0.354492	0.540424	-1.46638	0.135141	0.0125409	H. influenzae predicted coding region HI1268
HI1269	0	0	0	0.000358	0	0.000465	0.021652	0.00434231	1	3	0.000358	0.00881976	NA	0.0112808	-7.93498	-5.64849	NA	1.92893	NA	0.00598069	NA	1.0394	NA	NA	NA	NA	NA	NA	NA	NA	24.6362	NA	NA	H. influenzae predicted coding region HI1269
[truncated: 495 more rows]
